# Supplementary material for: cyclo-Tetra­kis­(μ-2,4,6-tri­methyl­phenyl-κC 1:κC 1)bis­(tri­methyl­phosphane)-1κP,3κP-tetra­copper(I)
Source: IUCrdata. 2021 Jun 15;6(Pt 6):x210594. doi: 10.1107/S2414314621005940 (PMC9462343; doi:10.1107/S2414314621005940)
Supplement: Supplementary file 1 [file x-06-x210594-sup1.cif]

##############################################################################
#                                                                            #
# This CIF contains the data for a data article accepted for                 #
# publication in IUCrData. It conforms to the requirements of                #
# Notes for Authors for IUCrData, and has been                               #
# peer reviewed under the auspices of IUCrData.                              #
#                                                                            #
# Full details of the Crystallographic Information File format               #
# are given in the paper "The Crystallographic Information File (CIF):       #
# a New Standard Archive File for Crystallography" by S. R. Hall, F. H.      #
# Allen and I. D. Brown [Acta Cryst. (1991), A47, 655-685].                  #
#                                                                            #
# The current version of the core CIF dictionary is obtainable from          #
# ftp://ftp.iucr.org/pub/cif_core.dic.                                       #
#                                                                            #
# Software is freely available for graphical display of the structure(s)     #
# in this CIF. For information consult the CIF software page                 #
# http://www.iucr.org/resources/cif/software.                                #
#                                                                            #
# This file may be used for bona fide research purposes within the           #
# scientific community so long as proper attribution is given to the data    # 
# article from which it was obtained.                                        #
#                                                                            #
##############################################################################
data_I
_database_code_depnum_ccdc_archive 'CCDC 2088681'
_audit_creation_method
;
Olex2 1.2
(compiled 2018.05.29 svn.r3508 for OlexSys, GUI svn.r5506)
;
_journal_date_recd_electronic     2021-05-10
_journal_date_accepted     2021-06-08
_journal_name_full     'IUCrData'
_journal_year     2021
_journal_volume     6
_journal_issue      6
_journal_page_first     0
_journal_page_last     0
_journal_paper_category     HM
_journal_paper_doi     10.1107/S2414314621005940
_journal_coeditor_code     WM4146
_publ_contact_author_name     'Kurt Merzweiler'
_publ_contact_author_address
;
Martin-Luther-Universit\"at Halle
Naturwissenschaftliche Fakult\"at II
Institut f\"ur Chemie
;
_publ_contact_author_email     'kurt.merzweiler@chemie.uni-halle.de'
_publ_contact_author_fax     '+493455527344'
_publ_contact_author_phone     '+493455525623'
_publ_section_title
;\
<i>cyclo</i>-Tetrakis(\m-2,4,6-trimethylphenyl-\k<i>C</i>^1^:\k<i>C</i>^1^)\
bis(trimethylphosphane)-1\k<i>P</i>,3\k<i>P</i>-tetracopper(I)
;
loop_
    _publ_author_name
    _publ_author_footnote
    _publ_author_address
    'Liebing, Phil' .
;
Martin-Luther-Universit\"at Halle
Naturwissenschaftliche Fakult\"at II
Institut f\"ur Chemie
Germany
;
    'Merzweiler, Kurt' .
;
Martin-Luther-Universit\"at Halle
Naturwissenschaftliche Fakult\"at II
Institut f\"ur Chemie
Germany
;
_publ_section_synopsis
;
The molecular structure of the title complex consists of an eight-membered
Cu~4~C~4~ ring with an alternating arrangement of copper(I) atoms and
<i>\m</i>-mesityl groups. Two of the copper(I) atoms are additionally linked
to PMe~3~ ligands, giving a distorted trigonal coordination.
;
_chemical_name_systematic
;\
<i>cyclo</i>-Tetrakis(\m-2,4,6-trimethylphenyl-\k<i>C</i>^1^:\
\k<i>C</i>^1^)bis(trimethylphosphane)-1\k<i>P</i>,3\k<i>P</i>-tetracopper(I)
;
_chemical_name_common     ?
_chemical_formula_moiety     'C42 H62 Cu4 P2'
_chemical_formula_sum     'C42 H62 Cu4 P2'
_chemical_formula_iupac     '[Cu4 (C9 H11)4 (C3 H9 P1)2]'
_chemical_formula_weight     883.01
_chemical_melting_point     ?
_space_group_crystal_system     monoclinic
_space_group_name_H-M_alt     'C 1 2/c 1'
_space_group_name_Hall     '-C 2yc'
loop_
    _space_group_symop_operation_xyz
    'x, y, z'
    '-x, y, -z+1/2'
    'x+1/2, y+1/2, z'
    '-x+1/2, y+1/2, -z+1/2'
    '-x, -y, -z'
    'x, -y, z-1/2'
    '-x+1/2, -y+1/2, -z'
    'x+1/2, -y+1/2, z-1/2'
_cell_length_a     12.0750(8)
_cell_length_b     27.5202(18)
_cell_length_c     14.3164(9)
_cell_angle_alpha     90
_cell_angle_beta     113.668(5)
_cell_angle_gamma     90
_cell_volume     4357.3(5)
_cell_formula_units_Z     4
_cell_measurement_reflns_used     10871
_cell_measurement_theta_min     1.48
_cell_measurement_theta_max     25.59
_cell_measurement_temperature     213(2)
_exptl_crystal_description     block
_exptl_crystal_colour     'pale yellow'
_exptl_crystal_size_max     0.51
_exptl_crystal_size_mid     0.32
_exptl_crystal_size_min     0.19
_exptl_crystal_density_diffrn     1.346
_exptl_crystal_density_meas     ?
_exptl_crystal_density_method     ?
_exptl_crystal_F_000     1840
_exptl_absorpt_coefficient_mu     2.025
_exptl_absorpt_correction_type     integration
_exptl_absorpt_process_details
;
(X-AREA; Stoe & Cie, 2016)
;
_exptl_absorpt_correction_T_min     0.5076
_exptl_absorpt_correction_T_max     0.7580
_diffrn_ambient_temperature     213(2)
_diffrn_source     ?
_diffrn_radiation_type     MoK\a
_diffrn_radiation_wavelength     0.71073
_diffrn_measurement_device_type     'Stoe IPDS 2'
_diffrn_measurement_method     'rotation method'
_diffrn_detector_area_resol_mean     ?
_diffrn_reflns_number     10982
_diffrn_reflns_av_R_equivalents     0.0496
_diffrn_reflns_av_unetI/netI     0.0326
_diffrn_reflns_theta_min     1.480
_diffrn_reflns_theta_max     25.113
_diffrn_reflns_theta_full     25.113
_diffrn_measured_fraction_theta_max     0.988
_diffrn_measured_fraction_theta_full     0.988
_diffrn_reflns_limit_h_min     -14
_diffrn_reflns_limit_h_max     13
_diffrn_reflns_limit_k_min     -32
_diffrn_reflns_limit_k_max     31
_diffrn_reflns_limit_l_min     -17
_diffrn_reflns_limit_l_max     17
_refine_special_details     ?
_reflns_number_total     3839
_reflns_number_gt     3043
_reflns_threshold_expression     'I > 2\s(I)'
_refine_ls_structure_factor_coef     Fsqd
_refine_ls_matrix_type     full
_refine_ls_R_factor_all     0.0442
_refine_ls_R_factor_gt     0.0334
_refine_ls_wR_factor_gt     0.0932
_refine_ls_wR_factor_ref     0.0995
_refine_ls_goodness_of_fit_ref     1.035
_refine_ls_restrained_S_all     1.035
_refine_ls_number_reflns     3839
_refine_ls_number_parameters     217
_refine_ls_number_restraints     0
_refine_ls_hydrogen_treatment     constr
_refine_ls_weighting_scheme     calc
_refine_ls_weighting_details
              'w=1/[\s^2^(Fo^2^)+(0.0519P)^2^+5.6305P] where P=(Fo^2^+2Fc^2^)/3'
_atom_sites_solution_hydrogens     geom
_atom_sites_solution_primary     ?
_atom_sites_solution_secondary     ?
_refine_ls_shift/su_max     0.000
_refine_ls_shift/su_mean     0.000
_refine_diff_density_max     0.484
_refine_diff_density_min     -0.437
_refine_ls_extinction_method     none
_refine_ls_extinction_coef     .
loop_
    _atom_type_symbol
    _atom_type_description
    _atom_type_scat_dispersion_real
    _atom_type_scat_dispersion_imag
    _atom_type_scat_source
    'C' 'C' 0.0033 0.0016
                         'International Tables Vol C Tables 4.2.6.8 and 6.1.1.4'
    'H' 'H' 0.0000 0.0000
                         'International Tables Vol C Tables 4.2.6.8 and 6.1.1.4'
    'Cu' 'Cu' 0.3201 1.2651
                         'International Tables Vol C Tables 4.2.6.8 and 6.1.1.4'
    'P' 'P' 0.1023 0.0942
                         'International Tables Vol C Tables 4.2.6.8 and 6.1.1.4'
_computing_data_collection
;
(X-AREA; Stoe & Cie, 2016)
;
_computing_cell_refinement
;
(X-AREA; Stoe & Cie, 2016)
;
_computing_data_reduction
;
(X-AREA; Stoe & Cie, 2016)
;
_computing_structure_solution
;
ShelXT (Sheldrick, 2015a)
;
_computing_structure_refinement
;
ShelXL (Sheldrick, 2015b)
;
_computing_molecular_graphics
;
<i>OLEX2</i> (Dolomanov <i>et al.</i>,  2009)
;
_computing_publication_material
;
<i>OLEX2</i> (Dolomanov <i>et al.</i>,  2009)
;
loop_
    _atom_site_type_symbol
    _atom_site_label
    _atom_site_fract_x
    _atom_site_fract_y
    _atom_site_fract_z
    _atom_site_U_iso_or_equiv
    _atom_site_adp_type
    _atom_site_calc_flag
    _atom_site_occupancy
    _atom_site_disorder_assembly
    _atom_site_disorder_group
    C C1 0.5285(3) 0.14472(10) 0.0734(2) 0.0352(6) Uani d 1 . .
    C C2 0.5698(3) 0.11189(11) 0.0184(2) 0.0406(7) Uani d 1 . .
    C C3 0.6133(3) 0.12859(13) -0.0520(3) 0.0535(9) Uani d 1 . .
    H H3 0.637972 0.106131 -0.088230 0.064 Uiso calc 1 . .
    C C4 0.6210(3) 0.17740(14) -0.0697(3) 0.0567(9) Uani d 1 . .
    C C5 0.5825(3) 0.21013(13) -0.0155(3) 0.0542(9) Uani d 1 . .
    H H5 0.587281 0.243244 -0.026399 0.065 Uiso calc 1 . .
    C C6 0.5369(3) 0.19478(11) 0.0549(2) 0.0422(7) Uani d 1 . .
    C C7 0.5670(3) 0.05827(11) 0.0365(3) 0.0530(8) Uani d 1 . .
    H H7A 0.534717 0.052614 0.086869 0.064 Uiso calc 1 . .
    H H7B 0.516843 0.042475 -0.026048 0.064 Uiso calc 1 . .
    H H7C 0.647534 0.045416 0.060229 0.064 Uiso calc 1 . .
    C C8 0.6704(5) 0.1944(2) -0.1462(4) 0.0953(16) Uani d 1 . .
    H H8A 0.669255 0.229266 -0.148853 0.114 Uiso calc 1 . .
    H H8B 0.751950 0.183073 -0.125860 0.114 Uiso calc 1 . .
    H H8C 0.621237 0.181647 -0.212391 0.114 Uiso calc 1 . .
    C C9 0.4929(4) 0.23236(11) 0.1078(3) 0.0564(9) Uani d 1 . .
    H H9A 0.464229 0.216650 0.153714 0.068 Uiso calc 1 . .
    H H9B 0.558068 0.253924 0.145463 0.068 Uiso calc 1 . .
    H H9C 0.428204 0.250577 0.058072 0.068 Uiso calc 1 . .
    C C10 0.2575(3) 0.10497(11) 0.1661(2) 0.0362(6) Uani d 1 . .
    C C11 0.1633(3) 0.13739(12) 0.1595(2) 0.0428(7) Uani d 1 . .
    C C12 0.0481(3) 0.12024(13) 0.1414(3) 0.0525(8) Uani d 1 . .
    H H12 -0.011475 0.142360 0.138276 0.063 Uiso calc 1 . .
    C C13 0.0193(3) 0.07129(14) 0.1277(2) 0.0531(9) Uani d 1 . .
    C C14 0.1118(3) 0.03930(12) 0.1352(2) 0.0490(8) Uani d 1 . .
    H H14 0.094931 0.006227 0.126572 0.059 Uiso calc 1 . .
    C C15 0.2281(3) 0.05497(11) 0.1551(2) 0.0390(6) Uani d 1 . .
    C C16 0.1869(3) 0.19137(12) 0.1699(3) 0.0605(9) Uani d 1 . .
    H H16A 0.269829 0.197512 0.182150 0.073 Uiso calc 1 . .
    H H16B 0.135141 0.207348 0.108126 0.073 Uiso calc 1 . .
    H H16C 0.170640 0.203603 0.225913 0.073 Uiso calc 1 . .
    C C17 -0.1068(3) 0.05407(19) 0.1057(3) 0.0798(13) Uani d 1 . .
    H H17A -0.110277 0.019351 0.098586 0.096 Uiso calc 1 . .
    H H17B -0.128522 0.063189 0.160898 0.096 Uiso calc 1 . .
    H H17C -0.162240 0.068660 0.043644 0.096 Uiso calc 1 . .
    C C18 0.3221(3) 0.01757(11) 0.1617(3) 0.0517(8) Uani d 1 . .
    H H18A 0.397928 0.033449 0.175720 0.062 Uiso calc 1 . .
    H H18B 0.331256 -0.005010 0.215374 0.062 Uiso calc 1 . .
    H H18C 0.297023 0.000460 0.098044 0.062 Uiso calc 1 . .
    C C19 0.0817(4) 0.1129(2) -0.0945(3) 0.0864(15) Uani d 1 . .
    H H19A 0.073605 0.083645 -0.061181 0.104 Uiso calc 1 . .
    H H19B 0.052908 0.139998 -0.068566 0.104 Uiso calc 1 . .
    H H19C 0.035169 0.109988 -0.166632 0.104 Uiso calc 1 . .
    C C20 0.2658(4) 0.07802(15) -0.1540(3) 0.0816(13) Uani d 1 . .
    H H20A 0.270385 0.046047 -0.125855 0.098 Uiso calc 1 . .
    H H20B 0.200305 0.079321 -0.220072 0.098 Uiso calc 1 . .
    H H20C 0.340315 0.085374 -0.160120 0.098 Uiso calc 1 . .
    C C21 0.2352(4) 0.17798(14) -0.1387(3) 0.0667(10) Uani d 1 . .
    H H21A 0.221783 0.204870 -0.101793 0.080 Uiso calc 1 . .
    H H21B 0.310611 0.182363 -0.145271 0.080 Uiso calc 1 . .
    H H21C 0.170601 0.176310 -0.205223 0.080 Uiso calc 1 . .
    P P 0.24013(8) 0.12219(3) -0.07038(6) 0.0456(2) Uani d 1 . .
    Cu Cu1 0.58712(3) 0.12496(2) 0.22033(2) 0.03340(13) Uani d 1 . .
    Cu Cu2 0.37473(3) 0.12434(2) 0.09729(2) 0.03274(13) Uani d 1 . .
loop_
    _atom_site_aniso_label
    _atom_site_aniso_U_11
    _atom_site_aniso_U_22
    _atom_site_aniso_U_33
    _atom_site_aniso_U_12
    _atom_site_aniso_U_13
    _atom_site_aniso_U_23
    C1 0.0323(15) 0.0399(15) 0.0349(14) -0.0001(12) 0.0150(12) 0.0030(12)
    C2 0.0351(17) 0.0472(16) 0.0426(16) -0.0017(13) 0.0190(14) -0.0047(13)
    C3 0.050(2) 0.073(2) 0.0488(19) -0.0064(17) 0.0318(17) -0.0115(17)
    C4 0.054(2) 0.077(2) 0.0462(19) -0.0117(18) 0.0282(17) 0.0040(17)
    C5 0.057(2) 0.0540(19) 0.053(2) -0.0120(16) 0.0234(17) 0.0129(16)
    C6 0.0404(17) 0.0453(16) 0.0400(16) -0.0012(13) 0.0152(14) 0.0047(13)
    C7 0.049(2) 0.0495(18) 0.072(2) -0.0015(15) 0.0367(18) -0.0122(16)
    C8 0.106(4) 0.126(4) 0.078(3) -0.030(3) 0.063(3) 0.006(3)
    C9 0.073(2) 0.0370(16) 0.067(2) 0.0041(16) 0.0358(19) 0.0051(16)
    C10 0.0283(15) 0.0459(16) 0.0339(14) -0.0003(12) 0.0119(12) -0.0013(12)
    C11 0.0336(16) 0.0562(17) 0.0378(16) 0.0050(14) 0.0137(13) -0.0015(14)
    C12 0.0307(17) 0.081(2) 0.0451(18) 0.0086(16) 0.0150(14) -0.0009(16)
    C13 0.0315(17) 0.086(3) 0.0418(18) -0.0104(16) 0.0144(14) -0.0045(17)
    C14 0.0411(18) 0.063(2) 0.0443(17) -0.0192(16) 0.0184(14) -0.0052(15)
    C15 0.0355(16) 0.0478(16) 0.0348(15) -0.0065(13) 0.0151(13) -0.0042(13)
    C16 0.046(2) 0.057(2) 0.078(3) 0.0148(17) 0.0246(18) -0.0009(18)
    C17 0.041(2) 0.129(4) 0.070(3) -0.025(2) 0.023(2) -0.012(2)
    C18 0.052(2) 0.0406(16) 0.065(2) -0.0060(14) 0.0261(17) -0.0058(15)
    C19 0.044(2) 0.164(5) 0.041(2) -0.016(3) 0.0063(17) 0.015(2)
    C20 0.076(3) 0.081(3) 0.066(3) 0.007(2) 0.005(2) -0.025(2)
    C21 0.072(3) 0.073(2) 0.054(2) 0.013(2) 0.024(2) 0.0139(18)
    P 0.0392(5) 0.0616(5) 0.0320(4) -0.0034(4) 0.0103(3) 0.0025(3)
    Cu1 0.0285(2) 0.0388(2) 0.0322(2) 0.00097(13) 0.01154(16) 0.00234(13)
    Cu2 0.0284(2) 0.0384(2) 0.0314(2) -0.00060(13) 0.01196(15) 0.00072(13)
_geom_special_details
;
 All esds (except the esd in the dihedral angle between two l.s. planes)
 are estimated using the full covariance matrix.  The cell esds are taken
 into account individually in the estimation of esds in distances, angles
 and torsion angles; correlations between esds in cell parameters are only
 used when they are defined by crystal symmetry.  An approximate (isotropic)
 treatment of cell esds is used for estimating esds involving l.s. planes.
;
loop_
    _geom_bond_atom_site_label_1
    _geom_bond_atom_site_label_2
    _geom_bond_site_symmetry_2
    _geom_bond_distance
    _geom_bond_publ_flag
    C1 C2 . 1.415(4) ?
    C1 C6 . 1.414(4) ?
    C1 Cu1 . 2.006(3) y
    C1 Cu2 . 2.095(3) y
    C2 C3 . 1.388(4) ?
    C2 C7 . 1.501(4) ?
    C3 H3 . 0.9300 ?
    C3 C4 . 1.377(5) ?
    C4 C5 . 1.385(5) ?
    C4 C8 . 1.516(5) ?
    C5 H5 . 0.9300 ?
    C5 C6 . 1.395(4) ?
    C6 C9 . 1.500(4) ?
    C7 H7A . 0.9600 ?
    C7 H7B . 0.9600 ?
    C7 H7C . 0.9600 ?
    C8 H8A . 0.9600 ?
    C8 H8B . 0.9600 ?
    C8 H8C . 0.9600 ?
    C9 H9A . 0.9600 ?
    C9 H9B . 0.9600 ?
    C9 H9C . 0.9600 ?
    C10 C11 . 1.419(4) ?
    C10 C15 . 1.414(4) ?
    C10 Cu1 2_655 2.005(3) y
    C10 Cu2 . 2.093(3) y
    C11 C12 . 1.390(5) ?
    C11 C16 . 1.509(5) ?
    C12 H12 . 0.9300 ?
    C12 C13 . 1.386(5) ?
    C13 C14 . 1.392(5) ?
    C13 C17 . 1.502(5) ?
    C14 H14 . 0.9300 ?
    C14 C15 . 1.385(4) ?
    C15 C18 . 1.507(4) ?
    C16 H16A . 0.9600 ?
    C16 H16B . 0.9600 ?
    C16 H16C . 0.9600 ?
    C17 H17A . 0.9600 ?
    C17 H17B . 0.9600 ?
    C17 H17C . 0.9600 ?
    C18 H18A . 0.9600 ?
    C18 H18B . 0.9600 ?
    C18 H18C . 0.9600 ?
    C19 H19A . 0.9600 ?
    C19 H19B . 0.9600 ?
    C19 H19C . 0.9600 ?
    C19 P . 1.820(4) ?
    C20 H20A . 0.9600 ?
    C20 H20B . 0.9600 ?
    C20 H20C . 0.9600 ?
    C20 P . 1.818(4) ?
    C21 H21A . 0.9600 ?
    C21 H21B . 0.9600 ?
    C21 H21C . 0.9600 ?
    C21 P . 1.808(4) ?
    P Cu2 . 2.2967(9) y
    Cu1 Cu1 2_655 2.5657(7) y
    Cu1 Cu2 . 2.4603(5) y
    Cu1 Cu2 2_655 2.4625(5) y
loop_
    _geom_angle_atom_site_label_1
    _geom_angle_atom_site_label_2
    _geom_angle_atom_site_label_3
    _geom_angle_site_symmetry_1
    _geom_angle_site_symmetry_3
    _geom_angle
    _geom_angle_publ_flag
    C2 C1 Cu1 . . 110.9(2) ?
    C2 C1 Cu2 . . 117.0(2) ?
    C6 C1 C2 . . 116.7(3) ?
    C6 C1 Cu1 . . 116.0(2) ?
    C6 C1 Cu2 . . 115.2(2) ?
    Cu1 C1 Cu2 . . 73.70(9) ?
    C1 C2 C7 . . 119.6(3) ?
    C3 C2 C1 . . 120.9(3) ?
    C3 C2 C7 . . 119.5(3) ?
    C2 C3 H3 . . 119.0 ?
    C4 C3 C2 . . 122.0(3) ?
    C4 C3 H3 . . 119.0 ?
    C3 C4 C5 . . 117.9(3) ?
    C3 C4 C8 . . 120.7(4) ?
    C5 C4 C8 . . 121.4(4) ?
    C4 C5 H5 . . 119.1 ?
    C4 C5 C6 . . 121.8(3) ?
    C6 C5 H5 . . 119.1 ?
    C1 C6 C9 . . 120.7(3) ?
    C5 C6 C1 . . 120.7(3) ?
    C5 C6 C9 . . 118.6(3) ?
    C2 C7 H7A . . 109.5 ?
    C2 C7 H7B . . 109.5 ?
    C2 C7 H7C . . 109.5 ?
    H7A C7 H7B . . 109.5 ?
    H7A C7 H7C . . 109.5 ?
    H7B C7 H7C . . 109.5 ?
    C4 C8 H8A . . 109.5 ?
    C4 C8 H8B . . 109.5 ?
    C4 C8 H8C . . 109.5 ?
    H8A C8 H8B . . 109.5 ?
    H8A C8 H8C . . 109.5 ?
    H8B C8 H8C . . 109.5 ?
    C6 C9 H9A . . 109.5 ?
    C6 C9 H9B . . 109.5 ?
    C6 C9 H9C . . 109.5 ?
    H9A C9 H9B . . 109.5 ?
    H9A C9 H9C . . 109.5 ?
    H9B C9 H9C . . 109.5 ?
    C11 C10 Cu1 . 2_655 110.2(2) ?
    C11 C10 Cu2 . . 119.0(2) ?
    C15 C10 C11 . . 116.5(3) ?
    C15 C10 Cu1 . 2_655 117.9(2) ?
    C15 C10 Cu2 . . 112.5(2) ?
    Cu1 C10 Cu2 2_655 . 73.85(9) ?
    C10 C11 C16 . . 119.9(3) ?
    C12 C11 C10 . . 120.9(3) ?
    C12 C11 C16 . . 119.2(3) ?
    C11 C12 H12 . . 118.9 ?
    C13 C12 C11 . . 122.2(3) ?
    C13 C12 H12 . . 118.9 ?
    C12 C13 C14 . . 117.1(3) ?
    C12 C13 C17 . . 120.8(4) ?
    C14 C13 C17 . . 122.1(4) ?
    C13 C14 H14 . . 118.8 ?
    C15 C14 C13 . . 122.3(3) ?
    C15 C14 H14 . . 118.8 ?
    C10 C15 C18 . . 120.6(3) ?
    C14 C15 C10 . . 121.0(3) ?
    C14 C15 C18 . . 118.4(3) ?
    C11 C16 H16A . . 109.5 ?
    C11 C16 H16B . . 109.5 ?
    C11 C16 H16C . . 109.5 ?
    H16A C16 H16B . . 109.5 ?
    H16A C16 H16C . . 109.5 ?
    H16B C16 H16C . . 109.5 ?
    C13 C17 H17A . . 109.5 ?
    C13 C17 H17B . . 109.5 ?
    C13 C17 H17C . . 109.5 ?
    H17A C17 H17B . . 109.5 ?
    H17A C17 H17C . . 109.5 ?
    H17B C17 H17C . . 109.5 ?
    C15 C18 H18A . . 109.5 ?
    C15 C18 H18B . . 109.5 ?
    C15 C18 H18C . . 109.5 ?
    H18A C18 H18B . . 109.5 ?
    H18A C18 H18C . . 109.5 ?
    H18B C18 H18C . . 109.5 ?
    H19A C19 H19B . . 109.5 ?
    H19A C19 H19C . . 109.5 ?
    H19B C19 H19C . . 109.5 ?
    P C19 H19A . . 109.5 ?
    P C19 H19B . . 109.5 ?
    P C19 H19C . . 109.5 ?
    H20A C20 H20B . . 109.5 ?
    H20A C20 H20C . . 109.5 ?
    H20B C20 H20C . . 109.5 ?
    P C20 H20A . . 109.5 ?
    P C20 H20B . . 109.5 ?
    P C20 H20C . . 109.5 ?
    H21A C21 H21B . . 109.5 ?
    H21A C21 H21C . . 109.5 ?
    H21B C21 H21C . . 109.5 ?
    P C21 H21A . . 109.5 ?
    P C21 H21B . . 109.5 ?
    P C21 H21C . . 109.5 ?
    C19 P Cu2 . . 116.81(13) ?
    C20 P C19 . . 103.0(2) ?
    C20 P Cu2 . . 117.98(14) ?
    C21 P C19 . . 102.3(2) ?
    C21 P C20 . . 100.9(2) ?
    C21 P Cu2 . . 113.53(14) ?
    C1 Cu1 Cu1 . 2_655 110.85(8) ?
    C1 Cu1 Cu2 . . 54.80(8) ?
    C1 Cu1 Cu2 . 2_655 161.89(8) ?
    C10 Cu1 C1 2_655 . 138.26(11) y
    C10 Cu1 Cu1 2_655 2_655 110.89(8) ?
    C10 Cu1 Cu2 2_655 2_655 54.72(8) ?
    C10 Cu1 Cu2 2_655 . 161.12(8) ?
    Cu2 Cu1 Cu1 2_655 2_655 58.546(15) ?
    Cu2 Cu1 Cu1 . 2_655 58.630(15) ?
    Cu2 Cu1 Cu2 . 2_655 117.169(16) ?
    C1 Cu2 P . . 97.94(8) y
    C1 Cu2 Cu1 . . 51.50(8) ?
    C1 Cu2 Cu1 . 2_655 111.73(8) ?
    C10 Cu2 C1 . . 163.04(11) y
    C10 Cu2 P . . 99.02(8) y
    C10 Cu2 Cu1 . . 111.87(8) ?
    C10 Cu2 Cu1 . 2_655 51.43(8) ?
    P Cu2 Cu1 . 2_655 149.44(3) ?
    P Cu2 Cu1 . . 147.71(3) ?
    Cu1 Cu2 Cu1 . 2_655 62.824(16) ?
loop_
    _geom_torsion_atom_site_label_1
    _geom_torsion_atom_site_label_2
    _geom_torsion_atom_site_label_3
    _geom_torsion_atom_site_label_4
    _geom_torsion_site_symmetry_1
    _geom_torsion_site_symmetry_2
    _geom_torsion_site_symmetry_3
    _geom_torsion_site_symmetry_4
    _geom_torsion
    _geom_torsion_publ_flag
    C1 C2 C3 C4 . . . . 1.5(5) ?
    C2 C1 C6 C5 . . . . 0.8(4) ?
    C2 C1 C6 C9 . . . . 178.6(3) ?
    C2 C3 C4 C5 . . . . -0.7(6) ?
    C2 C3 C4 C8 . . . . 179.3(4) ?
    C3 C4 C5 C6 . . . . -0.2(5) ?
    C4 C5 C6 C1 . . . . 0.1(5) ?
    C4 C5 C6 C9 . . . . -177.8(3) ?
    C6 C1 C2 C3 . . . . -1.6(4) ?
    C6 C1 C2 C7 . . . . 178.2(3) ?
    C7 C2 C3 C4 . . . . -178.2(3) ?
    C8 C4 C5 C6 . . . . 179.9(4) ?
    C10 C11 C12 C13 . . . . -0.7(5) ?
    C11 C10 C15 C14 . . . . 2.3(4) ?
    C11 C10 C15 C18 . . . . -179.6(3) ?
    C11 C12 C13 C14 . . . . 1.4(5) ?
    C11 C12 C13 C17 . . . . -178.5(3) ?
    C12 C13 C14 C15 . . . . -0.2(5) ?
    C13 C14 C15 C10 . . . . -1.8(5) ?
    C13 C14 C15 C18 . . . . -179.9(3) ?
    C15 C10 C11 C12 . . . . -1.1(4) ?
    C15 C10 C11 C16 . . . . -179.7(3) ?
    C16 C11 C12 C13 . . . . 177.8(3) ?
    C17 C13 C14 C15 . . . . 179.8(3) ?
    Cu1 C1 C2 C3 . . . . -137.4(3) ?
    Cu1 C1 C2 C7 . . . . 42.3(3) ?
    Cu1 C1 C6 C5 . . . . 134.4(3) ?
    Cu1 C1 C6 C9 . . . . -47.8(4) ?
    Cu1 C10 C11 C12 2_655 . . . -139.0(3) ?
    Cu1 C10 C11 C16 2_655 . . . 42.5(3) ?
    Cu1 C10 C15 C14 2_655 . . . 136.9(3) ?
    Cu1 C10 C15 C18 2_655 . . . -45.0(4) ?
    Cu2 C1 C2 C3 . . . . 140.8(3) ?
    Cu2 C1 C2 C7 . . . . -39.4(4) ?
    Cu2 C1 C6 C5 . . . . -142.2(3) ?
    Cu2 C1 C6 C9 . . . . 35.6(4) ?
    Cu2 C10 C11 C12 . . . . 138.7(3) ?
    Cu2 C10 C11 C16 . . . . -39.8(4) ?
    Cu2 C10 C15 C14 . . . . -140.1(2) ?
    Cu2 C10 C15 C18 . . . . 38.0(3) ?
_shelx_space_group_comment
;
The symmetry employed for this shelxl refinement is uniquely defined
by the following loop, which should always be used as a source of
symmetry information in preference to the above space-group names.
They are only intended as comments.
;
_shelx_estimated_absorpt_T_min     0.425
_shelx_estimated_absorpt_T_max     0.700
_shelx_hkl_file
;
 -10   0   0   17.49    2.19   0
 -12   0   0   25.03    2.76   0
  -9   1   0   22.32    2.38   0
  -9  -1   0   30.85    2.68   0
 -11  -1   0   13.78    3.03   0
 -11   1   0   18.28    2.95   0
 -13   1   0   -0.70    3.86   0
 -13   1   0   -0.25    3.16   0
 -13  -1   0    2.73    2.97   0
 -13  -1   0    0.95    4.38   0
   0  -2   0   16.43    0.34   0
   0   2   0   16.77    0.37   0
  -8   2   0    6.71    1.78   0
 -10   2   0    1.16    2.62   0
 -10  -2   0    1.14    2.81   0
 -12   2   0    1.39    3.07   0
 -12  -2   0   -1.75    3.26   0
   1  -3   0 6575.47    3.10   0
  -1   3   0 5521.49    2.70   0
  -3   3   0   65.39    1.07   0
  -5   3   0 3176.64    5.77   0
  -7   3   0   34.26    1.42   0
  -9   3   0  320.90    3.64   0
 -11   3   0    7.13    1.95   0
 -11  -3   0    5.54    3.45   0
 -13  -3   0    6.24    3.26   0
 -13   3   0   12.68    3.44   0
 -13  -3   0    7.73    4.17   0
  -2   4   0   19.94    0.61   0
  -4   4   0 1260.05    3.10   0
  -6   4   0 1966.05    4.97   0
  -8   4   0  455.69    3.57   0
 -10  -4   0   -1.30    2.23   0
 -10   4   0    0.80    2.00   0
 -12   4   0   12.12    3.33   0
 -12  -4   0    4.31    3.13   0
 -12  -4   0   13.96    3.85   0
  -1  -5   0  224.73    1.32   0
  -1   5   0  248.39    0.67   0
   1  -5   0  236.23    0.68   0
  -3   5   0  783.86    2.06   0
  -5   5   0 1690.97    4.13   0
  -7   5   0    7.16    1.49   0
  -9   5   0  166.16    2.59   0
 -11  -5   0   14.64    3.44   0
 -11   5   0   11.55    2.64   0
 -13  -5   0    3.19    3.54   0
 -13   5   0    1.11    2.73   0
 -13  -5   0    0.28    3.16   0
   0   6   0   57.61    0.68   0
   0  -6   0   58.78    0.60   0
   2  -6   0  185.30    0.89   0
  -2   6   0  170.43    0.81   0
  -4   6   0  196.19    1.46   0
  -6   6   0  150.61    1.62   0
  -8   6   0   19.15    2.07   0
 -10   6   0    0.22    2.37   0
 -12  -6   0    2.39    2.86   0
 -12  -6   0    6.20    3.89   0
 -12   6   0    5.75    2.62   0
   1  -7   0 1334.70    1.61   0
  -1  -7   0 1196.34    2.68   0
  -1   7   0 1227.53    1.53   0
  -3   7   0  559.89    1.63   0
  -5   7   0 1020.80    3.12   0
  -7   7   0   21.35    1.14   0
  -9   7   0  222.71    2.71   0
 -11  -7   0   20.99    3.71   0
 -11  -7   0   20.85    4.03   0
 -11   7   0   20.95    2.48   0
   0  -8   0 5208.34    4.13   0
   0   8   0 5375.33    4.61   0
  -2   8   0  428.85    1.13   0
   2  -8   0  448.80    1.21   0
  -2  -8   0  364.93    1.90   0
  -4   8   0 1840.24    3.30   0
  -6   8   0  925.86    3.40   0
  -8   8   0  258.74    2.53   0
 -10   8   0    8.23    2.08   0
 -12  -8   0   24.14    3.51   0
 -12   8   0   11.21    2.71   0
 -12  -8   0   17.26    3.28   0
  -1  -9   0 2318.64    3.75   0
  -1   9   0 2460.37    2.51   0
   1  -9   0 2475.73    2.48   0
  -3   9   0  629.30    1.61   0
  -3  -9   0  590.60    2.96   0
  -5   9   0  927.16    2.86   0
  -7   9   0    1.85    1.55   0
  -9   9   0  193.15    2.91   0
 -11   9   0   24.01    2.63   0
 -11  -9   0   26.15    4.33   0
   0  10   0  105.15    1.05   0
   0 -10   0   96.26    0.86   0
  -2  10   0  221.88    0.83   0
   2 -10   0  228.86    0.87   0
  -2 -10   0  225.03    1.64   0
  -4  10   0    6.97    0.76   0
  -4 -10   0    7.25    1.27   0
  -6  10   0   18.49    1.31   0
  -8  10   0   10.09    1.73   0
 -10  10   0    5.09    2.23   0
 -10 -10   0    5.53    2.66   0
 -12 -10   0    1.57    4.16   0
 -12 -10   0    2.08    3.42   0
 -12  10   0    1.79    2.09   0
  -1 -11   0 1205.98    2.88   0
  -1  11   0 1254.28    2.07   0
   1 -11   0 1276.39    2.01   0
  -3  11   0    1.16    0.49   0
   3 -11   0    2.07    0.54   0
  -3 -11   0    0.77    1.48   0
  -5 -11   0  665.56    4.02   0
  -5  11   0  710.98    2.42   0
  -7 -11   0   -0.96    1.89   0
  -7  11   0    2.51    1.48   0
  -9  11   0   61.69    2.04   0
  -9 -11   0   57.23    2.63   0
 -11 -11   0   33.09    3.94   0
 -11  11   0   33.39    2.42   0
   0  12   0 9999.99    7.69   0
   0 -12   0 8975.74    6.56   0
  -2 -12   0  135.64    1.75   0
   2 -12   0  148.76    0.79   0
  -2  12   0  145.80    0.78   0
  -4  12   0 1749.97    3.12   0
  -4 -12   0 1696.14    5.32   0
  -6  12   0 1299.09    3.74   0
  -6 -12   0 1223.91    5.57   0
  -8 -12   0  153.52    3.59   0
  -8  12   0  168.33    1.97   0
 -10  12   0   21.82    2.22   0
 -10 -12   0   17.64    3.92   0
 -12 -12   0    7.74    4.78   0
 -12  12   0   -2.79    2.34   0
 -12 -12   0    3.64    3.50   0
  -1  13   0  954.16    2.15   0
  -1 -13   0  868.28    2.73   0
   1 -13   0  927.43    1.97   0
  -3 -13   0  163.03    1.85   0
  -3  13   0  176.04    0.92   0
   3 -13   0  192.33    1.07   0
  -5  13   0 1061.39    2.88   0
  -5 -13   0  974.87    4.60   0
  -7  13   0   12.40    1.43   0
  -7 -13   0   14.40    2.14   0
  -9 -13   0   30.41    3.21   0
  -9  13   0   29.83    1.84   0
 -11 -13   0    4.69    3.00   0
 -11  13   0    5.89    2.16   0
   0 -14   0   66.67    0.95   0
   2 -14   0   85.68    0.70   0
  -2  14   0   84.41    0.77   0
  -2 -14   0   80.47    1.30   0
  -4  14   0    7.41    0.66   0
  -4 -14   0    7.94    1.35   0
  -6  14   0   80.06    1.36   0
  -6 -14   0   72.47    3.11   0
  -8  14   0   11.40    1.58   0
  -8 -14   0    8.53    2.09   0
 -10 -14   0    4.51    2.94   0
 -10  14   0    3.35    2.04   0
  -1  15   0  746.60    2.11   0
   1 -15   0  681.05    1.90   0
  -1 -15   0  688.17    2.50   0
  -3 -15   0   97.62    1.64   0
   3 -15   0  108.48    0.86   0
  -3  15   0  106.47    0.83   0
  -5  15   0 1047.13    2.79   0
  -5 -15   0  927.62    5.03   0
  -7  15   0    1.71    1.26   0
  -7 -15   0    2.39    1.96   0
  -9  15   0   42.04    1.84   0
  -9 -15   0   38.32    3.80   0
 -11  15   0    6.32    2.16   0
 -11 -15   0    6.48    4.48   0
   0 -16   0 5176.75    5.76   0
  -2 -16   0    9.01    1.39   0
  -2  16   0    9.36    0.69   0
   2 -16   0    9.05    0.56   0
  -4 -16   0  637.94    3.84   0
  -4  16   0  710.20    1.96   0
  -6  16   0  574.75    2.58   0
  -6 -16   0  546.38    4.13   0
  -8 -16   0  112.08    3.01   0
  -8  16   0  127.95    1.92   0
 -10 -16   0    6.57    3.58   0
 -10  16   0    9.98    1.90   0
   1 -17   0  644.76    2.02   0
  -1 -17   0  594.94    2.65   0
  -3 -17   0  138.50    2.00   0
   3 -17   0  168.82    0.98   0
  -3  17   0  154.17    0.97   0
  -5  17   0  751.43    2.33   0
  -5 -17   0  660.90    4.31   0
  -7  17   0   25.40    1.14   0
  -7 -17   0   19.77    3.07   0
  -9 -17   0   28.35    3.44   0
  -9  17   0   33.25    1.77   0
 -11  17   0   15.58    2.37   0
 -11 -17   0    6.11    3.50   0
   0 -18   0   15.03    1.02   0
  -2  18   0    1.59    0.73   0
  -2 -18   0    1.92    1.48   0
   2 -18   0    0.62    0.55   0
  -4  18   0    3.75    0.63   0
  -4 -18   0   -0.59    2.16   0
  -6  18   0  128.11    1.35   0
  -6 -18   0  108.61    2.97   0
  -8 -18   0    8.24    2.32   0
  -8  18   0    7.59    1.33   0
 -10 -18   0    3.44    4.13   0
 -10  18   0    4.14    1.70   0
   1 -19   0  399.98    1.74   0
  -1 -19   0  392.27    2.42   0
  -3  19   0   97.91    0.89   0
  -3 -19   0   96.09    2.25   0
   3 -19   0  107.35    0.83   0
  -5  19   0  347.53    1.59   0
  -5 -19   0  316.11    3.28   0
  -7  19   0    3.24    1.02   0
  -7 -19   0   -1.01    3.11   0
  -9  19   0   89.66    1.94   0
  -9 -19   0   80.86    3.51   0
   0 -20   0 1713.58    4.16   0
   2 -20   0    6.26    0.58   0
  -2 -20   0    6.40    1.49   0
  -4 -20   0  491.87    3.93   0
  -4  20   0  504.47    1.55   0
  -6  20   0  245.78    1.62   0
  -6 -20   0  225.76    3.80   0
  -8 -20   0  114.14    3.76   0
  -8  20   0  141.75    1.77   0
 -10 -20   0   12.19    3.89   0
 -10  20   0   18.16    1.80   0
  -1 -21   0  281.75    2.28   0
   1 -21   0  284.36    1.66   0
  -3 -21   0  292.76    2.94   0
   3 -21   0  373.73    1.21   0
  -5 -21   0  422.02    4.25   0
  -5  21   0  442.90    1.58   0
  -7 -21   0    3.52    2.10   0
  -7  21   0   -0.32    1.09   0
  -9  21   0   19.34    1.55   0
  -9 -21   0   19.01    3.00   0
   0 -22   0    8.53    1.08   0
  -2 -22   0    0.72    1.38   0
   2 -22   0    0.38    0.62   0
  -4 -22   0   -0.87    2.18   0
  -6 -22   0   13.47    2.56   0
  -6  22   0   14.25    0.79   0
  -8  22   0    1.00    1.09   0
  -8 -22   0    0.51    3.54   0
  -1 -23   0  124.27    1.72   0
   1 -23   0  119.61    1.24   0
  -3 -23   0   61.68    2.16   0
  -5 -23   0  231.59    3.43   0
  -7 -23   0   -1.77    2.80   0
  -7  23   0    0.53    0.83   0
  -9 -23   0   26.58    3.23   0
  -9  23   0   26.88    1.39   0
  -9  23   0   25.49    1.67   0
   0 -24   0  663.02    2.90   0
   2 -24   0    5.75    0.63   0
  -2 -24   0    7.22    1.65   0
  -4 -24   0  436.11    4.08   0
  -6 -24   0  263.67    3.93   0
  -8  24   0   70.96    1.26   0
  -8  24   0   67.32    1.35   0
  -8 -24   0   72.74    4.09   0
  -1 -25   0  149.55    1.96   0
   1 -25   0  151.21    1.48   0
  -3 -25   0   45.29    2.06   0
  -5 -25   0  149.58    2.79   0
  -7 -25   0   -3.33    3.18   0
   0 -26   0    8.64    1.05   0
   2 -26   0    3.92    0.53   0
  -2 -26   0    7.28    1.56   0
  -4 -26   0    9.93    2.33   0
  -6 -26   0   -1.12    2.87   0
  -8 -26   0    0.01    2.87   0
  -1 -27   0  142.29    2.21   0
   1 -27   0  130.52    1.49   0
  -3 -27   0   37.57    1.98   0
  -5 -27   0  119.57    3.26   0
  -7 -27   0   -0.09    3.14   0
   0 -28   0  519.21    3.01   0
  -2 -28   0    2.79    1.47   0
  -4 -28   0  118.46    2.97   0
  -6 -28   0   50.59    2.70   0
   1 -29   0  113.01    1.30   0
  -1 -29   0  117.94    1.95   0
  -3 -29   0   27.27    2.02   0
  -5 -29   0   92.93    3.05   0
   0 -30   0    7.04    1.17   0
  -2 -30   0    6.12    1.70   0
  -4 -30   0    0.52    2.24   0
   1 -31   0   39.28    0.89   0
  -1 -31   0   34.77    1.67   0
   1 -31   0   30.97    0.81   0
  -3 -31   0    3.76    2.22   0
   0 -32   0  102.95    1.84   0
   0 -32   0  129.89    1.76   0
  -2 -32   0   -1.38    1.80   0
 -13  -1   1    3.69    2.85   0
 -13   1   1   -1.55    3.70   0
 -11   1   1   16.10    2.22   0
 -11  -1   1   21.24    2.39   0
  -9  -1   1  615.03    4.82   0
  -9   1   1  679.66    4.71   0
  -7  -1   1  581.06    3.72   0
  -7   1   1  545.45    3.25   0
  -5  -1   1 1274.52    3.87   0
  -5   1   1 1331.72    3.93   0
  -3   1   1  472.87    1.89   0
  -3  -1   1  490.31    1.93   0
  -1  -1   1 4198.41    3.12   0
   1  -1  -1 3977.01    2.99   0
   1   1  -1 4356.91    3.17   0
  -1   1   1 4235.52    3.10   0
   1  -1   1   13.71    0.59   0
   1   1   1   19.00    1.06   0
  -1   1  -1   12.54    0.62   0
  -1  -1  -1   14.41    0.79   0
 -11  -1  -1    2.61    2.89   0
 -11   1  -1    6.70    2.32   0
 -11  -1  -1    1.35    3.37   0
 -11   1  -1    3.46    3.49   0
 -12   2   1   18.44    2.50   0
 -12  -2   1   22.49    2.96   0
 -10  -2   1  546.31    4.44   0
 -10   2   1  489.01    4.46   0
  -8   2   1   53.03    1.83   0
  -8  -2   1   54.90    2.53   0
  -6   2   1 3062.21    6.22   0
  -4   2   1 4314.72    5.65   0
   2  -2  -1  264.26    1.21   0
  -2  -2   1  265.43    1.28   0
  -2   2   1  254.08    1.08   0
   0   2   1 6712.03    4.16   0
   0  -2  -1 7025.30    4.20   0
   0  -2   1 6990.83    2.53   0
  -2  -2  -1 3108.49    4.90   0
 -10   2  -1    3.15    2.08   0
 -10  -2  -1    4.84    3.01   0
 -12   2  -1    4.57    2.90   0
 -12   2  -1    2.95    3.02   0
 -12  -2  -1    0.28    3.65   0
 -12  -2  -1    2.12    2.78   0
 -13  -3   1    2.39    3.13   0
 -13   3   1    2.70    3.26   0
 -11   3   1   67.64    2.91   0
 -11  -3   1   77.54    2.87   0
  -9  -3   1  537.04    4.35   0
  -9   3   1  534.43    3.76   0
  -7   3   1  565.58    3.40   0
  -5   3   1 1101.09    3.47   0
  -3   3   1 1011.10    2.44   0
   3  -3  -1 1116.31    2.61   0
  -1  -3   1 5005.91    3.63   0
  -1   3   1 4190.39    3.19   0
   1  -3  -1 4287.46    3.25   0
   1   3   1  303.76    1.46   0
  -1   3  -1  311.38    0.98   0
  -1  -3  -1  288.57    1.57   0
  -9   3  -1  122.46    3.12   0
 -11   3  -1    7.21    2.68   0
 -11  -3  -1    7.84    3.22   0
 -11  -3  -1    7.81    2.61   0
 -11   3  -1    9.32    2.96   0
 -12  -4   1    1.73    3.34   0
 -12   4   1    6.51    2.33   0
 -10   4   1    4.58    1.83   0
 -10  -4   1    4.59    2.67   0
  -8  -4   1   50.79    2.03   0
  -8   4   1   48.41    2.21   0
  -6   4   1   63.65    1.73   0
  -4   4   1  259.53    1.63   0
  -2   4   1  186.39    0.99   0
   2  -4  -1  187.50    1.02   0
   0   4   1  584.98    1.57   0
   0  -4  -1  592.63    1.55   0
   0  -4   1  656.37    0.68   0
  -2  -4  -1  402.66    2.05   0
  -8   4  -1   15.70    1.77   0
 -10  -4  -1   -1.74    2.71   0
 -10   4  -1    3.68    2.01   0
 -12  -4  -1    8.25    3.46   0
 -12   4  -1    7.06    3.78   0
 -12   4  -1    3.30    3.18   0
 -12  -4  -1   12.45    4.22   0
 -13   5   1    4.24    3.05   0
 -13  -5   1    4.65    3.94   0
 -11  -5   1   -4.51    3.50   0
 -11   5   1    4.32    1.85   0
  -9   5   1  608.44    4.22   0
  -9  -5   1  506.76    4.71   0
  -7   5   1  560.97    3.04   0
  -5   5   1 1580.45    3.86   0
  -3   5   1   42.30    0.75   0
   3  -5  -1   44.24    0.71   0
   1  -5  -1 3283.29    3.13   0
  -1   5   1 3456.86    3.17   0
  -1   5  -1  213.92    0.63   0
  -1  -5  -1  199.23    1.31   0
   1   5   1  197.78    1.34   0
  -3  -5  -1  192.59    2.13   0
  -7   5  -1    0.17    1.50   0
  -9   5  -1   42.45    2.42   0
  -9  -5  -1   39.31    3.24   0
 -11   5  -1   11.91    2.32   0
 -11  -5  -1   17.34    4.12   0
 -11   5  -1   15.26    2.08   0
 -12   6   1   23.35    2.16   0
 -12  -6   1   19.00    3.50   0
 -10  -6   1  331.95    4.62   0
 -10   6   1  401.48    4.04   0
  -8   6   1   35.72    2.00   0
  -6   6   1 1820.94    4.52   0
  -4   6   1 2146.67    3.69   0
   4  -6  -1 2251.55    3.91   0
  -2   6   1 1463.78    2.30   0
   2  -6  -1 1500.41    2.42   0
   0   6   1 1696.13    2.79   0
   0  -6  -1 1653.55    2.65   0
   0  -6   1 1802.77    1.58   0
  -2   6  -1   11.12    0.48   0
  -2  -6  -1    9.77    1.38   0
  -4  -6  -1  825.27    3.62   0
  -6  -6  -1    6.68    1.79   0
  -6   6  -1    8.80    1.53   0
  -8  -6  -1   14.37    3.01   0
  -8   6  -1   17.06    2.20   0
 -10   6  -1   41.40    2.62   0
 -10  -6  -1   32.85    2.71   0
 -12   6  -1   -0.16    3.85   0
 -12  -6  -1    2.82    4.28   0
 -12   6  -1    7.45    3.25   0
 -12  -6  -1    2.01    4.04   0
 -13  -7   1   -0.20    3.50   0
 -13  -7   1    0.05    3.55   0
 -13   7   1   -2.34    3.22   0
 -11  -7   1   68.22    3.67   0
 -11   7   1   65.35    2.96   0
  -9   7   1  994.00    5.01   0
  -7   7   1  407.90    2.53   0
  -5   7   1  957.68    3.02   0
  -3   7   1   54.57    0.84   0
   3  -7  -1   63.79    0.87   0
   1  -7  -1 4872.27    4.14   0
  -1   7   1 5012.29    4.24   0
  -1  -7  -1  303.79    1.81   0
   1   7   1  310.67    1.95   0
  -3  -7  -1  789.46    3.19   0
  -3   7  -1  869.74    2.04   0
  -5   7  -1  703.28    2.67   0
  -5  -7  -1  644.07    3.63   0
  -7   7  -1   21.77    1.81   0
  -7  -7  -1   23.10    2.51   0
  -9   7  -1    9.16    2.26   0
  -9  -7  -1   10.05    2.35   0
 -11   7  -1    3.50    2.52   0
 -11   7  -1    2.86    2.22   0
 -11  -7  -1    2.94    4.11   0
 -12   8   1    4.26    2.84   0
 -12  -8   1    0.74    2.97   0
 -10  -8   1   13.81    2.39   0
 -10   8   1   14.21    2.42   0
  -8   8   1   17.06    1.84   0
  -6   8   1   15.36    1.21   0
   4  -8  -1   19.89    0.98   0
  -4   8   1   18.28    0.91   0
   2  -8  -1    1.00    0.56   0
  -2   8   1    1.38    0.57   0
   0   8   1   96.34    0.93   0
   0  -8   1  101.25    0.59   0
   0  -8  -1   93.51    1.03   0
  -2  -8  -1   35.16    1.46   0
  -2   8  -1   41.42    0.45   0
  -4  -8  -1  196.32    2.17   0
  -4   8  -1  219.06    1.31   0
  -6   8  -1    2.95    1.14   0
  -6  -8  -1    3.49    2.44   0
  -8  -8  -1   -0.91    2.04   0
  -8   8  -1    0.74    1.83   0
 -10   8  -1   30.07    2.43   0
 -10  -8  -1   24.19    2.95   0
 -12   8  -1    0.41    3.20   0
 -12   8  -1   -0.33    2.19   0
 -12  -8  -1   -1.37    3.36   0
 -12  -8  -1   -0.67    3.45   0
 -11   9   1   51.24    2.81   0
 -11  -9   1   61.77    3.22   0
  -9   9   1  332.56    2.98   0
  -7   9   1  197.75    2.13   0
  -5   9   1  779.10    2.67   0
   3  -9  -1    4.94    0.66   0
  -3   9   1    7.45    0.64   0
   1  -9  -1 3127.74    3.72   0
  -1  -9   1 3301.99    4.01   0
  -1   9   1 3148.22    3.64   0
   1   9   1  247.77    1.66   0
  -1  -9  -1  237.29    1.66   0
  -3  -9  -1  503.47    2.97   0
  -3   9  -1  559.54    1.48   0
  -5  -9  -1   19.76    1.65   0
  -5   9  -1   18.33    1.01   0
  -7  -9  -1    6.71    2.41   0
  -7   9  -1    6.31    1.62   0
  -9   9  -1    3.84    1.49   0
  -9  -9  -1    1.64    2.33   0
 -11  -9  -1   11.86    4.24   0
 -11   9  -1   17.75    2.00   0
 -11   9  -1   13.56    2.75   0
 -12  10   1   33.57    2.97   0
 -12 -10   1   30.61    4.01   0
 -12 -10   1   26.01    3.22   0
 -10  10   1  441.64    3.97   0
 -10 -10   1  454.39    4.85   0
  -8  10   1  143.66    2.22   0
  -6  10   1 1535.43    4.04   0
  -4  10   1 2219.33    3.66   0
   4 -10  -1 2308.91    4.11   0
  -2  10   1  643.39    1.72   0
   2 -10  -1  647.13    1.74   0
   0 -10   1 4391.11    3.30   0
   0 -10  -1 4397.32    4.95   0
   0  10   1 4607.57    5.36   0
  -2 -10  -1   -0.33    1.02   0
  -2  10  -1    1.11    0.26   0
  -4 -10  -1  616.65    3.72   0
  -4  10  -1  707.15    2.09   0
  -6  10  -1   -1.68    1.24   0
  -6 -10  -1    1.22    2.55   0
  -8 -10  -1   22.77    3.03   0
  -8  10  -1   23.90    1.75   0
 -10 -10  -1    9.43    3.82   0
 -10  10  -1   14.22    2.23   0
 -12 -10  -1    0.75    3.51   0
 -12  10  -1   -2.54    2.43   0
 -12  10  -1    1.37    2.80   0
 -11 -11   1   34.12    4.31   0
 -11  11   1   37.26    2.63   0
  -9  11   1  483.22    3.58   0
  -7  11   1  356.04    2.53   0
  -5  11   1  847.00    2.67   0
   3 -11  -1  169.69    1.13   0
  -3  11   1  166.67    1.09   0
  -1 -11   1 2530.89    3.71   0
  -1  11   1 2475.12    3.62   0
   1 -11  -1 2592.65    3.57   0
   1  11   1   43.22    1.47   0
   1 -11   1   46.89    0.25   0
  -1 -11  -1   41.38    0.99   0
  -3 -11  -1   94.11    1.62   0
  -3  11  -1  104.67    0.70   0
  -5 -11  -1  123.98    2.29   0
  -5  11  -1  135.94    1.39   0
  -7  11  -1   21.66    1.57   0
  -7 -11  -1   20.92    2.14   0
  -9 -11  -1    3.13    3.06   0
  -9  11  -1    5.11    1.90   0
 -11 -11  -1    1.37    3.85   0
 -11  11  -1    3.38    2.34   0
 -11  11  -1   -1.70    2.52   0
 -12 -12   1    0.65    3.32   0
 -12 -12   1   -0.78    4.75   0
 -12  12   1    2.28    2.62   0
 -10  12   1    0.52    2.10   0
  -8  12   1   -1.17    1.42   0
  -6  12   1    0.46    1.20   0
   4 -12  -1   22.27    0.95   0
  -4  12   1   21.22    0.78   0
   2 -12  -1   86.38    0.89   0
  -2 -12   1   92.86    1.41   0
  -2  12   1   89.06    0.99   0
   0  12   1   58.68    1.25   0
   0 -12  -1   56.66    0.89   0
   0 -12   1   51.28    0.56   0
  -2  12  -1   10.98    0.23   0
  -2 -12  -1   11.29    1.49   0
  -4  12  -1    0.35    0.67   0
  -4 -12  -1    1.01    1.99   0
  -6  12  -1    7.43    1.11   0
  -6 -12  -1    6.20    1.88   0
  -8 -12  -1   15.62    2.33   0
  -8  12  -1   16.95    1.55   0
 -10 -12  -1   -1.25    3.52   0
 -10  12  -1   -0.22    2.09   0
 -11 -13   1   44.93    3.36   0
 -11 -13   1   47.51    3.54   0
 -11  13   1   41.01    2.36   0
  -9  13   1  286.58    2.96   0
  -7  13   1  136.13    1.89   0
  -5  13   1 1231.83    3.19   0
   3 -13  -1   37.76    0.81   0
  -3  13   1   41.73    0.81   0
  -3 -13   1   38.99    1.65   0
   1 -13  -1  780.35    2.19   0
  -1 -13   1  739.65    2.25   0
  -1  13   1  789.56    2.33   0
  -1 -13  -1   81.65    1.49   0
   1 -13   1   88.94    0.44   0
   1  13   1   98.74    1.42   0
  -3  13  -1    5.38    0.42   0
  -3 -13  -1    4.26    1.74   0
  -5  13  -1  166.24    1.47   0
  -5 -13  -1  151.77    2.44   0
  -7  13  -1   12.23    1.35   0
  -7 -13  -1    9.40    2.75   0
  -9 -13  -1   16.95    2.59   0
  -9  13  -1   16.24    1.69   0
 -11  13  -1    0.71    1.96   0
 -11 -13  -1   -0.43    3.10   0
 -11  13  -1   -0.21    2.69   0
 -12 -14   1    4.86    5.01   0
 -12 -14   1    3.02    3.53   0
 -12  14   1   10.09    2.32   0
 -10  14   1  338.27    3.54   0
 -10 -14   1  342.34    4.91   0
  -8  14   1   37.97    1.69   0
  -8 -14   1   34.20    2.21   0
  -6  14   1 2165.48    4.73   0
  -4 -14   1 1205.67    4.61   0
  -4  14   1 1272.39    2.90   0
   4 -14  -1 1333.54    3.10   0
  -2 -14   1  192.06    1.75   0
   2 -14  -1  191.53    1.22   0
  -2  14   1  188.19    1.24   0
   0 -14  -1 1989.84    3.99   0
   0  14   1 2036.97    4.33   0
   0 -14   1 1940.48    2.79   0
  -2 -14  -1  106.21    1.76   0
  -4  14  -1  532.50    1.57   0
  -4 -14  -1  468.14    3.18   0
  -6 -14  -1   12.06    2.11   0
  -6  14  -1   13.05    1.08   0
  -8 -14  -1   13.85    3.06   0
  -8  14  -1   17.81    1.55   0
 -10  14  -1    1.68    2.49   0
 -10 -14  -1   -1.08    2.84   0
 -10  14  -1    3.23    2.06   0
 -11 -15   1   22.88    3.37   0
 -11  15   1   21.43    2.32   0
 -11 -15   1   18.10    3.93   0
  -9 -15   1  317.47    4.86   0
  -9  15   1  340.26    2.98   0
  -7 -15   1  225.29    3.61   0
  -7  15   1  242.77    2.11   0
   5 -15  -1  480.65    2.37   0
  -5 -15   1  392.44    3.38   0
  -5  15   1  449.21    2.10   0
  -3 -15   1   98.19    1.82   0
  -3  15   1  106.96    1.02   0
   3 -15  -1  107.88    1.00   0
  -1 -15   1 1101.51    2.86   0
   1 -15  -1 1062.86    2.80   0
  -1  15   1 1138.09    3.04   0
  -1 -15  -1   12.87    0.93   0
   1 -15   1   12.80    0.34   0
  -3 -15  -1   -0.23    1.25   0
  -3  15  -1    1.45    0.33   0
  -5  15  -1  341.35    1.68   0
  -5 -15  -1  305.58    3.76   0
  -7 -15  -1   21.27    2.91   0
  -7  15  -1   27.24    1.27   0
  -9 -15  -1   17.08    3.97   0
  -9  15  -1   19.76    1.76   0
 -11  15  -1    1.28    2.00   0
 -11  15  -1    0.62    2.73   0
 -11 -15  -1    1.80    4.66   0
 -10  16   1    4.25    2.03   0
 -10 -16   1    6.57    3.08   0
  -8  16   1   54.39    1.70   0
  -8 -16   1   48.23    2.49   0
  -6 -16   1   33.07    2.02   0
  -6  16   1   34.09    1.24   0
  -4 -16   1   11.08    1.73   0
   4 -16  -1    7.10    0.97   0
  -4  16   1    7.68    0.86   0
  -2  16   1   -0.60    0.79   0
   2 -16  -1    0.05    0.68   0
  -2 -16   1    1.61    1.05   0
   0 -16   1    0.80    0.63   0
   0  16   1    2.08    1.15   0
   0 -16  -1   -0.34    0.95   0
  -2 -16  -1    4.23    1.40   0
  -4 -16  -1    2.02    2.03   0
  -4  16  -1    1.40    0.51   0
  -6 -16  -1   25.27    2.43   0
  -6  16  -1   30.27    1.12   0
  -8  16  -1    1.87    1.32   0
  -8 -16  -1   -2.53    2.99   0
 -10  16  -1    2.20    2.19   0
 -10 -16  -1    1.89    3.80   0
 -10  16  -1    0.14    1.81   0
 -11  17   1   14.48    2.26   0
 -11 -17   1    8.12    4.83   0
 -11 -17   1   14.43    3.76   0
  -9  17   1  118.98    2.18   0
  -9 -17   1  106.47    3.92   0
  -7 -17   1   66.69    2.37   0
  -7  17   1   72.79    1.47   0
   5 -17  -1  764.86    2.81   0
  -5 -17   1  674.12    4.52   0
  -5  17   1  730.02    2.46   0
   3 -17  -1   24.46    0.92   0
  -3 -17   1   19.44    1.63   0
  -3  17   1   23.10    1.03   0
   1 -17  -1  787.32    2.54   0
  -1  17   1  829.32    2.84   0
  -1 -17   1  765.09    2.57   0
  -1 -17  -1   32.59    1.36   0
   1 -17   1   33.18    0.50   0
  -3 -17  -1   46.41    1.88   0
  -5 -17  -1  137.13    3.05   0
  -5  17  -1  155.62    1.12   0
  -7 -17  -1    0.44    2.90   0
  -7  17  -1    1.03    1.05   0
  -9  17  -1    1.48    1.62   0
  -9  17  -1    2.20    1.51   0
  -9 -17  -1    1.32    2.93   0
 -10 -18   1  201.52    4.78   0
 -10  18   1  215.13    2.82   0
  -8 -18   1    7.71    2.37   0
  -8  18   1    9.52    1.40   0
  -6 -18   1  502.39    4.07   0
  -6  18   1  516.81    2.38   0
  -4  18   1  689.65    2.27   0
  -4 -18   1  649.90    3.68   0
   4 -18  -1  708.91    2.40   0
   2 -18  -1  825.33    2.58   0
  -2 -18   1  829.86    3.35   0
  -2  18   1  846.19    2.71   0
   0 -18   1  819.35    2.17   0
   0 -18  -1  809.08    3.04   0
  -2 -18  -1   21.97    1.67   0
  -4 -18  -1  444.19    3.64   0
  -6 -18  -1   35.05    2.79   0
  -6  18  -1   39.87    0.93   0
  -8  18  -1   35.50    1.57   0
  -8  18  -1   32.51    1.75   0
  -8 -18  -1   27.78    2.65   0
 -10  18  -1    3.47    2.23   0
 -10  18  -1   -1.34    1.87   0
 -10 -18  -1    1.59    3.34   0
 -11 -19   1   57.97    4.15   0
 -11 -19   1   73.45    4.46   0
 -11  19   1   70.35    2.37   0
  -9 -19   1  252.84    5.13   0
  -9  19   1  281.15    2.69   0
  -7 -19   1   63.03    3.40   0
  -7  19   1   67.90    1.42   0
  -5  19   1  194.74    1.55   0
  -5 -19   1  171.01    3.12   0
   3 -19  -1  188.78    1.44   0
  -3 -19   1  188.20    2.07   0
  -3  19   1  188.79    1.49   0
   1 -19  -1  961.75    3.23   0
  -1  19   1 1028.67    3.50   0
  -1 -19   1  976.00    3.16   0
   1 -19   1   36.99    0.56   0
  -1 -19  -1   33.59    1.63   0
  -3 -19  -1  148.21    2.64   0
  -5  19  -1  197.37    1.08   0
  -5 -19  -1  195.31    2.96   0
  -5  19  -1  205.10    0.92   0
  -7 -19  -1   -0.29    3.03   0
  -7  19  -1   -0.58    0.95   0
  -7  19  -1    2.31    1.25   0
  -9  19  -1   36.34    1.86   0
  -9  19  -1   37.30    1.75   0
  -9 -19  -1   35.91    3.12   0
 -10 -20   1   -1.73    3.96   0
 -10  20   1    1.77    1.94   0
  -8  20   1    9.08    1.47   0
  -8 -20   1    6.80    2.99   0
  -6 -20   1   32.14    2.86   0
  -6  20   1   35.13    1.07   0
   4 -20  -1   16.93    0.91   0
  -4  20   1   16.22    0.97   0
  -4 -20   1   18.13    2.07   0
  -2 -20   1    0.34    1.33   0
   2 -20  -1    0.56    0.79   0
  -2  20   1    1.08    1.03   0
   0 -20   1    0.62    0.83   0
   0 -20  -1    0.57    1.19   0
  -2 -20  -1    8.92    1.65   0
  -4 -20  -1   29.41    2.46   0
  -6 -20  -1    1.68    2.90   0
  -6  20  -1    0.98    0.75   0
  -6  20  -1    0.57    0.84   0
  -8  20  -1    5.47    1.25   0
  -8  20  -1    4.58    1.26   0
  -8 -20  -1    5.21    2.70   0
 -10  20  -1    9.12    1.77   0
 -10 -20  -1    1.38    3.47   0
 -10  20  -1    7.63    1.91   0
  -9  21   1  114.86    2.01   0
  -9 -21   1  106.01    4.48   0
  -7  21   1   52.73    1.47   0
  -7 -21   1   50.46    2.52   0
  -5  21   1  155.77    1.38   0
  -5 -21   1  156.03    3.18   0
   3 -21  -1   11.34    0.87   0
  -3 -21   1   10.20    1.74   0
  -3  21   1   12.57    1.03   0
  -1 -21   1  433.66    2.43   0
   1 -21  -1  426.27    2.36   0
   1 -21   1   17.90    0.53   0
  -1 -21  -1   17.19    1.46   0
  -3 -21  -1   87.12    2.11   0
  -5 -21  -1   83.51    3.04   0
  -7 -21  -1   -1.14    2.93   0
  -7  21  -1   -1.08    0.99   0
  -7  21  -1    1.59    0.82   0
  -9  21  -1   -0.67    1.50   0
  -9  21  -1    0.57    1.24   0
  -9 -21  -1   -1.65    3.55   0
 -10  22   1  142.12    2.55   0
 -10 -22   1  134.61    4.88   0
 -10 -22   1  159.33    5.33   0
  -8 -22   1   30.42    3.14   0
  -8  22   1   41.52    1.48   0
  -6 -22   1  238.30    3.72   0
  -6  22   1  279.78    1.87   0
  -4 -22   1  472.02    3.77   0
   4 -22  -1  526.33    2.13   0
  -4  22   1  501.61    2.09   0
  -2  22   1  486.23    2.55   0
   2 -22  -1  461.94    2.25   0
  -2 -22   1  471.16    2.88   0
   0 -22  -1  230.22    2.14   0
   0 -22   1  221.01    1.55   0
  -2 -22  -1   13.36    1.30   0
  -4 -22  -1  446.65    3.81   0
  -6 -22  -1    5.15    2.16   0
  -8  22  -1   14.01    1.13   0
  -8 -22  -1    8.62    2.90   0
  -8  22  -1   12.46    1.02   0
  -9  23   1  128.66    2.02   0
  -9 -23   1  131.31    4.23   0
  -7 -23   1   82.70    3.37   0
  -7  23   1   91.01    1.37   0
  -5  23   1  195.35    1.49   0
  -5 -23   1  184.08    3.31   0
  -3 -23   1   30.39    1.84   0
   3 -23  -1   27.23    0.94   0
  -3  23   1   31.89    1.14   0
  -1 -23   1  359.32    2.36   0
   1 -23  -1  360.63    2.38   0
  -1 -23  -1    5.12    1.50   0
   1 -23   1    7.24    0.45   0
   1 -23   1    8.99    0.53   0
  -3 -23  -1  121.58    2.66   0
  -5 -23  -1   91.48    2.90   0
  -7 -23  -1    0.88    2.85   0
  -9  23  -1   13.23    1.13   0
  -9  23  -1   11.15    1.26   0
  -8  24   1   -0.41    1.18   0
  -8 -24   1    2.76    3.08   0
  -6  24   1    5.74    0.89   0
  -6 -24   1    1.94    2.46   0
  -4 -24   1    0.86    1.52   0
   4 -24  -1    1.81    0.81   0
  -4  24   1    2.25    0.98   0
  -2 -24   1   11.62    1.44   0
   2 -24  -1   12.90    0.97   0
   0 -24  -1   -0.82    1.18   0
   0 -24   1    0.48    0.80   0
  -2 -24  -1    1.85    1.89   0
  -4 -24  -1    3.43    2.35   0
  -6 -24  -1    9.99    2.09   0
  -8 -24  -1    0.11    2.73   0
  -7 -25   1   14.21    3.13   0
  -7  25   1   10.79    0.96   0
  -5 -25   1  124.12    3.09   0
  -5  25   1  115.63    1.13   0
   3 -25  -1   18.96    0.97   0
  -3 -25   1   18.60    1.58   0
  -1 -25   1  177.59    1.98   0
   1 -25  -1  176.24    1.82   0
  -1 -25  -1   26.29    1.61   0
  -3 -25  -1   41.97    2.34   0
  -5 -25  -1   34.98    2.64   0
  -7 -25  -1   -1.17    2.57   0
  -8 -26   1   14.54    3.36   0
  -8  26   1   14.29    1.01   0
  -6  26   1  206.17    1.17   0
  -6 -26   1  257.15    3.69   0
  -4 -26   1  203.17    3.17   0
   2 -26  -1  168.89    1.75   0
  -2 -26   1  189.95    2.34   0
   0 -26  -1  247.80    2.46   0
   0 -26   1  251.78    1.78   0
  -2 -26  -1    1.56    1.80   0
  -4 -26  -1  144.77    3.12   0
  -6 -26  -1    1.78    3.07   0
  -7 -27   1   21.08    2.55   0
  -5 -27   1  122.64    3.00   0
  -3 -27   1   -0.55    1.79   0
   3 -27  -1    0.40    0.72   0
  -1 -27   1  281.32    2.44   0
   1 -27  -1  284.50    2.35   0
  -1 -27  -1   10.95    1.49   0
  -3 -27  -1   26.32    2.16   0
  -5 -27  -1   37.18    2.73   0
  -7 -27  -1   17.76    3.44   0
  -6 -28   1    2.54    2.07   0
  -4 -28   1    6.42    2.22   0
  -2 -28   1    7.38    1.44   0
   2 -28  -1    7.62    0.98   0
   0 -28  -1    0.42    1.27   0
   0 -28   1    1.25    0.86   0
   0 -28   1    0.31    0.72   0
  -2 -28  -1    0.68    2.03   0
  -4 -28  -1   -0.84    1.77   0
  -6 -28  -1    2.48    2.29   0
  -5 -29   1   87.92    2.44   0
   3 -29  -1   -0.31    0.64   0
  -3 -29   1   -1.31    1.75   0
  -1 -29   1  124.60    1.77   0
  -1 -29   1  151.26    1.97   0
   1 -29  -1  115.45    1.71   0
  -1 -29  -1   23.36    1.71   0
  -3 -29  -1    9.87    1.99   0
  -5 -29  -1   24.66    3.02   0
  -4 -30   1   80.06    2.79   0
  -2 -30   1   89.04    2.06   0
   2 -30  -1   76.84    1.29   0
  -2 -30   1   96.19    2.34   0
   0 -30   1  127.94    1.33   0
   0 -30   1  165.50    1.41   0
   0 -30  -1  150.69    2.28   0
  -2 -30  -1    1.58    1.97   0
  -4 -30  -1   67.91    2.71   0
  -3 -31   1   10.11    2.28   0
  -3 -31   1   13.87    2.05   0
  -1 -31   1  124.84    1.82   0
  -1 -31   1  102.24    1.69   0
   1 -31  -1  102.55    1.74   0
  -1 -31  -1    7.08    1.83   0
  -3 -31  -1    7.77    2.15   0
   2 -32  -1    0.95    0.74   0
  -2 -32   1    2.53    1.64   0
  -2 -32   1   -0.61    1.41   0
   0 -32  -1    1.17    1.49   0
  -2 -32  -1    0.31    1.86   0
 -12   0   2   99.12    3.20   0
 -10   0   2 1068.94    5.69   0
  -8   0   2  460.63    3.67   0
  -6   0   2 2223.13    5.44   0
  -4   0   2  740.35    2.52   0
   4   0  -2  707.99    2.65   0
   2   0  -2  327.64    1.32   0
  -2   0   2  327.80    1.40   0
   0   0   2  159.97    0.90   0
   0   0  -2  161.21    1.05   0
  -2   0  -2 2024.93    4.13   0
  -4   0  -2  148.12    2.17   0
  -6   0  -2  514.98    3.54   0
  -8   0  -2  108.41    2.62   0
 -10   0  -2   25.39    3.40   0
 -12   0  -2  170.91    4.84   0
 -12   0  -2  175.31    5.03   0
 -13  -1   2   -0.78    3.25   0
 -13   1   2    2.95    3.16   0
 -11  -1   2  492.58    4.73   0
 -11   1   2  470.35    4.93   0
  -9   1   2  266.81    3.02   0
  -9  -1   2  276.79    3.17   0
  -7   1   2  215.07    2.48   0
  -7  -1   2  229.47    2.34   0
  -5  -1   2 1950.04    4.59   0
  -5   1   2 1862.91    4.34   0
   3   1  -2   95.06    1.06   0
  -3  -1   2   90.60    1.03   0
   3  -1  -2   88.32    1.27   0
  -3   1   2   90.19    1.00   0
   1   1  -2  227.49    0.96   0
  -1   1   2  210.36    1.13   0
   1  -1  -2  215.82    1.02   0
  -1  -1   2  223.85    0.94   0
  -1  -1  -2  535.50    1.83   0
  -1   1  -2  581.40    1.70   0
   1   1   2  522.18    1.82   0
   1  -1   2  520.55    1.71   0
  -3   1  -2  165.73    1.88   0
  -3  -1  -2  160.32    1.99   0
  -5   1  -2  369.68    2.73   0
  -5  -1  -2  360.38    2.83   0
  -7  -1  -2  222.27    3.36   0
  -7   1  -2  212.75    2.92   0
  -9   1  -2   73.93    3.68   0
  -9  -1  -2   70.71    2.68   0
 -11   1  -2    1.17    2.45   0
 -11   1  -2    0.58    3.77   0
 -11  -1  -2    1.85    2.84   0
 -12  -2   2    3.59    3.22   0
 -12   2   2    4.00    3.16   0
 -10  -2   2   16.58    2.09   0
 -10   2   2   20.35    1.89   0
  -8  -2   2   27.63    2.47   0
  -8   2   2   28.07    1.53   0
  -6   2   2    3.68    1.06   0
  -6  -2   2    2.96    1.28   0
   4  -2  -2    8.37    1.21   0
  -4  -2   2    8.24    0.97   0
  -4   2   2    7.44    0.86   0
  -2  -2   2   -0.22    0.56   0
  -2   2   2    1.09    0.56   0
   2   2  -2   -0.76    0.82   0
   2  -2  -2    0.88    0.79   0
   0   2   2   90.84    0.85   0
   0  -2  -2   88.32    1.05   0
   0   2  -2   93.14    0.72   0
   0  -2   2   91.61    0.61   0
  -2   2  -2   30.31    0.88   0
   2   2   2   30.93    1.05   0
  -2  -2  -2   27.39    1.43   0
  -4   2  -2   29.38    1.71   0
  -4  -2  -2   33.05    2.00   0
  -6  -2  -2    4.16    1.56   0
  -6   2  -2   -1.50    2.11   0
  -8  -2  -2   -1.52    2.93   0
  -8   2  -2    1.08    2.69   0
 -10   2  -2   10.24    2.27   0
 -10  -2  -2   15.50    2.58   0
 -12   2  -2    3.19    4.00   0
 -12   2  -2    5.06    3.13   0
 -12  -2  -2    2.50    3.03   0
 -12  -2  -2    2.60    3.18   0
 -13   3   2    5.19    3.36   0
 -13  -3   2    0.01    2.62   0
 -11   3   2  301.98    4.10   0
 -11  -3   2  322.24    4.70   0
  -9   3   2  134.43    2.81   0
  -9  -3   2  124.45    3.17   0
  -7   3   2  603.00    3.36   0
  -7  -3   2  640.83    3.72   0
  -5   3   2 2685.73    5.06   0
  -5  -3   2 2811.21    5.72   0
   5  -3  -2 2886.96    5.30   0
   3  -3  -2 1118.59    2.58   0
  -3  -3   2 1063.01    2.77   0
  -3   3   2 1078.71    2.57   0
   1  -3  -2    8.49    0.80   0
  -1  -3   2    8.16    0.56   0
   1   3  -2    8.86    0.43   0
  -1   3   2   28.86    0.83   0
   1  -3   2  229.15    1.11   0
  -1  -3  -2  225.13    1.44   0
  -1   3  -2  240.24    1.10   0
   1   3   2  248.23    1.54   0
  -3  -3  -2  155.13    1.99   0
  -3   3  -2  142.00    1.53   0
  -5   3  -2  424.66    3.03   0
  -5  -3  -2  429.51    3.15   0
  -7   3  -2  170.70    3.05   0
  -7  -3  -2  165.06    3.42   0
  -9   3  -2   19.58    2.23   0
  -9  -3  -2   30.27    3.32   0
 -11  -3  -2    6.15    4.10   0
 -11   3  -2    4.99    3.16   0
 -11   3  -2    3.64    2.79   0
 -12  -4   2   81.40    3.39   0
 -12   4   2   71.57    3.48   0
 -10  -4   2 1259.37    6.91   0
 -10   4   2 1329.14    6.09   0
  -8  -4   2  543.36    3.88   0
  -8   4   2  514.17    3.23   0
  -6   4   2 2627.67    5.61   0
  -6  -4   2 2697.23    6.31   0
   4  -4  -2  319.81    1.70   0
  -4   4   2  290.54    1.73   0
  -4  -4   2  311.08    2.09   0
   2  -4  -2 2060.27    3.08   0
  -2  -4   2 2275.81    3.27   0
  -2   4   2 1900.36    2.90   0
   2   4  -2 2086.91    3.18   0
   0  -4  -2   20.83    1.02   0
   0   4  -2   21.11    0.46   0
   0  -4   2   21.09    0.39   0
   0   4   2   19.54    0.95   0
   2   4   2    0.59    1.08   0
  -2  -4  -2    1.07    1.10   0
  -2   4  -2    2.11    0.87   0
  -4   4  -2    2.05    1.05   0
  -4  -4  -2    3.05    1.41   0
  -6  -4  -2  105.44    2.39   0
  -6   4  -2  100.96    1.88   0
  -8   4  -2  121.06    2.55   0
  -8  -4  -2  115.45    3.62   0
 -10   4  -2   85.16    3.12   0
 -10   4  -2   83.52    2.82   0
 -10  -4  -2   87.85    3.79   0
 -12  -4  -2  155.70    5.31   0
 -12  -4  -2  190.07    4.80   0
 -12   4  -2  153.15    4.91   0
 -12   4  -2  187.21    4.67   0
 -13  -5   2    3.77    3.13   0
 -13   5   2    4.23    3.20   0
 -11  -5   2  370.05    4.74   0
 -11   5   2  348.76    3.81   0
  -9   5   2  481.11    3.49   0
  -9  -5   2  487.27    4.17   0
  -7   5   2  520.73    2.89   0
  -7  -5   2  574.21    4.12   0
  -5  -5   2  574.82    2.86   0
  -5   5   2  558.15    2.52   0
   5  -5  -2  625.64    2.74   0
  -3  -5   2  206.22    1.49   0
   3  -5  -2  189.13    1.32   0
  -3   5   2  181.40    1.15   0
   1   5  -2   48.34    0.66   0
   1  -5  -2   40.62    0.69   0
  -1  -5   2   39.61    0.50   0
  -1   5   2   38.04    0.88   0
   1  -5   2  900.71    1.62   0
   1   5   2  802.89    2.58   0
  -1  -5  -2  912.88    2.67   0
  -1   5  -2  872.53    1.46   0
  -3  -5  -2   12.80    1.24   0
  -3   5  -2   12.33    1.04   0
  -5  -5  -2    7.86    2.14   0
  -5   5  -2    5.26    1.19   0
  -7  -5  -2  213.90    3.43   0
  -7   5  -2  199.43    2.95   0
  -9   5  -2  122.13    2.76   0
  -9   5  -2  135.69    2.53   0
  -9  -5  -2  122.49    3.81   0
 -11  -5  -2    1.90    2.99   0
 -11   5  -2   -1.46    2.20   0
 -11   5  -2    2.41    2.77   0
 -12  -6   2    5.65    2.67   0
 -12   6   2   -0.80    2.81   0
 -10   6   2    2.36    2.50   0
 -10  -6   2   -0.64    3.02   0
  -8  -6   2   50.32    2.58   0
  -8   6   2   42.95    1.55   0
  -6  -6   2   19.94    1.47   0
  -6   6   2   19.59    1.07   0
   4  -6  -2  156.06    1.43   0
  -4   6   2  159.56    1.22   0
  -4  -6   2  166.34    1.61   0
   2  -6  -2   11.80    0.81   0
  -2   6   2   10.09    0.82   0
  -2  -6   2   13.20    0.93   0
   0  -6  -2   42.24    0.85   0
   0   6  -2   48.82    0.40   0
   0   6   2   40.58    1.12   0
   0  -6   2   45.56    0.41   0
  -2  -6  -2    3.19    1.51   0
   2   6   2    2.46    1.11   0
  -2   6  -2    2.40    0.66   0
  -4   6  -2    0.22    1.32   0
  -4  -6  -2    0.47    2.03   0
  -6  -6  -2   13.72    2.68   0
  -8   6  -2    9.36    2.15   0
  -8   6  -2    3.61    1.91   0
  -8  -6  -2    6.14    3.22   0
 -10   6  -2    0.94    1.85   0
 -10   6  -2    0.73    2.23   0
 -10  -6  -2    4.24    3.88   0
 -12   6  -2    5.64    3.38   0
 -12   6  -2    5.49    3.82   0
 -12  -6  -2    2.64    4.76   0
 -13  -7   2   -2.21    3.31   0
 -13   7   2   -0.41    3.27   0
 -11  -7   2  270.33    4.55   0
 -11   7   2  245.26    3.78   0
  -9  -7   2   72.48    2.46   0
  -9   7   2   62.93    2.14   0
  -7  -7   2  908.58    4.72   0
  -7   7   2  857.72    3.56   0
  -5   7   2 1894.48    4.04   0
   5  -7  -2 1972.25    4.48   0
  -5  -7   2 1999.05    5.23   0
  -3  -7   2  588.12    2.40   0
   3  -7  -2  516.35    1.92   0
  -3   7   2  501.77    1.76   0
  -1   7   2 1071.64    2.55   0
   1  -7  -2 1069.88    2.48   0
  -1  -7   2 1186.03    2.02   0
  -1   7  -2   50.98    0.35   0
  -1  -7  -2   45.30    0.99   0
   1   7   2   46.14    1.13   0
  -3  -7  -2   89.82    1.67   0
  -3   7  -2   90.59    1.13   0
  -5  -7  -2  211.58    2.67   0
  -7  -7  -2  215.12    3.09   0
  -7   7  -2  187.57    2.77   0
  -7   7  -2  226.91    2.36   0
  -9   7  -2   45.69    2.54   0
  -9   7  -2   39.62    2.22   0
  -9  -7  -2   47.47    3.19   0
 -11   7  -2   10.91    3.32   0
 -11  -7  -2   11.45    2.99   0
 -11   7  -2   14.61    2.07   0
 -12   8   2   75.51    2.94   0
 -12  -8   2   79.73    3.47   0
 -10   8   2 1040.39    5.54   0
 -10  -8   2 1008.24    6.94   0
  -8  -8   2  315.30    3.70   0
  -8   8   2  277.81    2.81   0
  -6   8   2  929.97    3.23   0
  -4   8   2  860.26    2.56   0
   4  -8  -2  873.94    2.65   0
   2  -8  -2 3222.73    4.29   0
  -2  -8   2 3431.31    4.46   0
  -2   8   2 3136.99    4.01   0
   0   8   2   93.36    1.04   0
   0  -8   2  109.62    0.44   0
   0  -8  -2   92.38    1.01   0
  -2  -8  -2   28.11    1.17   0
  -2   8  -2   26.87    0.57   0
   2   8   2   24.66    1.66   0
  -4  -8  -2    8.23    1.43   0
  -4   8  -2    3.71    1.15   0
  -6   8  -2   13.04    1.46   0
  -6  -8  -2    6.95    1.98   0
  -8   8  -2  234.79    2.82   0
  -8   8  -2  270.85    2.98   0
  -8  -8  -2  236.33    4.34   0
 -10   8  -2   73.79    2.82   0
 -10   8  -2   66.65    2.85   0
 -10  -8  -2   66.87    4.21   0
 -12   8  -2  105.45    3.23   0
 -13   9   2    1.55    2.38   0
 -13  -9   2    0.95    4.04   0
 -11  -9   2  260.37    4.91   0
 -11   9   2  233.73    3.46   0
  -9   9   2  190.93    2.78   0
  -9  -9   2  193.62    3.22   0
  -7   9   2  343.51    2.45   0
  -7  -9   2  356.16    3.40   0
   5  -9  -2  639.97    2.67   0
  -5   9   2  619.12    2.48   0
  -3   9   2  212.86    1.31   0
   3  -9  -2  219.60    1.27   0
   1  -9  -2  690.85    2.12   0
  -1  -9   2  830.86    1.75   0
  -1   9   2  724.43    2.15   0
  -1  -9  -2    6.55    1.28   0
   1   9   2    3.96    1.35   0
  -3   9  -2  143.63    1.11   0
  -3  -9  -2  129.31    2.13   0
  -3   9  -2  152.38    0.97   0
  -5   9  -2  142.65    1.79   0
  -5   9  -2  159.08    1.43   0
  -5  -9  -2  135.94    2.81   0
  -7   9  -2  145.66    2.60   0
  -7   9  -2  165.41    2.03   0
  -7  -9  -2  138.44    2.83   0
  -9   9  -2   55.06    2.88   0
  -9  -9  -2   58.07    3.36   0
  -9   9  -2   63.52    2.34   0
 -11   9  -2    3.89    2.82   0
 -11   9  -2    2.60    2.40   0
 -11  -9  -2   -1.91    3.84   0
 -12  10   2    4.72    1.99   0
 -12 -10   2    5.75    4.33   0
 -10  10   2    4.59    1.60   0
 -10 -10   2    2.84    2.27   0
  -8  10   2   -0.23    1.57   0
  -8 -10   2   -1.34    2.73   0
   6 -10  -2   27.87    1.37   0
  -6  10   2   25.62    1.34   0
  -4  10   2    4.59    0.69   0
   4 -10  -2    4.26    0.71   0
   2 -10  -2   57.77    0.95   0
  -2  10   2   59.88    0.96   0
  -2 -10   2   70.46    1.02   0
   0 -10  -2    3.07    0.95   0
   0  10   2    2.04    1.03   0
   0 -10   2    3.80    0.30   0
   0 -10   2    3.70    0.25   0
   2  10   2  128.51    1.77   0
  -2  10  -2  127.55    0.48   0
  -2 -10  -2  126.50    1.63   0
  -2  10  -2  135.15    0.46   0
  -4  10  -2   32.78    0.88   0
  -4 -10  -2   25.32    1.65   0
  -4  10  -2   30.93    0.99   0
  -6  10  -2    5.42    1.36   0
  -6  10  -2    5.64    1.66   0
  -6 -10  -2    5.14    2.46   0
  -8 -10  -2    0.79    2.39   0
  -8  10  -2    0.62    2.21   0
  -8  10  -2    0.50    1.83   0
 -10  10  -2    1.61    2.16   0
 -10  10  -2    0.50    2.51   0
 -10 -10  -2    9.26    4.08   0
 -13 -11   2    6.64    4.36   0
 -11 -11   2  233.03    4.58   0
 -11  11   2  198.21    3.43   0
  -9  11   2  134.58    2.49   0
  -9 -11   2  154.87    3.82   0
  -7  11   2  424.57    2.73   0
   5 -11  -2  651.13    2.66   0
  -5  11   2  628.30    2.48   0
  -3  11   2  105.88    1.18   0
   3 -11  -2  101.06    1.16   0
   1 -11  -2  219.63    1.51   0
  -1 -11   2  255.02    1.19   0
  -1  11   2  228.62    1.42   0
   1  11   2   10.64    1.51   0
  -1 -11  -2   14.21    1.01   0
  -3 -11  -2   26.70    1.93   0
  -3  11  -2   31.29    0.54   0
  -3  11  -2   27.23    0.64   0
  -5 -11  -2   19.86    1.88   0
  -5  11  -2   24.72    1.14   0
  -5  11  -2   22.07    1.38   0
  -7  11  -2   58.03    2.01   0
  -7 -11  -2   54.03    3.11   0
  -7  11  -2   65.71    1.61   0
  -9  11  -2   52.91    2.09   0
  -9  11  -2   65.85    2.26   0
  -9 -11  -2   60.80    3.36   0
 -11 -11  -2    5.09    4.06   0
 -11  11  -2    4.09    2.91   0
 -11  11  -2    3.69    1.80   0
 -12  12   2   59.96    2.39   0
 -12 -12   2   65.37    4.04   0
 -10 -12   2  875.20    6.85   0
 -10  12   2  789.63    4.81   0
  -8 -12   2  114.69    2.83   0
  -8  12   2  121.05    2.14   0
  -6  12   2  974.22    3.42   0
   6 -12  -2 1011.69    3.58   0
   4 -12  -2  349.49    1.87   0
  -4  12   2  365.03    1.83   0
   2 -12  -2  754.27    2.39   0
  -2  12   2  754.06    2.35   0
   0  12   2    0.82    1.25   0
   0 -12   2    1.28    0.29   0
   0 -12  -2   -0.75    1.13   0
   0 -12   2    6.92    0.33   0
  -2 -12  -2   -0.74    1.52   0
   2  12   2    4.87    1.32   0
  -4  12  -2    3.59    0.93   0
  -4  12  -2    3.27    0.73   0
  -4 -12  -2    1.97    1.54   0
  -6  12  -2   45.58    1.67   0
  -6  12  -2   56.31    1.30   0
  -6 -12  -2   48.45    2.20   0
  -8  12  -2  164.58    2.69   0
  -8  12  -2  179.02    2.29   0
  -8 -12  -2  153.48    3.69   0
 -10 -12  -2   30.58    3.86   0
 -10  12  -2   31.13    2.31   0
 -10  12  -2   28.40    2.73   0
 -11 -13   2  293.05    5.73   0
 -11  13   2  278.77    3.33   0
  -9 -13   2  128.06    3.10   0
  -9  13   2  116.95    2.28   0
  -7  13   2  296.46    2.40   0
  -5  13   2  732.34    2.65   0
   5 -13  -2  782.15    2.98   0
  -3  13   2  171.32    1.37   0
   3 -13  -2  174.28    1.39   0
   1 -13  -2  271.53    1.75   0
  -1  13   2  288.53    1.83   0
  -1 -13   2  319.40    1.42   0
  -1 -13   2  283.79    1.35   0
   1  13   2   79.56    1.49   0
  -1 -13  -2   70.28    1.55   0
  -3 -13  -2   24.31    1.97   0
  -3  13  -2   26.89    0.41   0
  -3  13  -2   25.23    0.45   0
  -5  13  -2  166.17    1.46   0
  -5  13  -2  152.36    1.61   0
  -5 -13  -2  139.61    2.65   0
  -7 -13  -2   41.87    2.29   0
  -7  13  -2   49.07    1.90   0
  -7  13  -2   53.39    1.53   0
  -9 -13  -2   36.47    2.83   0
  -9  13  -2   38.40    2.25   0
  -9  13  -2   40.17    1.89   0
 -11  13  -2   -2.71    2.70   0
 -11 -13  -2   -0.96    3.32   0
 -11  13  -2   -1.57    2.25   0
 -12 -14   2    2.93    3.41   0
 -12 -14   2    1.66    3.27   0
 -12  14   2    0.01    2.53   0
 -10  14   2   17.76    2.19   0
 -10 -14   2   16.64    2.98   0
  -8  14   2   -0.30    1.50   0
   6 -14  -2   11.83    1.45   0
  -6  14   2   12.54    1.31   0
  -4  14   2    0.10    0.88   0
   4 -14  -2    1.89    0.88   0
  -2  14   2   49.43    1.09   0
   2 -14  -2   45.20    1.03   0
  -2 -14   2   45.81    1.18   0
   0  14   2    0.12    1.31   0
   0 -14   2    0.46    0.36   0
   0 -14   2    0.16    0.36   0
   0 -14  -2    0.88    0.81   0
  -2 -14  -2    8.39    1.53   0
  -4 -14  -2   15.33    1.70   0
  -4  14  -2   13.72    0.63   0
  -4  14  -2   13.82    0.73   0
  -6 -14  -2    8.64    2.58   0
  -6  14  -2   10.31    1.07   0
  -6  14  -2    7.66    1.38   0
  -8 -14  -2    5.70    2.81   0
  -8  14  -2    0.75    1.82   0
  -8  14  -2    0.45    1.44   0
 -10 -14  -2    5.16    3.03   0
 -10  14  -2    6.00    1.92   0
 -10  14  -2    3.38    2.05   0
 -11 -15   2  143.68    4.16   0
 -11 -15   2  179.08    5.02   0
 -11  15   2  144.19    2.65   0
  -9 -15   2   47.66    3.34   0
  -9  15   2   43.63    1.88   0
  -7  15   2   98.84    1.79   0
   5 -15  -2  717.12    3.00   0
  -5  15   2  739.04    2.80   0
  -3  15   2   61.39    1.10   0
   3 -15  -2   59.78    1.07   0
  -3 -15   2   59.24    1.59   0
  -1 -15   2  126.81    1.12   0
  -1  15   2  109.96    1.49   0
   1 -15  -2  110.80    1.38   0
  -1 -15   2  110.97    1.02   0
  -1 -15  -2    3.38    1.41   0
   1  15   2    3.52    1.16   0
  -3 -15  -2   19.71    1.92   0
  -5  15  -2   58.34    0.93   0
  -5 -15  -2   51.97    2.12   0
  -5  15  -2   55.46    1.18   0
  -7  15  -2   97.74    1.82   0
  -7 -15  -2   95.20    2.67   0
  -7  15  -2  109.08    1.55   0
  -9  15  -2   10.46    2.13   0
  -9  15  -2    9.65    1.60   0
  -9 -15  -2    0.76    3.79   0
 -12 -16   2   66.06    3.93   0
 -12  16   2   73.70    3.10   0
 -12 -16   2   69.66    5.29   0
 -10 -16   2  735.51    6.76   0
 -10  16   2  705.77    4.63   0
 -10 -16   2  643.25    6.30   0
  -8  16   2  145.94    2.11   0
   6 -16  -2 1112.53    4.01   0
  -6  16   2 1136.58    3.74   0
  -4  16   2  244.26    1.73   0
   4 -16  -2  244.98    1.85   0
  -4 -16   2  226.83    2.12   0
  -2 -16   2  663.03    2.60   0
  -2  16   2  699.95    2.63   0
   2 -16  -2  660.60    2.53   0
   0 -16  -2   24.03    1.26   0
   0 -16   2   28.07    0.53   0
   0 -16   2   24.26    0.50   0
   0  16   2   22.99    1.46   0
  -2 -16  -2    5.63    1.21   0
  -4  16  -2    1.25    0.40   0
  -4 -16  -2   -1.91    1.75   0
  -4  16  -2    1.24    0.31   0
  -6 -16  -2   83.08    3.11   0
  -6  16  -2  100.69    1.25   0
  -6  16  -2   88.61    1.56   0
  -8  16  -2  154.66    1.98   0
  -8  16  -2  138.80    2.43   0
  -8 -16  -2  136.40    4.02   0
 -10  16  -2   25.07    2.51   0
 -10 -16  -2   20.87    4.61   0
 -10  16  -2   26.44    2.13   0
 -11 -17   2  247.78    5.39   0
 -11 -17   2  274.76    5.72   0
 -11  17   2  261.80    3.51   0
  -9 -17   2  142.99    3.86   0
  -9 -17   2  124.80    3.70   0
  -9  17   2  134.63    2.30   0
  -7  17   2  100.95    1.63   0
   5 -17  -2  292.71    2.16   0
  -5 -17   2  287.26    3.25   0
  -5  17   2  296.71    1.92   0
   3 -17  -2  185.63    1.63   0
  -3 -17   2  184.19    2.14   0
  -3  17   2  181.82    1.68   0
  -1  17   2   75.36    1.52   0
  -1 -17   2   82.31    1.12   0
  -1 -17   2   74.92    1.11   0
   1 -17  -2   73.65    1.43   0
  -1 -17  -2   20.71    1.49   0
   1  17   2   24.79    1.29   0
  -3 -17  -2   31.74    1.61   0
  -5 -17  -2   25.75    1.98   0
  -5  17  -2   28.69    0.67   0
  -5  17  -2   26.47    0.80   0
  -7 -17  -2   78.68    3.65   0
  -7  17  -2   99.23    1.53   0
  -7  17  -2   91.57    1.76   0
  -9  17  -2   70.84    1.96   0
  -9  17  -2   57.45    2.22   0
  -9 -17  -2   63.31    3.29   0
 -10  18   2    9.27    2.00   0
 -10 -18   2    6.96    3.33   0
 -10 -18   2    7.67    3.09   0
  -8 -18   2   16.08    2.46   0
  -8  18   2   16.24    1.36   0
   6 -18  -2    3.47    1.26   0
  -6  18   2    2.62    1.22   0
  -6 -18   2    5.83    2.52   0
  -4 -18   2    6.66    1.47   0
  -4  18   2    4.33    1.21   0
   4 -18  -2    5.68    1.03   0
  -2  18   2   34.25    1.40   0
  -2 -18   2   34.76    1.35   0
   2 -18  -2   35.22    1.21   0
   0 -18   2   34.39    0.59   0
   0 -18   2   29.51    0.54   0
   0 -18  -2   27.29    1.43   0
   0  18   2   31.91    1.66   0
  -2 -18  -2    5.98    1.33   0
  -4 -18  -2   18.43    1.79   0
  -6  18  -2    4.69    0.99   0
  -6  18  -2    5.30    0.80   0
  -6 -18  -2    4.57    2.91   0
  -8  18  -2    1.18    1.19   0
  -8 -18  -2    1.33    2.55   0
  -8  18  -2    0.56    1.58   0
 -10  18  -2    5.77    1.82   0
 -10 -18  -2    0.02    3.40   0
 -10  18  -2    1.66    2.16   0
 -11 -19   2  161.78    5.90   0
 -11  19   2  151.65    3.07   0
 -11 -19   2  143.49    5.59   0
  -9  19   2   19.14    1.73   0
  -9 -19   2   18.01    2.84   0
  -9 -19   2    9.68    3.55   0
  -7  19   2  146.55    1.83   0
  -7 -19   2  148.08    3.52   0
   5 -19  -2  611.95    2.98   0
  -5 -19   2  641.09    4.11   0
  -5  19   2  665.40    2.81   0
  -3  19   2  294.80    2.08   0
   3 -19  -2  287.08    1.91   0
  -3 -19   2  283.17    2.49   0
  -1 -19   2  167.33    1.39   0
  -1 -19   2  184.58    1.39   0
  -1  19   2  161.15    2.09   0
   1 -19  -2  154.84    1.88   0
  -1 -19  -2   43.44    1.68   0
  -3 -19  -2   89.77    2.06   0
  -5 -19  -2   56.94    2.26   0
  -7 -19  -2  167.74    4.09   0
  -7  19  -2  163.09    1.77   0
  -7  19  -2  180.41    1.60   0
  -9 -19  -2    4.32    4.15   0
  -9  19  -2   18.51    1.42   0
  -9  19  -2   13.49    1.87   0
 -10 -20   2  421.53    6.31   0
 -10  20   2  394.70    3.70   0
 -10 -20   2  369.04    5.44   0
  -8 -20   2   91.94    2.98   0
  -8 -20   2   86.93    3.44   0
  -8  20   2   90.59    1.80   0
   6 -20  -2  416.58    2.63   0
  -6  20   2  417.41    2.33   0
  -6 -20   2  390.96    4.20   0
  -4  20   2  145.08    1.75   0
   4 -20  -2  141.24    1.72   0
  -4 -20   2  140.49    2.33   0
   2 -20  -2  894.09    3.27   0
  -2  20   2  953.78    3.43   0
  -2 -20   2  918.71    3.30   0
   0  20   2   76.67    1.99   0
   0 -20   2   71.10    0.67   0
   0 -20   2   80.82    0.70   0
   0 -20  -2   72.97    1.67   0
  -2 -20  -2    2.48    1.87   0
  -4 -20  -2    0.61    1.93   0
  -6  20  -2    0.25    0.43   0
  -6 -20  -2   -0.44    2.92   0
  -6  20  -2   -0.18    0.40   0
  -8  20  -2  132.85    1.93   0
  -8  20  -2  141.07    1.68   0
  -8 -20  -2  138.74    4.34   0
  -9 -21   2   71.51    4.37   0
  -9 -21   2   58.37    3.20   0
  -9  21   2   61.20    1.85   0
  -7  21   2   51.33    1.60   0
  -7 -21   2   46.86    2.41   0
   5 -21  -2  134.11    1.65   0
  -5 -21   2  131.62    2.77   0
  -5  21   2  134.25    1.51   0
   3 -21  -2  192.17    1.84   0
  -3 -21   2  203.94    2.34   0
  -3  21   2  205.84    2.06   0
  -1  21   2   59.00    1.73   0
  -1 -21   2   64.44    1.29   0
  -1 -21   2   55.73    1.15   0
   1 -21  -2   52.25    1.54   0
  -1 -21  -2   63.71    1.61   0
  -3 -21  -2   84.61    2.62   0
  -5 -21  -2   65.20    2.53   0
  -7 -21  -2   60.42    3.62   0
  -7  21  -2   66.88    0.91   0
  -7  21  -2   66.09    0.84   0
  -9  21  -2   39.37    1.39   0
  -9 -21  -2   37.11    4.25   0
  -9  21  -2   33.20    1.60   0
 -10 -22   2    0.45    3.81   0
 -10  22   2    0.40    1.82   0
 -10 -22   2    0.32    3.57   0
  -8 -22   2   -0.57    2.36   0
  -8 -22   2   -0.60    3.36   0
  -8  22   2    1.17    1.30   0
  -6  22   2    0.77    1.10   0
   6 -22  -2    1.73    1.23   0
  -6 -22   2    3.52    2.58   0
   4 -22  -2    6.48    0.96   0
  -4 -22   2    8.52    1.94   0
  -4  22   2    9.70    1.18   0
   2 -22  -2   12.29    1.19   0
  -2 -22   2   15.06    1.29   0
  -2 -22   2   13.11    1.32   0
  -2  22   2   13.61    1.43   0
   0 -22   2   13.26    0.55   0
   0 -22   2   12.19    0.52   0
   0 -22  -2    9.50    1.49   0
  -2 -22  -2    4.15    1.96   0
  -4 -22  -2   13.38    2.66   0
  -6 -22  -2    9.34    2.89   0
  -8  22  -2    2.20    0.80   0
  -8  22  -2    0.96    0.86   0
  -8 -22  -2   -1.29    3.78   0
  -9 -23   2   29.20    3.08   0
  -9  23   2   30.48    1.62   0
  -9 -23   2   27.16    3.41   0
  -7 -23   2  138.77    3.07   0
  -7  23   2  140.55    1.91   0
  -7 -23   2  160.10    3.31   0
  -5  23   2  162.14    1.67   0
  -5 -23   2  155.43    2.83   0
   5 -23  -2  154.37    1.82   0
  -3  23   2  190.35    1.83   0
  -3 -23   2  190.60    2.25   0
   3 -23  -2  180.06    1.68   0
   1 -23  -2   59.91    1.57   0
  -1 -23   2   78.94    1.26   0
  -1 -23   2   70.18    1.04   0
  -1  23   2   74.28    1.97   0
  -1 -23  -2   42.58    1.94   0
  -3 -23  -2   27.89    2.41   0
  -5 -23  -2   10.35    2.11   0
  -7 -23  -2   27.12    3.40   0
  -8 -24   2   23.25    3.27   0
  -8 -24   2   20.69    2.97   0
  -8  24   2   20.12    1.46   0
  -6 -24   2  257.83    3.73   0
  -6 -24   2  282.12    3.49   0
  -6  24   2  248.90    2.00   0
  -4  24   2   42.39    1.42   0
   4 -24  -2   40.08    1.29   0
  -4 -24   2   43.02    1.93   0
  -2 -24   2  448.34    2.71   0
  -2 -24   2  386.15    2.42   0
   2 -24  -2  364.44    2.42   0
  -2  24   2  413.43    2.73   0
   0 -24  -2   23.73    1.64   0
   0 -24   2   27.04    0.50   0
   0 -24   2   23.16    0.50   0
  -2 -24  -2    7.87    1.89   0
  -4 -24  -2    0.09    2.53   0
  -6 -24  -2    0.16    3.06   0
  -8 -24  -2   56.29    4.55   0
  -9  25   2   20.08    1.54   0
  -9 -25   2   10.77    4.29   0
  -9 -25   2   16.88    3.87   0
  -7  25   2   87.49    1.61   0
  -7 -25   2  101.33    2.96   0
  -7 -25   2   94.34    3.15   0
  -5 -25   2  185.95    3.21   0
   5 -25  -2  144.63    1.84   0
  -5  25   2  151.14    1.82   0
  -5 -25   2  145.71    3.10   0
  -3  25   2  105.09    1.70   0
   3 -25  -2   88.51    1.61   0
  -3 -25   2  101.40    2.09   0
  -3 -25   2  117.70    2.00   0
  -1 -25   2   24.72    1.02   0
  -1 -25   2   28.85    0.97   0
   1 -25  -2   20.17    1.46   0
  -1 -25  -2   28.87    1.64   0
  -3 -25  -2   46.13    1.94   0
  -5 -25  -2   12.86    2.82   0
  -7 -25  -2   19.23    3.32   0
  -8 -26   2    2.61    3.40   0
  -8  26   2    1.34    1.12   0
  -8 -26   2    1.09    3.54   0
  -6 -26   2    4.25    2.43   0
  -6  26   2    1.21    1.19   0
  -6 -26   2    1.53    2.09   0
   4 -26  -2    3.77    1.13   0
  -4 -26   2    4.29    1.83   0
  -4  26   2    2.29    1.35   0
  -4 -26   2    4.24    1.79   0
   2 -26  -2    0.01    1.14   0
  -2 -26   2   -0.40    1.42   0
  -2 -26   2   -0.67    1.21   0
   0 -26  -2    2.86    1.30   0
  -2 -26  -2    3.95    2.11   0
  -4 -26  -2    2.86    2.02   0
  -6 -26  -2    2.38    3.45   0
  -7  27   2   28.42    1.25   0
  -7 -27   2   38.65    2.75   0
  -7 -27   2   35.18    3.08   0
  -5 -27   2   70.63    2.77   0
  -5  27   2   56.15    1.40   0
   5 -27  -2   61.57    1.28   0
  -5 -27   2   65.15    2.68   0
  -3 -27   2    3.36    1.64   0
   3 -27  -2    1.93    1.03   0
  -3 -27   2    4.61    1.47   0
  -1 -27   2   67.69    1.29   0
   1 -27  -2   67.97    1.76   0
  -1 -27   2   79.70    1.27   0
  -1 -27  -2    0.48    1.74   0
  -3 -27  -2   -0.33    2.37   0
  -5 -27  -2    1.54    3.04   0
  -6  28   2  176.35    1.77   0
  -6 -28   2  178.89    3.25   0
  -6 -28   2  220.29    4.03   0
  -4 -28   2   64.59    2.36   0
  -4 -28   2   47.00    2.02   0
   4 -28  -2   43.20    1.30   0
   2 -28  -2  143.91    2.08   0
  -2 -28   2  180.25    2.13   0
  -2 -28   2  155.14    2.01   0
   0 -28  -2   18.72    1.70   0
  -2 -28  -2    1.07    1.99   0
  -4 -28  -2    0.13    2.61   0
  -5 -29   2   93.60    2.80   0
  -5 -29   2  105.60    2.82   0
  -3 -29   2    8.47    1.58   0
   3 -29  -2    6.18    1.13   0
  -3 -29   2   10.38    1.71   0
  -1 -29   2   30.95    1.04   0
  -1 -29   2   26.06    0.97   0
   1 -29  -2   27.94    1.54   0
  -1 -29  -2   -0.04    1.69   0
  -3 -29  -2    3.98    2.19   0
  -5 -29  -2    6.23    2.29   0
   4 -30  -2    0.82    0.98   0
  -4 -30   2   -1.15    2.17   0
  -4 -30   2    1.06    1.85   0
   2 -30  -2    3.99    1.27   0
  -2 -30   2    3.78    1.31   0
  -2 -30   2    2.76    1.23   0
   0 -30  -2    3.27    1.62   0
  -2 -30  -2    1.38    1.92   0
  -4 -30  -2    0.29    2.07   0
  -3 -31   2    8.10    1.69   0
  -3 -31   2    4.97    1.71   0
   3 -31  -2    6.39    1.06   0
   1 -31  -2   28.29    1.64   0
  -1 -31   2   33.68    0.88   0
  -1 -31   2   27.65    0.89   0
  -1 -31  -2    2.83    1.77   0
  -3 -31  -2   -0.18    2.28   0
   2 -32  -2   58.87    1.63   0
  -2 -32   2   71.68    1.59   0
  -2 -32   2   58.77    1.44   0
   0 -32  -2    8.98    1.76   0
 -13   1   3    2.55    2.60   0
 -13  -1   3    3.90    3.86   0
 -11  -1   3  409.83    4.17   0
 -11   1   3  432.57    4.63   0
  -9   1   3    6.01    1.66   0
  -9  -1   3    9.06    1.70   0
  -7   1   3  221.30    2.19   0
  -7  -1   3  222.84    2.31   0
  -5   1   3   92.28    1.34   0
  -5  -1   3  104.76    1.78   0
   5  -1  -3  111.52    1.71   0
   5   1  -3  103.09    1.46   0
   3   1  -3   16.78    1.19   0
  -3  -1   3   16.40    1.17   0
  -3   1   3   16.51    1.15   0
   3  -1  -3   13.87    0.80   0
  -1   1   3  569.93    1.75   0
  -1  -1   3  617.84    1.80   0
   1  -1  -3  598.84    1.80   0
   1   1  -3  619.45    1.80   0
   1   1   3 1149.35    2.91   0
  -1  -1  -3 1194.88    3.05   0
   1  -1   3 1079.28    2.68   0
  -1   1  -3 1176.41    2.74   0
  -3  -1  -3    2.17    1.54   0
  -3   1  -3    2.00    1.06   0
  -5   1  -3  143.98    2.14   0
  -5  -1  -3  151.46    2.67   0
  -7  -1  -3  339.61    4.03   0
  -7   1  -3  332.30    3.50   0
  -9  -1  -3  152.64    3.49   0
  -9   1  -3  144.88    4.04   0
 -11   1  -3  116.21    3.91   0
 -11  -1  -3  115.29    4.56   0
 -12  -2   3  521.42    5.41   0
 -12   2   3  506.84    5.07   0
 -10  -2   3  365.01    4.22   0
 -10   2   3  369.85    3.55   0
  -8   2   3  227.00    2.76   0
  -8  -2   3  205.80    2.58   0
  -6   2   3 2826.66    5.91   0
  -6  -2   3 2945.17    6.26   0
   6  -2  -3 3187.51    6.43   0
   4   2  -3  373.42    1.96   0
   4  -2  -3  384.08    2.09   0
  -4   2   3  350.96    1.82   0
  -4  -2   3  353.49    1.89   0
   2  -2  -3 1196.68    2.55   0
  -2  -2   3 1110.92    2.41   0
  -2   2   3  996.63    2.40   0
   2   2  -3 1127.16    2.44   0
   0   2  -3   43.91    0.68   0
   0   2   3   39.68    0.85   0
   0  -2   3   38.00    0.85   0
   0  -2  -3   43.61    0.88   0
   2  -2   3   87.43    1.35   0
  -2  -2  -3   87.57    1.73   0
  -2   2  -3   94.67    1.16   0
   2   2   3   92.15    1.35   0
  -4   2  -3  326.15    2.72   0
  -4  -2  -3  318.15    2.90   0
  -6  -2  -3  717.84    4.35   0
  -6   2  -3  693.04    4.00   0
  -8  -2  -3  294.99    3.71   0
  -8   2  -3  284.55    3.52   0
 -10   2  -3    9.11    2.22   0
 -10  -2  -3   18.20    3.65   0
 -13  -3   3    0.17    3.46   0
 -13   3   3   -0.58    2.97   0
 -11   3   3  341.21    4.27   0
 -11  -3   3  325.41    4.50   0
  -9   3   3   85.71    2.59   0
  -9  -3   3   89.14    2.21   0
  -7   3   3  116.85    1.81   0
  -7  -3   3  120.36    2.03   0
  -5  -3   3   17.69    1.17   0
   5  -3  -3   16.58    1.42   0
  -5   3   3   19.08    1.02   0
  -3  -3   3  197.44    1.48   0
  -3   3   3  178.73    1.41   0
   3  -3  -3  188.59    1.46   0
   3   3  -3  205.80    1.57   0
  -1   3   3 1237.27    2.66   0
   1   3  -3 1438.91    2.44   0
   1  -3  -3 1366.11    2.80   0
  -1  -3   3 1316.62    2.32   0
   1  -3   3  140.35    1.15   0
  -1  -3  -3  166.58    1.48   0
  -1   3  -3  163.44    1.21   0
   1   3   3  149.50    1.65   0
  -3  -3  -3  624.28    3.08   0
  -3   3  -3  625.80    2.61   0
  -5   3  -3   -0.43    1.38   0
  -5  -3  -3    2.98    2.15   0
  -7  -3  -3  212.66    3.19   0
  -7   3  -3  207.86    3.36   0
  -9  -3  -3  150.52    4.08   0
  -9   3  -3  161.41    3.86   0
 -11  -3  -3  115.15    4.39   0
 -11   3  -3  110.56    3.74   0
 -11   3  -3   97.94    3.49   0
 -12   4   3    3.70    2.23   0
 -12  -4   3    2.08    3.71   0
 -10  -4   3   81.19    2.70   0
 -10   4   3   92.50    2.78   0
  -8  -4   3   10.08    1.74   0
  -8   4   3   12.50    1.78   0
  -6  -4   3   52.32    1.92   0
   6  -4  -3   53.92    1.67   0
  -6   4   3   49.83    1.60   0
  -4  -4   3   17.19    1.32   0
   4  -4  -3   14.99    0.84   0
  -4   4   3   13.27    0.84   0
   4   4  -3   14.08    1.36   0
   2   4  -3  294.02    1.36   0
  -2  -4   3  286.36    1.40   0
   2  -4  -3  290.99    1.62   0
  -2   4   3  283.23    1.60   0
   0   4  -3  448.04    1.37   0
   0  -4  -3  429.05    1.85   0
   0   4   3  375.91    1.90   0
   0  -4   3  395.36    1.32   0
   2   4   3    6.18    1.13   0
  -2   4  -3    5.80    0.87   0
  -2  -4  -3    5.83    1.13   0
   2  -4   3    6.88    0.92   0
  -4   4  -3  435.12    2.71   0
  -4  -4  -3  404.49    3.22   0
  -6  -4  -3    2.59    1.97   0
  -6   4  -3    6.66    1.36   0
  -8   4  -3    2.30    2.15   0
  -8  -4  -3    5.50    3.00   0
 -10  -4  -3    1.12    3.52   0
 -10   4  -3   -2.01    2.13   0
 -13   5   3   10.25    3.08   0
 -13  -5   3    8.98    3.03   0
 -11   5   3  374.14    4.01   0
 -11  -5   3  401.43    4.31   0
  -9  -5   3    2.75    2.53   0
  -9   5   3    3.08    1.52   0
  -7   5   3  131.26    2.14   0
  -7  -5   3  124.12    2.10   0
  -5  -5   3  560.32    2.98   0
   5  -5  -3  597.33    2.73   0
  -5   5   3  543.49    2.60   0
  -3  -5   3  184.12    1.48   0
   3   5  -3  174.69    1.49   0
   3  -5  -3  170.51    1.41   0
  -3   5   3  165.88    1.38   0
   1  -5  -3  155.88    1.44   0
  -1  -5   3  146.32    0.92   0
   1   5  -3  149.58    0.95   0
  -1   5   3  128.67    1.34   0
  -1   5  -3   36.89    0.54   0
   1  -5   3   35.28    0.77   0
   1   5   3   34.41    1.51   0
  -1  -5  -3   40.13    1.14   0
  -3  -5  -3  254.97    2.27   0
  -3   5  -3  241.52    1.63   0
  -5   5  -3   64.75    1.56   0
  -5  -5  -3   65.24    2.62   0
  -7  -5  -3  394.41    3.94   0
  -7   5  -3  369.67    3.63   0
  -9  -5  -3  187.34    3.74   0
  -9   5  -3  190.25    3.68   0
 -11   5  -3   88.59    3.81   0
 -11  -5  -3   98.24    4.43   0
 -11   5  -3  105.40    3.53   0
 -12   6   3  451.83    4.93   0
 -12  -6   3  505.99    6.10   0
 -10  -6   3  556.52    5.41   0
 -10   6   3  597.04    4.12   0
  -8  -6   3  152.41    3.07   0
  -8   6   3  144.16    2.25   0
  -6  -6   3 1865.81    5.51   0
   6  -6  -3 1980.04    5.01   0
  -6   6   3 1870.63    4.68   0
  -4   6   3   64.97    1.24   0
  -4  -6   3   75.30    1.50   0
   4  -6  -3   77.50    1.33   0
   2   6  -3    6.40    0.77   0
  -2   6   3    6.44    0.99   0
  -2  -6   3    5.62    0.72   0
   2  -6  -3    5.94    0.66   0
   0   6   3  655.06    2.33   0
   0   6  -3  713.57    1.41   0
   0  -6  -3  607.92    2.38   0
   0  -6   3  637.07    1.41   0
  -2  -6  -3  235.93    2.28   0
   2   6   3  233.55    2.21   0
  -2   6  -3  238.72    1.31   0
  -4  -6  -3 1362.35    5.22   0
  -4   6  -3 1328.30    4.01   0
  -6   6  -3  560.21    3.65   0
  -6  -6  -3  587.58    4.39   0
  -8   6  -3  249.09    3.19   0
  -8  -6  -3  230.73    4.05   0
 -10   6  -3   35.37    2.55   0
 -10   6  -3   28.05    3.05   0
 -10  -6  -3   31.82    3.18   0
 -13   7   3    1.26    2.29   0
 -13  -7   3    1.12    3.16   0
 -11   7   3  229.91    3.62   0
 -11  -7   3  216.11    3.65   0
  -9  -7   3   17.24    2.82   0
  -9   7   3   14.14    1.57   0
   7  -7  -3  344.37    2.54   0
  -7   7   3  310.21    2.34   0
  -7  -7   3  294.47    3.28   0
  -5   7   3    2.94    1.18   0
   5  -7  -3    3.60    1.23   0
  -5  -7   3    7.50    1.65   0
   3  -7  -3  422.73    1.87   0
  -3  -7   3  501.86    1.99   0
  -3   7   3  458.08    1.96   0
  -1   7   3  397.95    1.79   0
  -1  -7   3  427.11    1.29   0
   1   7  -3  490.83    1.38   0
   1  -7  -3  417.07    1.81   0
   1   7   3    3.29    1.04   0
   1  -7   3    3.35    0.58   0
  -1  -7  -3    6.39    1.30   0
  -1   7  -3    4.32    0.42   0
  -3  -7  -3  380.75    2.77   0
  -3   7  -3  378.04    1.95   0
  -5  -7  -3   41.39    2.75   0
  -5   7  -3   41.03    1.70   0
  -7   7  -3  291.59    2.96   0
  -7  -7  -3  304.09    3.73   0
  -9  -7  -3  269.29    4.27   0
  -9   7  -3  275.79    3.22   0
  -9   7  -3  260.79    3.68   0
 -11   7  -3   74.34    3.88   0
 -11  -7  -3   82.63    4.15   0
 -11   7  -3   97.22    3.03   0
 -12  -8   3    5.33    4.03   0
 -12   8   3   -0.72    2.53   0
 -10   8   3   -0.37    1.69   0
 -10  -8   3    0.60    3.01   0
  -8  -8   3   37.70    2.49   0
  -8   8   3   32.47    1.42   0
  -6   8   3   11.58    1.40   0
  -6  -8   3   15.77    1.46   0
   6  -8  -3   16.90    1.49   0
   4  -8  -3   -0.95    0.78   0
  -4   8   3    1.69    1.09   0
  -4  -8   3   -0.77    1.34   0
  -2   8   3    5.39    0.63   0
   2  -8  -3    4.68    0.84   0
  -2  -8   3    6.99    0.72   0
   0  -8  -3   43.32    1.04   0
   0  -8   3   46.04    0.50   0
   0   8  -3   53.20    0.51   0
   0   8   3   42.37    1.05   0
  -2  -8  -3   45.91    1.94   0
   2   8   3   47.47    1.50   0
  -2   8  -3   46.29    0.65   0
  -4   8  -3    8.06    1.18   0
  -4  -8  -3    8.49    1.54   0
  -6   8  -3   14.07    1.83   0
  -6  -8  -3   12.50    1.97   0
  -8   8  -3    6.02    2.42   0
  -8  -8  -3    8.38    2.34   0
  -8   8  -3    6.18    2.08   0
 -10   8  -3    3.46    2.53   0
 -10   8  -3   -0.78    2.59   0
 -10  -8  -3   -0.98    3.80   0
 -13   9   3   -0.75    3.12   0
 -13  -9   3    0.87    4.40   0
 -11  -9   3  310.62    4.56   0
 -11   9   3  278.20    3.68   0
  -9  -9   3    1.89    2.84   0
  -9   9   3   -1.90    2.08   0
  -7   9   3  259.37    2.30   0
  -7  -9   3  269.81    3.19   0
   7  -9  -3  274.95    2.52   0
  -5  -9   3 1350.46    4.39   0
  -5   9   3 1307.36    3.61   0
   5  -9  -3 1280.56    3.67   0
  -3  -9   3  236.10    1.70   0
  -3   9   3  201.14    1.51   0
   3  -9  -3  203.94    1.55   0
  -1   9   3   75.64    1.07   0
   1  -9  -3   74.40    1.06   0
  -1  -9   3   78.37    0.68   0
   1   9   3   15.74    1.58   0
  -1   9  -3   14.75    0.33   0
  -1  -9  -3   12.90    1.07   0
  -3   9  -3   69.79    1.11   0
  -3  -9  -3   62.06    1.67   0
  -5  -9  -3   62.34    2.79   0
  -5   9  -3   60.57    1.71   0
  -7   9  -3  470.68    3.09   0
  -7   9  -3  439.21    3.48   0
  -7  -9  -3  422.69    4.33   0
  -9  -9  -3  117.95    3.63   0
  -9   9  -3  133.54    2.42   0
  -9   9  -3  113.71    3.10   0
 -11   9  -3   65.66    3.36   0
 -11   9  -3   59.82    2.85   0
 -11  -9  -3   68.05    4.70   0
 -12  10   3  407.45    4.50   0
 -12 -10   3  479.71    5.95   0
 -10 -10   3  213.36    3.52   0
 -10  10   3  210.20    3.19   0
  -8  10   3  175.65    2.11   0
  -8 -10   3  197.19    3.50   0
  -6 -10   3  996.85    4.42   0
  -6  10   3  935.60    3.49   0
   6 -10  -3  998.05    3.70   0
  -4  10   3   28.68    1.20   0
  -4 -10   3   31.40    1.54   0
   4 -10  -3   30.63    1.14   0
  -2  10   3    1.89    1.04   0
   2 -10  -3    3.77    0.75   0
  -2 -10   3    0.05    0.71   0
   0 -10  -3   15.92    1.33   0
   0  10   3   16.81    1.38   0
   0 -10   3   16.53    0.32   0
  -2  10  -3   28.99    0.49   0
   2  10   3   27.58    1.38   0
  -2 -10  -3   25.46    1.34   0
  -4  10  -3  949.41    3.07   0
  -4 -10  -3  902.72    4.59   0
  -6  10  -3  641.36    3.27   0
  -6 -10  -3  530.78    4.23   0
  -6  10  -3  571.32    3.19   0
  -8 -10  -3  346.38    4.65   0
  -8  10  -3  398.35    3.32   0
  -8  10  -3  363.64    3.54   0
 -10 -10  -3    7.79    3.77   0
 -10  10  -3    5.94    2.73   0
 -10  10  -3    8.34    2.38   0
 -13  11   3    1.34    2.69   0
 -13 -11   3   -0.57    3.45   0
 -11  11   3  315.11    3.91   0
 -11 -11   3  323.42    5.59   0
  -9 -11   3   15.28    2.66   0
  -9  11   3   17.50    2.02   0
  -7 -11   3  169.69    3.04   0
  -7  11   3  181.38    1.91   0
   7 -11  -3  200.84    2.38   0
  -5 -11   3  129.39    1.89   0
   5 -11  -3  119.88    1.62   0
  -5  11   3  123.84    1.36   0
   3 -11  -3  456.98    2.19   0
  -3  11   3  464.89    2.15   0
  -3 -11   3  517.38    2.34   0
  -1  11   3    6.30    0.89   0
  -1 -11   3    7.09    0.55   0
   1 -11  -3    7.07    1.18   0
   1  11   3   11.88    1.25   0
  -1 -11  -3   14.22    1.11   0
  -3 -11  -3   86.27    2.32   0
  -3  11  -3  103.53    0.87   0
  -3  11  -3   87.91    0.82   0
  -5  11  -3    8.32    1.13   0
  -5  11  -3    6.89    1.45   0
  -5 -11  -3   11.58    1.81   0
  -7  11  -3  271.97    2.58   0
  -7 -11  -3  228.77    3.68   0
  -7  11  -3  236.02    2.49   0
  -9  11  -3   97.07    2.96   0
  -9 -11  -3   95.82    3.42   0
  -9  11  -3  113.94    2.76   0
 -11 -11  -3   76.56    4.82   0
 -11  11  -3   74.61    2.85   0
 -11  11  -3   75.09    2.81   0
 -12 -12   3    4.88    4.48   0
 -12  12   3   -0.52    2.75   0
 -10  12   3    2.46    1.52   0
 -10 -12   3    3.48    3.15   0
  -8 -12   3   24.25    2.03   0
  -8  12   3   18.88    1.90   0
  -6 -12   3    1.30    1.42   0
   6 -12  -3   -1.33    1.28   0
  -6  12   3    2.12    0.84   0
  -4 -12   3    8.03    1.46   0
  -4  12   3    8.16    1.09   0
   4 -12  -3    7.79    1.02   0
  -2 -12   3   18.26    0.85   0
  -2  12   3   18.00    1.19   0
   2 -12  -3   16.02    0.85   0
   0 -12   3  243.32    0.54   0
   0 -12  -3  249.20    1.86   0
   0 -12   3  253.60    0.60   0
   0  12   3  251.72    1.89   0
   2  12   3    1.97    1.50   0
  -2 -12  -3    5.19    1.91   0
  -4  12  -3   45.30    1.12   0
  -4  12  -3   51.03    0.89   0
  -4 -12  -3   44.66    2.49   0
  -6  12  -3    3.46    1.50   0
  -6  12  -3    3.05    1.27   0
  -6 -12  -3    3.04    3.01   0
  -8  12  -3    2.06    1.68   0
  -8 -12  -3    2.43    3.09   0
  -8  12  -3   -1.97    1.96   0
 -10  12  -3    0.98    1.58   0
 -10 -12  -3    4.77    3.62   0
 -10  12  -3   -1.66    2.49   0
 -11  13   3  299.11    3.65   0
 -11 -13   3  314.68    4.97   0
  -9 -13   3    1.75    2.71   0
  -9  13   3   -0.11    1.88   0
  -7  13   3  173.79    2.10   0
   7 -13  -3  171.00    2.37   0
  -7 -13   3  175.64    2.78   0
   5 -13  -3   83.25    1.52   0
  -5  13   3   83.24    1.38   0
  -5 -13   3   95.27    1.74   0
  -3  13   3  155.80    1.56   0
   3 -13  -3  148.11    1.56   0
  -3 -13   3  176.74    1.69   0
  -1  13   3    3.67    1.27   0
  -1 -13   3    4.17    0.55   0
   1 -13  -3    4.53    1.10   0
   1  13   3   11.97    1.30   0
  -1 -13  -3   11.37    1.60   0
  -3 -13  -3   34.25    1.66   0
  -3  13  -3   36.46    0.54   0
  -3  13  -3   38.46    0.48   0
  -5  13  -3    1.83    0.86   0
  -5 -13  -3    4.72    2.43   0
  -5  13  -3   -0.00    1.06   0
  -7 -13  -3  263.13    4.18   0
  -7  13  -3  283.11    2.72   0
  -7  13  -3  314.14    2.47   0
  -9 -13  -3   51.42    3.32   0
  -9  13  -3   63.66    2.29   0
  -9  13  -3   63.89    2.62   0
 -12 -14   3  343.48    5.88   0
 -12  14   3  318.29    3.91   0
 -10  14   3  236.84    2.98   0
 -10 -14   3  264.26    4.23   0
  -8  14   3   58.89    1.82   0
  -8 -14   3   56.78    3.07   0
  -6  14   3  808.60    3.32   0
  -6 -14   3  832.31    4.57   0
   6 -14  -3  829.60    3.66   0
   4 -14  -3  435.80    2.21   0
  -4 -14   3  476.35    2.81   0
  -4  14   3  440.04    2.25   0
  -2  14   3  120.83    1.32   0
  -2 -14   3  131.19    1.23   0
   2 -14  -3  124.17    1.53   0
   0  14   3   25.27    1.58   0
   0 -14  -3   21.52    1.36   0
   2  14   3   57.68    1.74   0
  -2 -14  -3   54.36    1.61   0
  -4 -14  -3  293.07    3.46   0
  -4  14  -3  348.40    1.36   0
  -4  14  -3  309.30    1.39   0
  -6  14  -3  128.66    1.75   0
  -6  14  -3  130.90    1.54   0
  -6 -14  -3  124.58    2.90   0
  -8  14  -3  219.77    2.70   0
  -8  14  -3  253.90    2.55   0
  -8 -14  -3  213.67    3.98   0
 -10  14  -3    3.93    1.97   0
 -10  14  -3    5.84    2.27   0
 -10 -14  -3    3.24    3.22   0
 -11 -15   3  221.65    4.63   0
 -11  15   3  210.06    3.33   0
  -9 -15   3    8.55    2.40   0
  -9  15   3    4.57    1.65   0
  -7  15   3  143.06    2.08   0
   7 -15  -3  129.81    2.21   0
  -7 -15   3  143.38    3.01   0
   5 -15  -3   13.86    1.37   0
  -5  15   3   12.87    1.26   0
  -5 -15   3   14.50    1.62   0
  -3 -15   3   64.32    1.41   0
  -3  15   3   58.04    1.25   0
   3 -15  -3   61.19    1.29   0
  -1 -15   3    4.39    0.58   0
  -1  15   3    4.61    1.22   0
  -1 -15   3    4.59    0.69   0
   1 -15  -3    5.43    1.21   0
   1  15   3    0.11    1.29   0
  -1 -15  -3    1.38    1.15   0
  -3 -15  -3  140.78    2.27   0
  -5  15  -3    4.87    0.96   0
  -5 -15  -3    6.18    1.92   0
  -5  15  -3    3.77    0.80   0
  -7  15  -3  105.90    1.96   0
  -7  15  -3  116.34    1.71   0
  -7 -15  -3  108.45    3.01   0
  -9  15  -3   95.03    2.24   0
  -9 -15  -3   72.74    4.30   0
  -9  15  -3   84.97    2.50   0
 -12 -16   3   -2.10    3.54   0
 -12  16   3    0.43    2.18   0
 -10 -16   3   22.45    3.11   0
 -10  16   3   15.25    2.08   0
  -8  16   3    7.23    1.68   0
  -8 -16   3    3.01    2.72   0
   6 -16  -3    1.26    1.46   0
  -6  16   3   -1.56    1.43   0
  -6 -16   3    2.18    2.53   0
  -4 -16   3   33.17    1.61   0
  -4  16   3   31.31    1.38   0
   4 -16  -3   32.72    1.35   0
   2 -16  -3    4.29    1.13   0
  -2 -16   3    2.84    0.90   0
  -2 -16   3    4.58    1.00   0
  -2  16   3    4.32    1.21   0
   0  16   3    0.18    1.62   0
   0 -16  -3    2.24    1.42   0
  -2 -16  -3    0.07    1.79   0
   2  16   3    4.73    2.03   0
  -4 -16  -3   24.44    1.97   0
  -6  16  -3    4.30    1.11   0
  -6 -16  -3    6.12    2.95   0
  -6  16  -3    5.82    0.93   0
  -8  16  -3    2.10    1.31   0
  -8  16  -3    2.37    1.52   0
  -8 -16  -3   -1.62    2.85   0
 -10  16  -3    1.71    2.15   0
 -10  16  -3    3.22    2.38   0
 -10 -16  -3    1.79    3.28   0
 -11  17   3  237.23    3.32   0
 -11 -17   3  241.12    4.87   0
  -9 -17   3   -2.60    2.30   0
  -9  17   3    2.26    1.73   0
   7 -17  -3   13.45    1.63   0
  -7 -17   3   21.92    2.69   0
  -7  17   3   14.92    1.38   0
  -5 -17   3  186.56    2.73   0
  -5  17   3  182.97    1.84   0
   5 -17  -3  179.43    1.92   0
  -3 -17   3   20.77    1.40   0
  -3  17   3   20.11    1.25   0
   3 -17  -3   21.22    1.27   0
  -1 -17   3    5.18    0.62   0
   1 -17  -3    5.53    1.22   0
  -1 -17   3    3.44    0.72   0
  -1  17   3    4.39    1.38   0
   1  17   3    4.98    1.29   0
  -1 -17  -3    4.11    1.56   0
  -3 -17  -3  125.83    2.83   0
  -5  17  -3   25.62    0.65   0
  -5 -17  -3   25.29    2.04   0
  -5  17  -3   28.35    0.59   0
  -7  17  -3  306.40    2.23   0
  -7  17  -3  274.93    2.25   0
  -7 -17  -3  268.34    4.83   0
  -9  17  -3   53.75    1.95   0
  -9 -17  -3   53.22    4.17   0
  -9  17  -3   52.00    2.14   0
 -10 -18   3  120.18    3.87   0
 -10  18   3  124.92    2.62   0
  -8  18   3   25.67    1.58   0
  -8 -18   3   24.48    3.18   0
  -6 -18   3  799.87    4.92   0
  -6  18   3  785.97    3.36   0
   6 -18  -3  770.76    3.66   0
  -4 -18   3    0.98    1.71   0
  -4  18   3    0.60    1.27   0
   4 -18  -3   -1.39    1.18   0
  -2 -18   3   21.77    1.08   0
  -2 -18   3   17.85    1.15   0
  -2  18   3   15.77    1.46   0
   2 -18  -3   17.65    1.46   0
   0 -18  -3   48.09    1.35   0
   0  18   3   50.48    1.52   0
  -2 -18  -3    6.86    2.07   0
  -4 -18  -3  364.12    3.88   0
  -6 -18  -3  152.42    3.71   0
  -6  18  -3  161.04    1.38   0
  -6  18  -3  168.43    1.26   0
  -8 -18  -3  158.60    4.56   0
  -8  18  -3  182.00    1.93   0
  -8  18  -3  168.17    2.14   0
 -11  19   3   89.52    2.77   0
 -11 -19   3   70.41    4.03   0
 -11 -19   3   80.52    4.04   0
  -9 -19   3    2.22    2.45   0
  -9  19   3    3.08    1.64   0
   7 -19  -3   43.35    1.67   0
  -7  19   3   45.89    1.52   0
  -7 -19   3   42.77    2.32   0
  -5 -19   3   12.56    2.01   0
  -5  19   3    9.08    1.25   0
  -5 -19   3    8.82    1.61   0
   5 -19  -3    7.05    1.21   0
   3 -19  -3  113.39    1.64   0
  -3  19   3  125.37    1.80   0
  -3 -19   3  120.64    1.78   0
  -3 -19   3  125.96    1.79   0
  -1 -19   3    0.46    0.63   0
  -1  19   3    0.35    1.25   0
  -1 -19   3    2.85    0.69   0
   1 -19  -3    1.93    1.43   0
  -1 -19  -3   10.00    1.87   0
   1  19   3   12.16    1.58   0
  -3 -19  -3  162.34    2.93   0
  -5 -19  -3    2.84    3.08   0
  -7  19  -3  124.30    1.33   0
  -7 -19  -3  110.76    3.55   0
  -7  19  -3  117.75    1.47   0
  -9  19  -3   68.01    2.06   0
  -9 -19  -3   67.78    4.02   0
  -9  19  -3   72.85    1.86   0
 -10 -20   3   25.97    3.04   0
 -10 -20   3   20.74    3.98   0
 -10  20   3   24.48    1.82   0
  -8 -20   3   -1.94    2.93   0
  -8 -20   3    6.61    3.02   0
  -8  20   3    0.90    1.45   0
  -6 -20   3   -1.14    1.72   0
  -6 -20   3    0.84    1.78   0
  -6  20   3    0.54    1.26   0
   6 -20  -3    2.23    1.19   0
  -4  20   3   10.62    1.27   0
   4 -20  -3   11.09    1.29   0
  -4 -20   3   13.98    1.62   0
  -4 -20   3   14.40    1.67   0
  -2 -20   3   55.00    1.22   0
  -2 -20   3   60.56    1.28   0
  -2  20   3   60.06    1.42   0
   2 -20  -3   53.53    1.63   0
   0 -20  -3    1.14    1.70   0
   0  20   3    0.09    1.94   0
  -2 -20  -3   30.05    2.28   0
  -4 -20  -3   29.22    2.87   0
  -6 -20  -3    1.69    2.22   0
  -8  20  -3   -0.34    1.19   0
  -8  20  -3    2.08    1.09   0
  -8 -20  -3    5.36    3.35   0
  -9 -21   3    2.01    2.50   0
  -9  21   3    1.76    1.70   0
  -9 -21   3    6.17    3.54   0
  -7 -21   3  106.32    3.20   0
  -7 -21   3   91.51    2.54   0
  -7  21   3  100.02    1.88   0
   7 -21  -3   98.17    1.99   0
   5 -21  -3  196.85    2.07   0
  -5  21   3  213.88    2.05   0
  -5 -21   3  209.74    2.64   0
  -5 -21   3  227.38    3.06   0
   3 -21  -3    9.77    1.30   0
  -3 -21   3   11.57    1.44   0
  -3 -21   3    8.84    1.54   0
  -3  21   3   11.39    1.35   0
  -1  21   3   -0.29    1.75   0
  -1 -21   3    0.59    0.69   0
  -1 -21   3    1.45    0.67   0
   1 -21  -3    0.30    1.37   0
  -1 -21  -3   45.72    2.11   0
  -3 -21  -3   70.92    2.88   0
  -5 -21  -3    9.56    2.92   0
  -7 -21  -3   87.04    4.01   0
 -10 -22   3   57.78    4.61   0
 -10 -22   3   60.80    3.96   0
 -10  22   3   64.68    2.52   0
  -8 -22   3   46.83    3.30   0
  -8  22   3   49.77    1.78   0
  -8 -22   3   55.01    2.61   0
  -6 -22   3  265.91    3.74   0
  -6  22   3  281.39    2.55   0
   6 -22  -3  272.65    2.55   0
  -6 -22   3  301.16    3.84   0
   4 -22  -3    4.54    1.16   0
  -4 -22   3    4.44    1.74   0
  -4 -22   3    4.91    1.54   0
  -4  22   3    6.38    1.23   0
  -2 -22   3    3.89    0.98   0
  -2  22   3    3.34    1.46   0
   2 -22  -3    4.99    1.37   0
  -2 -22   3    4.38    1.13   0
   0  22   3   88.76    2.36   0
   0 -22  -3   77.64    2.04   0
  -2 -22  -3   51.72    2.52   0
  -4 -22  -3  376.88    4.48   0
  -6 -22  -3   96.61    3.19   0
  -8 -22  -3   67.85    4.09   0
  -9  23   3    4.21    1.77   0
  -9 -23   3    1.13    3.60   0
  -9 -23   3    3.81    2.73   0
  -7 -23   3   63.10    3.00   0
  -7 -23   3   82.27    2.68   0
  -7  23   3   68.11    1.70   0
   7 -23  -3   63.65    1.78   0
  -5 -23   3   16.15    2.07   0
   5 -23  -3   11.67    1.29   0
  -5 -23   3   13.29    1.96   0
  -5  23   3   10.34    1.36   0
  -3  23   3  140.98    2.04   0
  -3 -23   3  142.57    1.95   0
  -3 -23   3  160.38    1.88   0
   3 -23  -3  138.76    1.84   0
  -1 -23   3    1.92    0.59   0
   1 -23  -3    1.23    1.51   0
  -1 -23   3    1.37    0.63   0
  -1  23   3   -1.46    1.79   0
  -1 -23  -3   52.35    2.20   0
  -3 -23  -3   71.71    2.87   0
  -5 -23  -3   18.95    2.78   0
  -7 -23  -3   48.46    4.11   0
  -8 -24   3    5.49    2.93   0
  -8  24   3    3.25    1.56   0
  -8 -24   3    5.71    2.86   0
  -6  24   3    3.30    1.34   0
  -6 -24   3    0.04    1.82   0
   6 -24  -3    3.53    1.29   0
  -6 -24   3    4.35    2.47   0
  -4 -24   3    3.89    1.49   0
   4 -24  -3    1.33    1.20   0
  -4  24   3    3.06    1.57   0
  -4 -24   3    2.12    1.61   0
  -2 -24   3   14.59    1.02   0
   2 -24  -3   11.06    1.32   0
  -2  24   3   14.74    1.79   0
  -2 -24   3   13.52    1.03   0
   0 -24  -3    1.83    1.81   0
  -2 -24  -3   13.68    2.33   0
  -4 -24  -3    2.01    2.73   0
  -6 -24  -3   -0.37    3.21   0
  -9 -25   3    1.83    3.34   0
  -9 -25   3   -3.36    3.93   0
  -9  25   3   -3.00    1.57   0
  -7 -25   3   50.60    2.97   0
  -7 -25   3   45.06    3.14   0
  -7  25   3   52.69    1.77   0
   5 -25  -3   41.52    1.51   0
  -5 -25   3   56.09    2.48   0
  -5  25   3   43.20    1.58   0
  -5 -25   3   43.27    2.40   0
   3 -25  -3   15.88    1.35   0
  -3 -25   3   19.55    1.53   0
  -3 -25   3   18.11    1.51   0
  -3  25   3   18.45    1.58   0
  -1  25   3   15.15    1.69   0
  -1 -25   3   13.38    0.65   0
   1 -25  -3   12.94    1.47   0
  -1 -25   3   12.29    0.68   0
  -1 -25  -3   29.96    2.13   0
  -3 -25  -3   71.60    2.63   0
  -5 -25  -3    3.58    3.02   0
  -7 -25  -3   38.72    4.29   0
  -8  26   3   11.51    1.44   0
  -8 -26   3    3.99    2.52   0
  -8 -26   3    8.34    3.41   0
  -6 -26   3  135.47    3.28   0
   6 -26  -3  137.19    1.98   0
  -6 -26   3  167.75    3.43   0
  -6  26   3  138.80    1.97   0
  -4  26   3    2.42    1.44   0
  -4 -26   3    4.24    1.71   0
  -4 -26   3    2.05    1.55   0
   4 -26  -3    0.94    1.39   0
  -2 -26   3    1.70    1.12   0
  -2 -26   3   -0.31    1.16   0
   2 -26  -3    0.20    1.32   0
  -2  26   3    0.53    1.66   0
   0 -26  -3    2.58    1.81   0
  -2 -26  -3   14.28    2.37   0
  -4 -26  -3  146.95    3.38   0
  -6 -26  -3   29.31    3.50   0
  -7 -27   3   28.65    3.12   0
  -7 -27   3   38.00    2.89   0
  -7  27   3   26.53    1.54   0
  -5  27   3   25.53    1.60   0
   5 -27  -3   20.16    1.29   0
  -5 -27   3   25.01    2.36   0
  -5 -27   3   23.29    2.38   0
  -3 -27   3   11.66    1.53   0
   3 -27  -3   10.42    1.39   0
  -3  27   3    8.12    1.60   0
  -3 -27   3    9.77    1.45   0
  -1 -27   3   16.16    0.50   0
  -1 -27   3   19.42    0.53   0
   1 -27  -3   19.04    1.70   0
  -1 -27  -3    0.85    2.15   0
  -3 -27  -3   32.54    2.16   0
  -5 -27  -3    3.72    3.31   0
   6 -28  -3   -0.02    1.23   0
  -6 -28   3    6.13    2.39   0
  -6 -28   3   -0.24    1.77   0
  -6  28   3   -0.61    1.36   0
  -4 -28   3    1.63    1.54   0
  -4 -28   3   -2.10    1.78   0
  -4  28   3   -0.13    1.43   0
   4 -28  -3    3.49    1.33   0
  -2 -28   3    7.35    1.00   0
  -2 -28   3    6.90    0.98   0
   2 -28  -3    6.61    1.53   0
   0 -28  -3    1.58    1.90   0
  -2 -28  -3    0.45    1.80   0
  -4 -28  -3    8.86    2.30   0
  -5 -29   3   24.07    2.44   0
  -5 -29   3   17.94    2.35   0
  -5  29   3   18.56    1.46   0
   5 -29  -3   18.39    1.29   0
  -3 -29   3   -0.18    1.44   0
   3 -29  -3    1.71    1.34   0
  -3  29   3   -2.14    1.62   0
  -3 -29   3    0.50    1.48   0
   1 -29  -3    3.22    1.47   0
  -1 -29  -3    0.31    1.55   0
  -3 -29  -3   12.15    2.88   0
  -4  30   3    4.10    1.38   0
  -4 -30   3    6.32    1.73   0
  -4 -30   3    3.78    1.98   0
   4 -30  -3    4.02    1.27   0
  -2 -30   3   -1.41    0.96   0
  -2 -30   3   -0.13    1.01   0
   2 -30  -3   -0.37    1.51   0
   0 -30  -3   -0.37    1.71   0
  -2 -30  -3   11.16    2.46   0
  -3 -31   3   12.37    1.35   0
  -3 -31   3   16.25    1.53   0
   3 -31  -3   15.94    1.57   0
   1 -31  -3    2.82    1.88   0
  -1 -31  -3    3.47    2.24   0
  -2 -32   3    1.38    0.84   0
  -2 -32   3    0.78    0.75   0
   2 -32  -3    3.86    1.69   0
   0 -32  -3    0.20    1.84   0
 -14   0   4   16.20    4.20   0
 -12   0   4  285.76    4.12   0
 -10   0   4    6.02    2.50   0
  -8   0   4   58.88    2.32   0
   6   0  -4   25.89    1.33   0
  -6   0   4   28.10    1.27   0
   4   0  -4  283.03    1.76   0
  -4   0   4  287.01    1.95   0
   2   0  -4 1241.38    2.89   0
  -2   0   4 1201.53    2.89   0
   0   0   4 3897.30    5.06   0
   0   0  -4 4283.25    5.24   0
  -2   0  -4 6581.98    8.13   0
   2   0   4 5996.65    7.81   0
  -4   0  -4   47.49    2.10   0
  -6   0  -4 1287.02    6.16   0
  -8   0  -4 1457.92    7.73   0
 -10   0  -4   98.39    3.41   0
 -13  -1   4  136.35    3.72   0
 -13   1   4  134.82    4.34   0
 -11   1   4   12.36    2.70   0
 -11  -1   4    9.21    2.12   0
  -9  -1   4   20.40    1.73   0
  -9   1   4   18.43    1.76   0
  -7  -1   4  132.01    2.33   0
  -7   1   4  113.53    1.81   0
   7  -1  -4  123.69    2.25   0
   5   1  -4   59.31    1.30   0
   5  -1  -4   60.83    1.27   0
  -5  -1   4   54.89    1.62   0
  -5   1   4   55.79    1.21   0
  -3  -1   4  199.91    1.40   0
   3  -1  -4  205.46    1.64   0
   3   1  -4  208.71    1.60   0
  -3   1   4  188.98    1.61   0
  -1  -1   4 1976.88    3.47   0
  -1   1   4 1727.92    3.45   0
   1   1  -4 1929.98    3.47   0
   1  -1  -4 2000.44    3.63   0
   1  -1   4  426.11    1.96   0
  -1  -1  -4  492.09    2.20   0
   1   1   4  459.56    2.15   0
  -1   1  -4  473.73    2.11   0
   3  -1   4 1678.99    4.76   0
  -3   1  -4 1746.15    4.90   0
  -3  -1  -4 1780.98    5.10   0
   3   1   4 1677.69    4.86   0
  -5   1  -4  545.75    3.76   0
  -5  -1  -4  563.41    3.94   0
  -7  -1  -4  739.73    4.88   0
  -7   1  -4  722.92    5.17   0
  -9  -1  -4   52.04    3.25   0
  -9   1  -4   41.85    3.33   0
 -11   1  -4  142.15    4.49   0
 -11  -1  -4  157.89    4.45   0
 -14  -2   4   -3.09    3.15   0
 -14   2   4   -0.21    2.97   0
 -12  -2   4    4.58    3.57   0
 -12   2   4    1.23    2.13   0
 -10   2   4   59.29    2.68   0
 -10  -2   4   55.28    2.20   0
  -8  -2   4   19.17    2.09   0
  -8   2   4   16.98    1.52   0
  -6  -2   4   57.14    1.44   0
   6  -2  -4   63.34    1.78   0
   6   2  -4   71.75    1.52   0
  -6   2   4   59.50    1.37   0
  -4   2   4   49.79    1.37   0
  -4  -2   4   49.65    1.36   0
   4   2  -4   54.75    1.40   0
   4  -2  -4   53.95    1.40   0
   2   2  -4   61.66    1.15   0
  -2   2   4   48.40    0.92   0
  -2  -2   4   52.06    1.12   0
   2  -2  -4   56.42    1.25   0
   0  -2   4   98.13    1.17   0
   0  -2  -4  124.55    1.50   0
   0   2   4  100.53    1.37   0
   0   2  -4  108.13    1.00   0
   2  -2   4   -0.14    1.52   0
   2   2   4   10.05    1.57   0
  -2  -2  -4   16.04    1.59   0
  -2   2  -4   14.88    0.98   0
  -4  -2  -4   46.23    2.25   0
  -4   2  -4   38.35    2.02   0
  -6   2  -4   35.18    2.42   0
  -6  -2  -4   40.85    2.97   0
  -8   2  -4   -2.39    3.03   0
  -8  -2  -4    8.92    2.27   0
 -10   2  -4    3.72    2.52   0
 -10  -2  -4    5.78    3.90   0
 -13   3   4  127.25    3.92   0
 -13  -3   4  135.04    4.31   0
 -11  -3   4   35.54    2.79   0
 -11   3   4   28.99    2.80   0
  -9   3   4    2.47    2.07   0
  -9  -3   4    2.35    1.66   0
  -7  -3   4    7.25    1.37   0
   7  -3  -4    7.20    1.83   0
  -7   3   4    3.51    1.24   0
  -5  -3   4  534.60    2.81   0
  -5   3   4  481.52    2.39   0
   5  -3  -4  523.90    2.69   0
   5   3  -4  541.53    2.78   0
  -3  -3   4 1021.57    2.72   0
  -3   3   4 1065.36    2.87   0
   3   3  -4 1160.90    2.99   0
   3  -3  -4  987.59    2.84   0
  -1   3   4   53.13    1.27   0
   1   3  -4   55.34    0.78   0
   1  -3  -4   48.76    0.95   0
  -1  -3   4   47.54    0.93   0
   1   3   4  239.82    1.76   0
  -1   3  -4  243.86    1.50   0
  -1  -3  -4  274.62    1.85   0
   1  -3   4  245.52    1.45   0
   3   3   4 1553.58    4.90   0
  -3  -3  -4 1646.83    5.08   0
  -3   3  -4 1698.89    4.52   0
  -5   3  -4  211.74    2.72   0
  -5  -3  -4  206.74    2.77   0
  -7  -3  -4  930.91    5.56   0
  -7   3  -4  931.84    5.48   0
  -9  -3  -4  163.65    3.56   0
  -9   3  -4  162.87    3.84   0
 -11  -3  -4  130.23    4.29   0
 -11   3  -4  145.02    4.56   0
 -14   4   4    1.25    2.67   0
 -14  -4   4    1.48    3.05   0
 -12   4   4  302.80    3.93   0
 -12  -4   4  329.32    5.02   0
 -10   4   4  119.89    2.40   0
 -10  -4   4  120.13    3.18   0
  -8  -4   4   36.75    2.39   0
  -8   4   4   30.45    1.59   0
  -6   4   4   58.64    1.70   0
  -6  -4   4   60.23    1.88   0
   6  -4  -4   57.61    1.40   0
  -4   4   4   32.52    0.97   0
  -4  -4   4   31.17    1.01   0
   4   4  -4   34.08    1.02   0
   4  -4  -4   31.64    1.00   0
   2   4  -4 2316.54    3.65   0
  -2   4   4 2221.13    4.04   0
  -2  -4   4 2150.42    3.59   0
   2  -4  -4 2225.92    3.98   0
   0  -4   4   52.55    0.91   0
   0   4  -4   55.22    0.90   0
   0  -4  -4   49.95    1.13   0
   0   4   4   48.04    1.43   0
   2   4   4 3726.11    6.86   0
   2  -4   4 3885.19    5.66   0
  -2  -4  -4 3699.55    6.82   0
  -2   4  -4 4093.14    5.63   0
  -4   4  -4  133.06    2.12   0
  -4  -4  -4  131.04    2.17   0
  -6  -4  -4  691.23    4.57   0
  -6   4  -4  687.54    4.40   0
  -8  -4  -4  708.08    5.78   0
  -8   4  -4  704.48    5.34   0
 -10   4  -4  105.96    3.57   0
 -10  -4  -4  110.51    4.50   0
 -13   5   4   85.69    3.53   0
 -13  -5   4   88.15    4.41   0
 -11   5   4   12.81    2.15   0
 -11  -5   4   13.09    2.12   0
  -9  -5   4    7.65    2.40   0
  -9   5   4    4.36    1.57   0
   7  -5  -4  332.31    2.80   0
  -7   5   4  330.23    2.70   0
  -7  -5   4  318.02    2.78   0
   5  -5  -4  636.00    2.77   0
  -5  -5   4  623.67    2.85   0
   5   5  -4  638.13    3.09   0
  -5   5   4  609.88    2.65   0
   3  -5  -4  294.58    1.70   0
  -3   5   4  292.91    1.67   0
  -3  -5   4  294.35    1.60   0
   3   5  -4  339.41    1.85   0
   1   5  -4   30.52    0.79   0
  -1   5   4   26.91    0.97   0
   1  -5  -4   27.51    0.97   0
  -1  -5   4   24.84    0.58   0
   1   5   4  545.34    2.55   0
  -1   5  -4  579.19    1.87   0
   1  -5   4  548.15    1.86   0
  -1  -5  -4  572.20    2.76   0
  -3   5  -4 1681.60    4.20   0
  -3  -5  -4 1603.05    5.39   0
   3   5   4 1609.90    5.16   0
  -5  -5  -4  201.40    3.38   0
  -5   5  -4  201.20    2.17   0
  -7  -5  -4  205.07    3.32   0
  -7   5  -4  208.52    2.86   0
  -9   5  -4  111.86    2.96   0
  -9  -5  -4  105.88    4.38   0
 -11   5  -4  200.65    4.21   0
 -11   5  -4  167.50    4.19   0
 -11  -5  -4  183.56    5.78   0
 -12   6   4    2.25    1.98   0
 -12  -6   4    3.04    2.62   0
 -10   6   4   17.55    2.26   0
 -10  -6   4   17.04    2.21   0
  -8  -6   4  108.86    2.27   0
  -8   6   4  100.17    1.86   0
   8  -6  -4  109.85    2.02   0
  -6   6   4   51.33    1.65   0
  -6  -6   4   59.63    1.99   0
   6  -6  -4   57.50    1.37   0
   4  -6  -4   92.54    1.26   0
  -4  -6   4   97.79    1.57   0
  -4   6   4   92.56    1.25   0
   4   6  -4  103.56    1.35   0
   2   6  -4  104.35    0.96   0
  -2   6   4  103.56    1.44   0
   2  -6  -4  101.38    1.42   0
  -2  -6   4  110.47    1.09   0
   0  -6   4    6.15    0.59   0
   0   6   4    6.81    1.35   0
   0   6  -4    6.53    0.61   0
   0  -6  -4    6.31    1.35   0
  -2   6  -4   18.91    0.73   0
   2   6   4   17.98    1.29   0
   2  -6   4   20.30    1.05   0
  -2  -6  -4   18.43    1.32   0
  -4  -6  -4   23.72    1.82   0
  -4   6  -4   22.02    1.48   0
  -6   6  -4   19.29    1.65   0
  -6  -6  -4   18.76    2.10   0
  -8  -6  -4    9.81    2.47   0
  -8   6  -4   14.71    1.99   0
 -10   6  -4    2.54    2.99   0
 -10  -6  -4   -2.00    3.65   0
 -13  -7   4  118.43    4.73   0
 -13   7   4  107.94    3.87   0
 -11   7   4   19.85    2.72   0
 -11  -7   4   20.83    2.20   0
  -9  -7   4    0.42    1.88   0
  -9   7   4   -0.82    1.47   0
  -7   7   4   -0.30    1.14   0
   7  -7  -4    1.09    1.20   0
  -7  -7   4    3.22    2.15   0
  -5  -7   4  107.59    1.86   0
   5  -7  -4  113.73    1.74   0
  -5   7   4  104.29    1.68   0
  -3   7   4  830.48    2.69   0
   3   7  -4  967.79    2.71   0
  -3  -7   4  893.10    2.67   0
   3  -7  -4  814.68    2.75   0
  -1   7   4  209.18    1.57   0
   1  -7  -4  202.24    1.76   0
   1   7  -4  240.15    1.15   0
  -1  -7   4  212.27    1.11   0
  -1  -7  -4   64.14    1.77   0
   1  -7   4   65.62    0.82   0
  -1   7  -4   69.00    0.78   0
   1   7   4   67.82    1.43   0
   3   7   4 1156.78    4.64   0
  -3  -7  -4 1201.74    4.74   0
  -3   7  -4 1213.38    3.33   0
  -5   7  -4   63.90    1.86   0
  -5  -7  -4   64.60    2.91   0
  -7  -7  -4  439.05    4.95   0
  -7   7  -4  449.88    3.91   0
  -9  -7  -4   84.56    4.08   0
  -9   7  -4   85.05    3.13   0
 -11   7  -4   97.13    4.02   0
 -11  -7  -4  103.98    4.33   0
 -11   7  -4  107.36    3.56   0
 -12  -8   4  326.11    5.28   0
 -12   8   4  275.59    4.10   0
 -10   8   4   71.30    2.62   0
 -10  -8   4   66.07    2.56   0
   8  -8  -4   13.49    2.08   0
  -8  -8   4   15.18    2.29   0
  -8   8   4   12.74    1.91   0
  -6   8   4   26.19    1.15   0
  -6  -8   4   29.11    1.43   0
   6  -8  -4   30.98    1.26   0
  -4  -8   4  241.80    1.75   0
   4  -8  -4  247.75    1.94   0
  -4   8   4  221.18    1.65   0
  -2  -8   4 2316.37    3.55   0
   2  -8  -4 2098.58    4.24   0
  -2   8   4 2147.77    4.25   0
   2   8  -4 2606.50    3.78   0
   0  -8   4   14.71    0.52   0
   0   8   4   16.95    1.07   0
   0   8  -4   18.38    0.52   0
   0  -8  -4   13.24    1.02   0
   2   8   4 1445.15    4.91   0
  -2   8  -4 1659.62    3.06   0
  -2  -8  -4 1467.46    4.98   0
  -4   8  -4  557.22    2.76   0
  -4  -8  -4  581.74    4.08   0
  -6  -8  -4  674.81    5.23   0
  -6   8  -4  655.24    3.79   0
  -8  -8  -4  420.55    5.00   0
  -8   8  -4  401.80    4.20   0
 -10   8  -4  102.43    3.11   0
 -10  -8  -4  105.15    3.93   0
 -10   8  -4   95.11    3.28   0
 -13   9   4   75.40    2.94   0
 -13  -9   4   84.99    3.95   0
 -11  -9   4   11.07    2.57   0
 -11   9   4    8.40    2.26   0
  -9  -9   4    8.84    2.04   0
  -9   9   4   10.53    2.04   0
  -7  -9   4  249.29    3.01   0
  -7   9   4  234.44    2.14   0
   7  -9  -4  261.78    2.59   0
  -5   9   4    2.52    1.35   0
   5  -9  -4    2.63    1.36   0
  -5  -9   4    2.09    1.15   0
  -3   9   4  707.90    2.69   0
   3  -9  -4  724.07    2.75   0
  -3  -9   4  765.05    2.50   0
  -1   9   4   13.29    1.37   0
   1  -9  -4   15.39    0.98   0
   1   9  -4   15.09    0.67   0
  -1  -9   4   13.80    0.54   0
  -1  -9  -4   30.08    1.31   0
   1   9   4   32.63    1.80   0
  -1   9  -4   33.67    0.62   0
   1  -9   4   30.22    0.69   0
   3   9   4 1602.84    5.85   0
  -3  -9  -4 1728.90    5.90   0
  -3   9  -4 1717.88    3.59   0
  -5  -9  -4  234.76    3.48   0
  -5   9  -4  289.77    2.52   0
  -7  -9  -4  363.17    4.92   0
  -7   9  -4  393.42    3.62   0
  -9  -9  -4  140.62    3.97   0
  -9   9  -4  162.28    3.22   0
  -9   9  -4  140.17    3.13   0
 -12  10   4    2.57    2.42   0
 -12 -10   4    1.10    3.94   0
 -10  10   4   11.57    2.26   0
 -10 -10   4   11.09    2.22   0
  -8 -10   4   11.49    2.37   0
   8 -10  -4    5.69    2.04   0
  -8  10   4    9.52    1.81   0
  -6  10   4    6.34    1.45   0
  -6 -10   4    7.57    1.86   0
   6 -10  -4    5.36    1.51   0
   4 -10  -4   28.08    1.03   0
  -4  10   4   27.87    1.03   0
  -4 -10   4   27.35    1.06   0
   2  10  -4  115.07    1.13   0
   2 -10  -4  100.76    1.55   0
  -2  10   4  104.70    1.33   0
  -2 -10   4  107.82    1.04   0
   0 -10  -4   20.33    1.19   0
   0 -10   4   20.97    0.52   0
   0  10   4   21.95    1.20   0
   0  10  -4   24.94    0.44   0
  -2  10  -4   38.40    0.75   0
   2  10   4   32.14    2.11   0
  -2 -10  -4   33.85    2.04   0
  -4  10  -4    2.84    1.22   0
  -4 -10  -4    1.85    1.88   0
  -6  10  -4    1.75    1.83   0
  -6 -10  -4    3.77    2.67   0
  -8  10  -4    0.01    1.71   0
  -8  10  -4    1.91    1.91   0
  -8 -10  -4    3.64    3.17   0
 -10  10  -4    2.81    2.48   0
 -10 -10  -4   -3.92    3.96   0
 -10  10  -4    1.39    2.18   0
 -13  11   4   43.05    3.49   0
 -13 -11   4   38.59    4.50   0
 -11 -11   4   38.46    3.91   0
 -11  11   4   32.89    2.60   0
  -9 -11   4    7.60    2.77   0
  -9  11   4   11.59    1.59   0
  -7  11   4  166.60    2.20   0
   7 -11  -4  175.24    2.40   0
  -7 -11   4  178.75    3.04   0
  -5  11   4   -0.36    1.27   0
   5 -11  -4   -0.44    1.19   0
  -5 -11   4    0.38    1.67   0
  -3 -11   4  746.06    2.53   0
  -3  11   4  706.53    2.82   0
   3 -11  -4  726.18    2.94   0
   1 -11  -4    8.17    1.39   0
   1  11  -4   10.14    0.70   0
  -1  11   4    8.55    1.44   0
  -1 -11   4    8.71    0.52   0
  -1 -11  -4  156.98    1.92   0
  -1  11  -4  183.50    0.73   0
   1  11   4  161.02    1.94   0
   3  11   4  497.49    3.63   0
  -3  11  -4  539.60    1.90   0
  -3 -11  -4  479.27    3.46   0
  -5  11  -4  178.38    1.98   0
  -5 -11  -4  163.43    3.30   0
  -7  11  -4  389.66    3.18   0
  -7  11  -4  359.93    3.20   0
  -7 -11  -4  335.97    4.68   0
  -9  11  -4   50.08    2.76   0
  -9  11  -4   52.72    2.30   0
  -9 -11  -4   51.42    3.47   0
 -12  12   4  252.22    3.98   0
 -12 -12   4  257.21    4.79   0
 -10 -12   4   26.34    3.22   0
 -10  12   4   21.02    1.71   0
  -8  12   4    3.01    1.91   0
  -8 -12   4    1.34    1.86   0
   8 -12  -4    4.41    1.88   0
  -6 -12   4    5.78    1.87   0
  -6  12   4    2.40    1.19   0
   6 -12  -4    2.90    1.39   0
   4 -12  -4    8.93    1.29   0
  -4  12   4    8.65    0.93   0
  -4 -12   4    9.74    1.30   0
  -2 -12   4  725.25    2.19   0
  -2  12   4  663.70    2.72   0
   2 -12  -4  679.21    2.96   0
   0  12   4    1.94    1.62   0
   0 -12   4    4.14    0.38   0
   0 -12  -4    6.33    1.54   0
   2  12   4 2067.20    6.44   0
  -2  12  -4 2454.38    2.47   0
  -2 -12  -4 2047.73    6.19   0
  -4 -12  -4  287.89    3.18   0
  -4  12  -4  307.49    1.74   0
  -6 -12  -4  443.24    4.45   0
  -6  12  -4  479.31    3.10   0
  -6  12  -4  528.65    3.03   0
  -8  12  -4  611.23    3.90   0
  -8 -12  -4  565.17    6.22   0
  -8  12  -4  555.16    4.21   0
 -10  12  -4   60.45    2.90   0
 -10  12  -4   63.42    2.61   0
 -10 -12  -4   64.72    5.09   0
 -13  13   4   51.57    3.13   0
 -13 -13   4   50.34    3.83   0
 -11 -13   4    7.41    3.03   0
 -11  13   4    8.68    2.43   0
  -9  13   4    5.11    1.81   0
  -9 -13   4    4.38    2.19   0
   7 -13  -4  154.40    2.40   0
  -7  13   4  145.29    1.91   0
  -7 -13   4  147.51    2.87   0
  -5  13   4  141.32    1.77   0
  -5 -13   4  149.60    2.16   0
   5 -13  -4  136.09    1.57   0
  -3 -13   4  418.54    2.12   0
  -3  13   4  375.70    2.18   0
   3 -13  -4  359.05    2.39   0
   1 -13  -4  158.45    1.96   0
  -1  13   4  149.06    1.98   0
  -1 -13   4  163.22    0.92   0
   1  13   4   93.40    1.84   0
  -1 -13  -4  102.80    1.78   0
  -3  13  -4 1341.45    2.24   0
   3  13   4 1147.30    5.40   0
  -3  13  -4 1445.15    2.38   0
  -3 -13  -4 1163.42    5.41   0
  -5  13  -4  248.14    2.07   0
  -5  13  -4  281.93    1.92   0
  -5 -13  -4  240.16    3.23   0
  -7  13  -4  407.58    2.92   0
  -7 -13  -4  363.39    4.77   0
  -7  13  -4  369.95    3.09   0
  -9 -13  -4   39.68    3.48   0
  -9  13  -4   40.17    2.03   0
  -9  13  -4   39.09    2.27   0
 -12  14   4    3.21    2.64   0
 -12 -14   4    3.22    3.89   0
 -10 -14   4   13.32    2.60   0
 -10  14   4    9.22    1.60   0
  -8 -14   4   14.21    2.77   0
   8 -14  -4   14.41    2.01   0
  -8  14   4   17.78    1.83   0
  -6 -14   4   70.27    1.81   0
   6 -14  -4   71.74    1.87   0
  -6  14   4   66.09    1.65   0
   4 -14  -4   -2.52    1.24   0
  -4  14   4   -0.74    0.88   0
  -4 -14   4    0.17    1.27   0
   2 -14  -4    4.00    1.31   0
  -2 -14   4    3.42    0.68   0
  -2  14   4    4.38    0.97   0
   0  14   4   18.82    1.35   0
   0 -14  -4   19.02    1.71   0
   2  14   4   37.50    1.85   0
  -2 -14  -4   31.58    2.12   0
  -4  14  -4   31.95    0.81   0
  -4  14  -4   30.99    0.86   0
  -4 -14  -4   26.24    2.59   0
  -6  14  -4   18.95    1.43   0
  -6  14  -4   20.38    1.27   0
  -6 -14  -4   14.78    2.31   0
  -8  14  -4    0.53    1.72   0
  -8 -14  -4    3.50    3.49   0
  -8  14  -4   -0.82    1.94   0
 -10 -14  -4    2.87    4.55   0
 -10  14  -4   -0.88    2.50   0
 -10  14  -4    2.13    2.22   0
 -11 -15   4   48.32    3.94   0
 -11  15   4   43.46    2.66   0
  -9 -15   4    7.30    3.22   0
  -9  15   4    6.39    1.50   0
   7 -15  -4    7.28    1.59   0
  -7 -15   4    1.53    2.44   0
  -7  15   4    6.25    1.51   0
  -5 -15   4   61.30    1.55   0
  -5  15   4   58.61    1.65   0
   5 -15  -4   57.54    1.67   0
  -3  15   4   74.64    1.59   0
  -3 -15   4   82.41    1.35   0
   3 -15  -4   72.33    1.30   0
  -1 -15   4   14.09    0.61   0
  -1  15   4    9.51    1.18   0
   1 -15  -4   11.64    1.39   0
  -1 -15  -4  171.14    2.08   0
   1  15   4  172.24    2.61   0
  -3 -15  -4  633.43    4.20   0
  -5 -15  -4   13.17    2.12   0
  -5  15  -4   17.12    0.87   0
  -5  15  -4   16.97    0.96   0
  -7  15  -4  412.91    2.80   0
  -7  15  -4  370.58    2.84   0
  -7 -15  -4  374.13    4.75   0
  -9 -15  -4   33.11    3.60   0
  -9  15  -4   34.10    1.98   0
  -9  15  -4   35.78    2.42   0
 -12  16   4  128.69    3.21   0
 -12 -16   4  129.12    5.64   0
 -10 -16   4   -0.07    2.53   0
 -10  16   4    0.20    1.55   0
  -8 -16   4    1.45    2.65   0
  -8  16   4    1.80    1.78   0
   8 -16  -4   -0.10    1.74   0
   6 -16  -4   -0.13    1.13   0
  -6  16   4   -0.77    1.51   0
  -6 -16   4    0.06    2.01   0
  -4  16   4    8.93    1.35   0
  -4 -16   4    9.42    1.48   0
   4 -16  -4    7.72    1.32   0
   2 -16  -4  420.84    2.64   0
  -2 -16   4  471.93    1.89   0
  -2  16   4  406.52    2.62   0
   0  16   4   40.70    1.86   0
   0 -16  -4   30.92    1.72   0
   2  16   4 1531.49    6.46   0
  -2 -16  -4 1427.90    5.74   0
  -4  16  -4   69.41    0.53   0
  -4  16  -4   67.50    0.55   0
  -4 -16  -4   67.28    2.22   0
  -6  16  -4  352.35    2.14   0
  -6 -16  -4  293.30    4.38   0
  -6  16  -4  318.78    2.22   0
  -8 -16  -4  355.44    5.17   0
  -8  16  -4  412.08    3.10   0
  -8  16  -4  385.24    3.15   0
 -11 -17   4    7.74    4.05   0
 -11  17   4    5.57    2.20   0
  -9  17   4   12.58    1.90   0
  -9 -17   4   21.27    3.16   0
  -7  17   4  209.43    2.16   0
   7 -17  -4  196.22    2.30   0
  -7 -17   4  230.29    3.51   0
  -5 -17   4  137.69    2.03   0
  -5  17   4  130.94    2.01   0
   5 -17  -4  126.74    1.90   0
  -3  17   4  287.68    2.17   0
  -3 -17   4  297.68    2.06   0
   3 -17  -4  280.06    2.19   0
  -1 -17   4    9.04    0.61   0
  -1  17   4   10.15    1.10   0
   1 -17  -4    8.25    1.01   0
  -1 -17   4    7.97    0.60   0
  -1 -17  -4   78.87    2.25   0
   1  17   4   81.92    2.40   0
  -3 -17  -4  724.03    4.86   0
  -5  17  -4  103.41    0.96   0
  -5 -17  -4   94.90    3.42   0
  -5  17  -4  106.71    0.91   0
  -7 -17  -4  222.71    4.64   0
  -7  17  -4  238.50    2.32   0
  -7  17  -4  244.42    2.05   0
  -9  17  -4   22.81    1.99   0
  -9 -17  -4   12.66    4.74   0
  -9  17  -4   23.91    1.99   0
 -10 -18   4   29.28    2.88   0
 -10  18   4   21.14    2.24   0
  -8  18   4   48.03    1.84   0
   8 -18  -4   44.59    1.82   0
  -8 -18   4   56.25    3.03   0
   6 -18  -4    2.34    1.37   0
  -6  18   4    5.21    1.49   0
  -6 -18   4   -0.01    2.11   0
  -4  18   4   22.89    1.63   0
   4 -18  -4   21.08    1.45   0
  -4 -18   4   23.38    1.51   0
  -2  18   4    1.93    1.63   0
  -2 -18   4    0.58    0.99   0
   2 -18  -4    1.50    1.47   0
  -2 -18   4    0.02    0.82   0
   0 -18  -4   -2.59    1.76   0
   0  18   4   -1.30    1.80   0
  -2 -18  -4    1.83    2.30   0
   2  18   4    0.92    1.82   0
  -4 -18  -4   -0.92    2.61   0
  -6  18  -4   12.34    0.91   0
  -6  18  -4   12.17    0.87   0
  -6 -18  -4    9.63    2.48   0
  -8  18  -4    3.87    1.32   0
  -8 -18  -4    2.39    3.84   0
  -8  18  -4    4.03    1.48   0
 -11  19   4   12.53    2.17   0
 -11 -19   4   10.23    3.81   0
  -9 -19   4    1.47    3.13   0
  -9  19   4    1.57    1.94   0
  -7 -19   4   32.48    2.67   0
  -7  19   4   31.12    1.57   0
   7 -19  -4   27.13    1.62   0
  -5  19   4    1.49    1.37   0
  -5 -19   4    0.80    1.31   0
   5 -19  -4    1.69    1.30   0
  -3  19   4  118.14    2.08   0
  -3 -19   4  121.52    1.61   0
  -3 -19   4  123.11    1.77   0
   3 -19  -4  114.64    2.02   0
   1 -19  -4  163.32    2.11   0
  -1 -19   4  188.15    0.95   0
  -1 -19   4  175.49    0.95   0
  -1  19   4  178.07    2.19   0
   1  19   4   65.22    2.68   0
  -1 -19  -4   65.45    1.92   0
  -3 -19  -4  297.82    3.30   0
  -5 -19  -4    0.20    2.27   0
  -7  19  -4  219.76    1.66   0
  -7  19  -4  202.08    1.70   0
  -7 -19  -4  200.06    4.79   0
 -10  20   4    1.40    1.78   0
 -10 -20   4    2.04    2.77   0
   8 -20  -4   27.71    1.94   0
  -8 -20   4   31.37    3.04   0
  -8  20   4   30.18    1.82   0
   6 -20  -4    4.17    1.48   0
  -6 -20   4    6.55    1.69   0
  -6  20   4    6.60    1.42   0
   4 -20  -4   87.41    1.85   0
  -4 -20   4   94.68    1.68   0
  -4  20   4  101.22    1.90   0
  -4 -20   4  107.00    1.91   0
   2 -20  -4  411.65    3.16   0
  -2 -20   4  435.98    2.15   0
  -2 -20   4  481.02    2.06   0
  -2  20   4  454.51    3.16   0
   0 -20  -4   18.37    1.53   0
   0  20   4   18.92    2.26   0
  -2 -20  -4  671.26    4.72   0
  -4 -20  -4  128.58    2.91   0
  -6 -20  -4  189.93    4.54   0
  -8  20  -4  178.99    1.79   0
  -8  20  -4  186.65    1.76   0
  -8 -20  -4  184.41    5.23   0
  -9 -21   4    1.56    2.44   0
  -9  21   4    3.81    1.93   0
  -7 -21   4   56.96    2.83   0
   7 -21  -4   52.64    1.87   0
  -7  21   4   56.31    1.81   0
  -5 -21   4   18.62    1.96   0
  -5  21   4   20.19    1.41   0
  -5 -21   4   17.60    2.13   0
   5 -21  -4   16.79    1.47   0
  -3  21   4   59.78    1.85   0
  -3 -21   4   59.15    1.43   0
   3 -21  -4   50.83    1.42   0
  -3 -21   4   55.93    1.51   0
   1 -21  -4   20.69    1.82   0
  -1  21   4   24.32    1.64   0
  -1 -21   4   19.14    0.51   0
  -1 -21   4   21.45    0.53   0
  -1 -21  -4  136.63    2.84   0
   1  21   4  144.24    3.18   0
  -3 -21  -4  607.71    5.05   0
  -5 -21  -4   18.61    2.27   0
  -7 -21  -4   98.74    4.13   0
 -10 -22   4    0.68    3.79   0
 -10  22   4    2.69    2.14   0
 -10 -22   4    3.62    2.69   0
  -8  22   4   -1.73    1.84   0
  -8 -22   4   -4.04    2.93   0
  -8 -22   4   -0.99    2.15   0
   8 -22  -4   -0.27    1.76   0
  -6 -22   4    1.39    2.34   0
   6 -22  -4    4.28    1.44   0
  -6 -22   4    3.57    2.37   0
  -6  22   4    2.78    1.50   0
  -4 -22   4    2.70    1.40   0
   4 -22  -4    4.42    1.34   0
  -4 -22   4    6.68    1.40   0
  -4  22   4    5.60    1.60   0
  -2 -22   4   11.33    0.95   0
   2 -22  -4    8.99    1.58   0
  -2  22   4    9.53    1.64   0
  -2 -22   4   12.52    0.90   0
   0 -22  -4    2.18    1.92   0
   0  22   4    7.95    1.70   0
  -2 -22  -4    1.99    1.74   0
  -4 -22  -4    0.91    2.03   0
  -6 -22  -4    1.57    2.69   0
  -9  23   4    1.06    2.02   0
  -9 -23   4    1.28    2.97   0
  -9 -23   4   -1.49    2.49   0
  -7  23   4    7.54    1.64   0
  -7 -23   4    4.18    2.61   0
   7 -23  -4    8.22    1.62   0
  -7 -23   4    2.76    2.57   0
  -5  23   4   -0.22    1.46   0
  -5 -23   4   -1.63    1.73   0
  -5 -23   4    4.04    1.84   0
   5 -23  -4    0.29    1.24   0
  -3 -23   4  113.32    1.55   0
  -3 -23   4  101.98    1.69   0
  -3  23   4  104.92    2.12   0
   3 -23  -4   92.88    2.01   0
   1 -23  -4   67.92    2.21   0
  -1  23   4   74.85    2.33   0
  -1 -23  -4  136.66    2.86   0
   1  23   4  155.27    2.84   0
  -3 -23  -4  162.97    3.45   0
  -5 -23  -4   -0.85    3.19   0
  -7 -23  -4   83.85    3.68   0
  -8  24   4    5.02    1.73   0
  -8 -24   4    7.15    2.95   0
  -8 -24   4    3.43    2.98   0
   8 -24  -4    3.43    1.72   0
   6 -24  -4    3.41    1.41   0
  -6 -24   4   -2.14    2.21   0
  -6  24   4    1.75    1.56   0
  -6 -24   4    1.25    2.34   0
  -4  24   4    8.27    1.46   0
  -4 -24   4    9.77    1.36   0
   4 -24  -4    5.14    1.32   0
  -4 -24   4    7.55    1.44   0
   2 -24  -4  236.00    2.67   0
  -2  24   4  250.91    2.81   0
  -2 -24   4  263.45    1.65   0
  -2 -24   4  241.59    1.67   0
   0 -24  -4    3.37    2.01   0
   0  24   4    4.50    2.40   0
  -2 -24  -4  422.73    3.97   0
  -4 -24  -4  130.24    3.63   0
  -6 -24  -4   63.52    3.27   0
  -9  25   4    0.10    1.93   0
  -9 -25   4   -0.47    2.74   0
  -9 -25   4   -1.38    2.64   0
  -7 -25   4   19.10    2.56   0
   7 -25  -4   15.53    1.69   0
  -7 -25   4   19.12    2.68   0
  -7  25   4   17.25    1.76   0
   5 -25  -4    5.91    1.43   0
  -5 -25   4    3.24    1.91   0
  -5 -25   4    2.77    1.91   0
  -5  25   4    5.69    1.56   0
   3 -25  -4   51.49    1.77   0
  -3 -25   4   55.00    1.63   0
  -3 -25   4   51.54    1.67   0
  -3  25   4   58.16    1.86   0
   1 -25  -4   24.80    1.85   0
  -1  25   4   28.80    2.22   0
  -1 -25  -4   46.75    1.93   0
  -3 -25  -4  201.71    3.77   0
  -5 -25  -4   23.77    3.41   0
  -8 -26   4    4.95    3.07   0
  -8  26   4    3.42    1.95   0
  -8 -26   4    2.54    3.12   0
   6 -26  -4    0.99    1.49   0
  -6  26   4    2.08    1.56   0
  -6 -26   4    1.59    2.18   0
  -6 -26   4   -2.42    2.27   0
  -4  26   4    1.97    1.66   0
  -4 -26   4    3.31    1.47   0
  -4 -26   4    1.72    1.53   0
   4 -26  -4    2.64    1.43   0
  -2 -26   4   13.55    0.93   0
  -2 -26   4   12.42    0.94   0
  -2  26   4   11.33    1.87   0
   2 -26  -4    9.32    1.72   0
   0 -26  -4    6.28    2.15   0
  -2 -26  -4    4.63    2.19   0
  -4 -26  -4    1.81    3.04   0
  -6 -26  -4   -0.21    3.61   0
  -7 -27   4   10.08    2.34   0
  -7  27   4   11.09    1.66   0
  -7 -27   4    9.45    2.44   0
   7 -27  -4    6.36    1.65   0
  -5 -27   4    1.49    1.99   0
  -5  27   4    0.43    1.66   0
   5 -27  -4    1.11    1.47   0
  -5 -27   4    1.31    1.90   0
  -3 -27   4   44.21    1.50   0
   3 -27  -4   34.76    1.90   0
  -3  27   4   40.91    2.07   0
  -3 -27   4   41.38    1.51   0
   1 -27  -4    9.25    1.95   0
  -1  27   4   15.47    2.42   0
  -1 -27  -4   15.92    2.16   0
  -3 -27  -4  115.33    3.46   0
  -5 -27  -4    1.26    3.56   0
  -6 -28   4    5.91    2.22   0
  -6  28   4    3.52    1.60   0
   6 -28  -4    2.38    1.64   0
  -6 -28   4    0.68    2.07   0
  -4  28   4    2.03    1.75   0
  -4 -28   4    1.51    1.52   0
   4 -28  -4    1.39    1.48   0
  -4 -28   4    2.58    1.63   0
  -2 -28   4   66.42    1.05   0
  -2 -28   4   78.37    1.01   0
   2 -28  -4   60.19    2.20   0
  -2  28   4   74.00    2.40   0
   0 -28  -4    0.87    2.07   0
  -2 -28  -4  159.93    3.15   0
  -4 -28  -4   30.62    3.65   0
   5 -29  -4    9.38    1.52   0
  -5  29   4   12.03    1.75   0
  -5 -29   4    9.46    2.09   0
  -5 -29   4   10.90    2.22   0
  -3 -29   4   19.07    1.39   0
  -3  29   4   19.59    2.09   0
   3 -29  -4   15.80    1.82   0
  -3 -29   4   15.81    1.28   0
   1 -29  -4    6.68    1.90   0
  -1 -29  -4   -0.07    2.38   0
  -3 -29  -4  117.02    3.95   0
  -4 -30   4    1.63    1.51   0
   4 -30  -4    0.16    1.50   0
  -4  30   4    0.40    1.87   0
  -4 -30   4   -1.60    1.62   0
   2 -30  -4    2.70    1.93   0
   0 -30  -4   -0.13    2.09   0
  -2 -30  -4    0.90    2.46   0
   3 -31  -4   15.72    1.88   0
  -3 -31   4   16.65    1.13   0
  -3 -31   4   17.66    1.16   0
   1 -31  -4    4.24    2.14   0
  -1 -31  -4    5.64    2.61   0
 -13  -1   5   10.47    3.66   0
 -13   1   5   17.88    2.62   0
 -11  -1   5    8.69    1.97   0
 -11   1   5    4.69    1.99   0
  -9  -1   5    5.74    1.57   0
  -9   1   5    0.48    1.61   0
  -7  -1   5  275.76    2.89   0
   7   1  -5  299.94    2.72   0
   7  -1  -5  307.72    2.88   0
  -7   1   5  277.32    2.43   0
   5  -1  -5    8.92    1.08   0
  -5   1   5    5.20    1.48   0
  -5  -1   5    6.93    1.38   0
   5   1  -5    7.92    1.42   0
  -3   1   5 2026.67    4.15   0
  -3  -1   5 2049.60    4.09   0
   3   1  -5 2146.46    4.29   0
   3  -1  -5 2142.23    4.22   0
  -1   1   5    4.24    1.17   0
  -1  -1   5    5.77    0.77   0
   1   1  -5    4.74    1.11   0
   1  -1  -5    4.94    0.82   0
  -1   1  -5 3389.20    5.56   0
   1   1   5 2996.20    5.71   0
  -1  -1  -5 3117.62    5.75   0
   1  -1   5 3000.56    5.32   0
  -3   1  -5  860.35    3.70   0
   3   1   5  801.53    3.98   0
   3  -1   5  816.30    3.81   0
  -3  -1  -5  838.96    4.09   0
  -5   1  -5   -0.53    2.08   0
  -5  -1  -5    3.44    1.82   0
  -7   1  -5  585.09    4.74   0
  -7  -1  -5  561.85    4.64   0
  -9   1  -5    4.77    3.10   0
  -9  -1  -5    0.38    3.56   0
 -14   2   5   86.04    4.48   0
 -14  -2   5   87.25    4.69   0
 -12  -2   5    4.98    3.46   0
 -12   2   5   -3.65    2.83   0
 -10  -2   5   98.71    3.17   0
 -10   2   5   94.22    2.34   0
  -8  -2   5    8.47    1.66   0
   8  -2  -5    8.05    2.15   0
  -8   2   5    9.01    2.00   0
   6   2  -5  852.70    3.77   0
  -6   2   5  742.85    3.25   0
   6  -2  -5  779.92    3.41   0
  -6  -2   5  756.58    3.34   0
   4   2  -5 1214.34    3.43   0
  -4  -2   5 1219.20    3.50   0
   4  -2  -5 1269.78    3.66   0
  -4   2   5 1178.02    3.56   0
  -2  -2   5 1277.60    3.18   0
  -2   2   5 1217.66    3.20   0
   2   2  -5 1274.95    3.18   0
   2  -2  -5 1236.71    3.23   0
   0  -2  -5   10.56    1.34   0
   0  -2   5   11.78    1.05   0
   0   2   5   11.18    0.96   0
   0   2  -5   12.93    1.06   0
  -2   2  -5 4916.43    7.30   0
  -2  -2  -5 4776.00    8.07   0
   2   2   5 4352.46    7.61   0
   2  -2   5 4332.96    6.94   0
  -4  -2  -5    9.35    1.62   0
  -4   2  -5   10.58    1.79   0
  -6   2  -5  843.06    4.88   0
  -6  -2  -5  876.28    5.54   0
  -8   2  -5  283.13    4.37   0
  -8  -2  -5  277.91    4.62   0
 -10   2  -5   44.26    3.48   0
 -10  -2  -5   50.94    3.93   0
 -13  -3   5   60.79    3.72   0
 -13   3   5   56.63    2.95   0
 -11  -3   5   -3.56    2.63   0
 -11   3   5   -0.17    1.83   0
  -9  -3   5   40.71    1.88   0
  -9   3   5   38.65    2.20   0
  -7  -3   5   37.30    2.07   0
   7  -3  -5   38.69    1.91   0
  -7   3   5   31.36    1.39   0
   7   3  -5   38.66    2.24   0
  -5   3   5  136.78    1.59   0
   5  -3  -5  140.62    1.63   0
  -5  -3   5  141.56    1.94   0
   5   3  -5  146.85    1.70   0
  -3  -3   5 1110.34    3.16   0
   3  -3  -5 1124.10    3.21   0
  -3   3   5 1095.77    3.19   0
   3   3  -5 1140.72    3.07   0
  -1   3   5    5.09    0.93   0
  -1  -3   5    2.53    0.90   0
   1  -3  -5    7.13    1.31   0
   1   3  -5    5.85    0.90   0
  -1  -3  -5 3147.02    6.09   0
  -1   3  -5 3297.94    5.16   0
   1   3   5 2986.49    5.89   0
   1  -3   5 2984.81    5.03   0
   3  -3   5  851.52    3.48   0
   3   3   5  837.26    4.04   0
  -3  -3  -5  867.54    4.30   0
  -3   3  -5  880.91    3.47   0
  -5  -3  -5   55.92    2.73   0
  -5   3  -5   59.34    2.35   0
  -7   3  -5  542.84    4.43   0
  -7  -3  -5  528.28    4.73   0
  -9  -3  -5    7.76    3.86   0
  -9   3  -5   13.16    3.11   0
 -14  -4   5   16.82    4.17   0
 -14   4   5    7.68    3.06   0
 -12  -4   5    4.89    2.51   0
 -12   4   5    4.26    2.60   0
 -10  -4   5   -1.05    1.87   0
 -10   4   5    0.29    2.36   0
  -8   4   5   13.74    1.84   0
   8  -4  -5   18.28    2.09   0
  -8  -4   5   17.12    1.69   0
  -6   4   5    1.93    1.09   0
   6   4  -5    5.97    1.19   0
   6  -4  -5    0.41    1.51   0
  -6  -4   5    1.09    1.61   0
   4  -4  -5  299.85    2.14   0
  -4  -4   5  285.24    1.85   0
   4   4  -5  304.01    2.10   0
  -4   4   5  311.54    1.94   0
   2   4  -5   25.27    0.98   0
  -2   4   5   18.11    1.30   0
   2  -4  -5   16.07    1.29   0
  -2  -4   5   18.69    0.75   0
   0  -4   5  130.04    1.26   0
   0  -4  -5  145.79    1.55   0
   0   4  -5  151.96    1.16   0
   0   4   5  133.93    1.49   0
  -2  -4  -5    2.85    1.85   0
  -2   4  -5    4.82    1.29   0
   2  -4   5    6.50    1.32   0
   2   4   5    2.51    1.28   0
  -4  -4  -5   48.35    2.62   0
  -4   4  -5   46.82    1.95   0
  -6   4  -5    4.70    2.44   0
  -6  -4  -5   -1.41    2.15   0
  -8  -4  -5   14.43    2.61   0
  -8   4  -5   17.55    2.10   0
 -10   4  -5    4.38    2.47   0
 -10  -4  -5    4.94    3.04   0
 -13  -5   5   19.38    2.95   0
 -13   5   5   15.47    2.64   0
 -11  -5   5   17.45    2.14   0
 -11   5   5   17.00    2.14   0
  -9  -5   5   27.51    2.55   0
  -9   5   5   23.19    1.71   0
   7  -5  -5  589.16    3.58   0
  -7  -5   5  607.33    3.81   0
  -7   5   5  584.51    3.40   0
  -5   5   5   21.02    1.11   0
   5   5  -5   22.10    1.55   0
  -5  -5   5   21.22    1.12   0
   5  -5  -5   20.40    1.48   0
  -3  -5   5  572.34    2.21   0
   3   5  -5  591.59    2.32   0
   3  -5  -5  561.87    2.45   0
  -3   5   5  545.97    2.39   0
  -1   5   5  306.95    2.15   0
  -1  -5   5  320.42    1.58   0
   1  -5  -5  323.76    1.95   0
   1   5  -5  346.39    1.61   0
  -1   5  -5 1498.46    3.31   0
   1  -5   5 1362.12    3.35   0
   1   5   5 1362.97    4.24   0
  -1  -5  -5 1478.18    4.55   0
   3   5   5  414.99    3.10   0
  -3  -5  -5  423.23    3.49   0
  -3   5  -5  433.34    2.60   0
  -5  -5  -5   33.95    2.69   0
  -5   5  -5   35.07    2.24   0
  -7  -5  -5  418.76    4.71   0
  -7   5  -5  464.59    4.42   0
  -9   5  -5   17.10    2.27   0
  -9  -5  -5   16.80    3.02   0
 -14  -6   5   50.29    4.34   0
 -14   6   5   41.34    3.04   0
 -12  -6   5   -2.45    2.52   0
 -12   6   5   -1.22    2.01   0
 -10  -6   5  156.66    3.73   0
 -10   6   5  150.87    2.49   0
  -8  -6   5   15.30    2.28   0
  -8   6   5   15.87    1.91   0
   8  -6  -5   15.79    1.63   0
  -6  -6   5  636.48    3.45   0
  -6   6   5  626.46    3.07   0
   6  -6  -5  704.15    3.51   0
   6   6  -5  695.55    3.44   0
   4  -6  -5 1573.96    4.16   0
  -4  -6   5 1628.02    4.05   0
  -4   6   5 1632.16    4.28   0
   4   6  -5 1573.14    3.96   0
   2   6  -5  762.45    2.34   0
   2  -6  -5  689.58    2.81   0
  -2   6   5  679.88    2.65   0
  -2  -6   5  737.65    2.35   0
   0  -6  -5   24.08    1.18   0
   0   6  -5   27.11    0.91   0
   0  -6   5   26.31    0.71   0
   0   6   5   24.73    1.51   0
  -2   6  -5 3627.93    5.48   0
   2   6   5 3237.01    7.24   0
   2  -6   5 3252.84    5.52   0
  -2  -6  -5 3181.63    7.16   0
  -4  -6  -5   37.33    2.14   0
  -4   6  -5   34.05    1.24   0
  -6  -6  -5  728.24    5.72   0
  -6   6  -5  749.23    4.72   0
  -8   6  -5  114.71    3.18   0
  -8  -6  -5  110.76    4.13   0
 -10   6  -5  145.22    4.31   0
 -10  -6  -5  151.98    5.20   0
 -13   7   5   23.05    2.64   0
 -13  -7   5   19.81    3.08   0
 -11  -7   5    0.82    2.01   0
 -11   7   5    1.13    2.62   0
  -9   7   5    6.01    1.60   0
  -9  -7   5    6.76    1.87   0
   9  -7  -5    9.83    1.70   0
  -7   7   5  166.93    1.94   0
  -7  -7   5  169.17    2.34   0
   7  -7  -5  174.97    2.04   0
   5   7  -5  113.98    1.94   0
  -5   7   5  100.66    1.47   0
   5  -7  -5   96.78    1.79   0
  -5  -7   5  111.80    1.87   0
  -3  -7   5 2070.14    4.12   0
  -3   7   5 1853.10    4.32   0
   3   7  -5 2079.38    4.10   0
   3  -7  -5 1851.88    4.38   0
  -1   7   5  686.06    3.02   0
   1   7  -5  772.66    2.18   0
   1  -7  -5  707.80    3.01   0
  -1  -7   5  711.76    2.18   0
  -1   7  -5 1695.75    3.32   0
  -1  -7  -5 1580.56    4.87   0
   1  -7   5 1573.74    3.38   0
   1   7   5 1556.45    4.78   0
   3   7   5  733.43    4.42   0
  -3  -7  -5  811.36    4.41   0
  -3   7  -5  771.51    2.99   0
  -5   7  -5   86.08    2.13   0
  -5  -7  -5   82.21    2.40   0
  -7   7  -5  398.14    4.08   0
  -7  -7  -5  396.95    4.38   0
  -9   7  -5    2.36    2.56   0
  -9  -7  -5    0.05    4.02   0
 -12  -8   5    7.51    2.74   0
 -12   8   5    2.14    2.64   0
 -10   8   5    1.21    1.61   0
 -10  -8   5    5.74    2.85   0
  -8   8   5    4.70    2.06   0
  -8  -8   5    4.89    1.65   0
   8  -8  -5    4.78    1.98   0
  -6  -8   5   21.02    1.37   0
   6  -8  -5   18.54    1.28   0
  -6   8   5   19.28    1.66   0
   4   8  -5  415.79    2.37   0
   4  -8  -5  374.17    2.23   0
  -4   8   5  372.31    2.38   0
  -4  -8   5  388.15    2.30   0
   2   8  -5  114.18    1.20   0
   2  -8  -5   96.02    1.41   0
  -2   8   5  102.70    1.74   0
  -2  -8   5  102.73    1.13   0
   0  -8   5   15.15    0.74   0
   0  -8  -5   12.23    1.22   0
   0   8   5   19.78    1.67   0
   0   8  -5   16.85    0.73   0
  -2   8  -5    2.82    0.97   0
   2   8   5    3.36    1.42   0
   2  -8   5    4.97    0.90   0
  -2  -8  -5    3.02    1.39   0
  -4  -8  -5   20.23    2.63   0
  -4   8  -5   25.80    1.64   0
  -6   8  -5    3.78    2.01   0
  -6  -8  -5    2.47    2.21   0
  -8  -8  -5    1.73    2.71   0
  -8   8  -5    4.21    2.46   0
 -10  -8  -5    0.46    3.59   0
 -10   8  -5    1.54    3.01   0
 -10   8  -5    0.41    3.25   0
 -13   9   5   43.60    3.41   0
 -13  -9   5   52.56    4.13   0
 -11   9   5    1.74    2.46   0
 -11  -9   5    2.21    2.38   0
  -9   9   5   21.83    1.61   0
  -9  -9   5   22.14    2.19   0
   9  -9  -5   23.46    1.74   0
  -7  -9   5  255.54    3.01   0
   7  -9  -5  259.09    2.71   0
  -7   9   5  221.60    2.42   0
  -5  -9   5  132.60    1.66   0
   5  -9  -5  136.58    1.95   0
  -5   9   5  128.09    1.59   0
  -3   9   5  549.60    2.60   0
  -3  -9   5  588.79    2.27   0
   3   9  -5  675.63    2.56   0
   3  -9  -5  561.15    2.80   0
  -1   9   5  310.64    2.18   0
   1  -9  -5  300.22    2.15   0
  -1  -9   5  304.41    1.43   0
   1   9  -5  352.41    1.50   0
  -1  -9  -5 1278.07    4.48   0
  -1   9  -5 1398.07    2.70   0
   1  -9   5 1199.57    2.77   0
   1   9   5 1171.52    4.47   0
   3   9   5  298.81    3.05   0
  -3   9  -5  348.77    2.06   0
  -3  -9  -5  300.31    3.45   0
  -5  -9  -5  218.92    3.18   0
  -5   9  -5  227.41    2.50   0
  -7   9  -5  395.83    3.65   0
  -7  -9  -5  384.47    4.41   0
  -9  -9  -5    6.72    3.04   0
  -9   9  -5    4.48    2.51   0
 -12 -10   5    0.61    3.77   0
 -12  10   5    1.66    1.99   0
 -10  10   5   44.89    2.04   0
 -10 -10   5   47.32    2.91   0
   8 -10  -5   40.23    2.33   0
  -8 -10   5   35.31    1.99   0
  -8  10   5   36.15    1.66   0
  -6  10   5  600.75    3.14   0
  -6 -10   5  670.60    3.61   0
   6 -10  -5  595.12    3.29   0
   4 -10  -5 1883.33    4.93   0
  -4  10   5 1684.57    4.48   0
  -4 -10   5 1865.46    4.55   0
  -2  10   5  668.49    3.06   0
   2  10  -5  743.87    2.35   0
   2 -10  -5  640.81    2.89   0
  -2 -10   5  694.51    2.28   0
   0 -10   5   49.24    0.84   0
   0 -10  -5   50.07    1.40   0
   0  10  -5   55.62    0.75   0
   0  10   5   46.18    1.84   0
  -2 -10  -5 3385.49    8.20   0
   2  10   5 3421.69    8.03   0
  -2  10  -5 3763.43    4.59   0
  -4  10  -5   -0.04    1.31   0
  -4 -10  -5    3.44    2.34   0
  -6 -10  -5  418.32    4.68   0
  -6  10  -5  436.92    3.36   0
  -8 -10  -5  128.18    4.30   0
  -8  10  -5  134.43    3.17   0
 -10  10  -5   99.85    3.08   0
 -10 -10  -5   94.94    5.07   0
 -10  10  -5   94.59    3.46   0
 -13 -11   5    5.49    4.17   0
 -13  11   5    1.63    2.31   0
 -11  11   5    0.01    2.44   0
 -11 -11   5   -2.03    3.72   0
  -9  11   5    2.91    2.21   0
   9 -11  -5   -1.17    2.48   0
  -9 -11   5    4.81    2.37   0
   7 -11  -5  316.79    2.85   0
  -7 -11   5  353.19    3.55   0
  -7  11   5  319.36    2.74   0
  -5 -11   5  119.23    1.98   0
   5 -11  -5  112.95    1.93   0
  -5  11   5  119.73    1.90   0
  -3  11   5 1291.14    3.90   0
   3  11  -5 1437.69    3.63   0
   3 -11  -5 1284.56    4.19   0
  -3 -11   5 1322.15    3.37   0
   1 -11  -5  343.99    2.34   0
  -1 -11   5  335.72    1.45   0
   1  11  -5  392.81    1.52   0
  -1  11   5  309.53    2.48   0
  -1 -11  -5 1358.43    5.07   0
   1 -11   5 1356.60    2.67   0
   1  11   5 1339.89    4.89   0
  -1  11  -5 1583.29    2.59   0
  -3  11  -5  651.66    2.43   0
   3  11   5  589.81    4.47   0
  -3 -11  -5  595.60    4.48   0
  -5  11  -5   71.23    1.75   0
  -5 -11  -5   71.97    2.51   0
  -7  11  -5  425.88    3.47   0
  -7 -11  -5  409.15    5.12   0
  -9  11  -5   -0.73    2.18   0
  -9  11  -5    1.81    2.20   0
  -9 -11  -5    2.77    3.19   0
 -12 -12   5    3.79    2.92   0
 -12  12   5    5.18    2.01   0
 -10  12   5    0.10    2.19   0
 -10 -12   5   -2.15    2.18   0
   8 -12  -5    8.20    1.63   0
  -8  12   5    8.24    1.49   0
  -8 -12   5    7.70    2.26   0
  -6  12   5    2.32    1.03   0
  -6 -12   5   -0.22    1.77   0
   6 -12  -5    1.39    1.46   0
   4 -12  -5   -1.59    1.48   0
  -4  12   5   -1.57    1.34   0
  -4 -12   5    0.89    0.86   0
  -2 -12   5   37.54    0.89   0
  -2  12   5   39.07    1.24   0
   2 -12  -5   32.37    1.59   0
   2  12  -5   40.18    0.97   0
   0  12   5    3.56    1.74   0
   0 -12  -5    2.94    1.26   0
   0  12  -5    2.45    0.53   0
   0 -12   5    1.92    0.56   0
  -2 -12  -5    3.37    1.62   0
  -2  12  -5    1.32    0.54   0
   2  12   5    3.76    1.69   0
  -4  12  -5    0.97    1.01   0
  -4 -12  -5   -0.77    1.82   0
  -6  12  -5    9.50    1.59   0
  -6 -12  -5   10.01    2.31   0
  -8  12  -5    3.38    1.88   0
  -8  12  -5    3.57    2.32   0
  -8 -12  -5    3.12    3.92   0
 -13  13   5   23.71    2.42   0
 -13 -13   5   24.45    4.26   0
 -11  13   5    0.96    2.47   0
 -11 -13   5   -0.14    2.58   0
  -9  13   5    8.05    1.98   0
   9 -13  -5    3.78    2.11   0
  -9 -13   5    2.57    2.73   0
   7 -13  -5   90.85    2.34   0
  -7 -13   5   92.39    2.50   0
  -7  13   5   92.88    2.22   0
  -5 -13   5    0.77    1.43   0
   5 -13  -5    0.81    1.38   0
  -5  13   5    0.63    1.38   0
  -3  13   5  788.93    3.52   0
  -3 -13   5  870.38    2.82   0
   3 -13  -5  821.87    3.68   0
   1 -13  -5   23.82    1.31   0
   1  13  -5   25.05    0.80   0
  -1 -13   5   22.08    0.70   0
  -1  13   5   23.16    1.78   0
  -1 -13  -5 1437.43    5.28   0
   1  13   5 1441.47    5.41   0
  -1  13  -5 1770.01    2.15   0
  -3  13  -5  220.69    1.29   0
  -3 -13  -5  189.01    3.16   0
   3  13   5  209.39    3.24   0
  -5  13  -5    8.03    1.20   0
  -5 -13  -5    7.94    2.12   0
  -7  13  -5  315.34    2.87   0
  -7 -13  -5  303.44    5.09   0
  -7  13  -5  282.00    2.74   0
  -9  13  -5    5.36    2.15   0
  -9  13  -5    1.32    2.21   0
  -9 -13  -5    3.21    3.22   0
 -12  14   5    3.83    2.52   0
 -12 -14   5    0.44    4.02   0
 -10  14   5   10.22    1.61   0
 -10 -14   5   14.07    3.23   0
   8 -14  -5   14.30    2.04   0
  -8 -14   5   18.07    2.39   0
  -8  14   5   15.68    1.50   0
  -6 -14   5  480.82    3.23   0
  -6  14   5  516.56    3.22   0
   6 -14  -5  475.28    3.26   0
  -4  14   5  818.58    3.37   0
  -4 -14   5  896.97    3.32   0
   4 -14  -5  838.17    3.47   0
  -2  14   5  596.09    3.20   0
  -2 -14   5  602.04    2.15   0
   2 -14  -5  549.56    3.11   0
   0 -14  -5   40.29    1.80   0
   0  14   5   37.95    1.53   0
   0 -14   5   38.14    0.56   0
  -2  14  -5 3351.04    2.66   0
   2  14   5 2776.85    8.38   0
  -2 -14  -5 2771.47    7.93   0
  -4  14  -5    1.30    0.89   0
  -4 -14  -5    2.09    2.83   0
  -6  14  -5  361.71    2.63   0
  -6 -14  -5  296.40    4.04   0
  -6  14  -5  324.00    2.52   0
  -8  14  -5  163.26    2.45   0
  -8  14  -5  149.84    2.51   0
  -8 -14  -5  143.25    5.06   0
 -11  15   5    6.52    1.78   0
 -11 -15   5    4.79    3.48   0
   9 -15  -5    8.66    2.28   0
  -9 -15   5   11.15    2.91   0
  -9  15   5    7.68    1.55   0
  -7 -15   5   19.18    2.14   0
  -7  15   5   14.87    1.47   0
   7 -15  -5   15.58    1.40   0
  -5  15   5   52.57    1.42   0
   5 -15  -5   59.70    1.82   0
  -5 -15   5   59.41    1.78   0
  -3  15   5  600.40    3.12   0
  -3 -15   5  686.65    2.68   0
   3 -15  -5  598.43    3.16   0
   1 -15  -5   86.33    2.01   0
  -1 -15   5   91.67    0.88   0
  -1  15   5   88.08    1.94   0
   1  15   5 1104.43    5.12   0
  -1 -15  -5 1135.77    4.94   0
  -3 -15  -5  203.41    3.62   0
  -3  15  -5  245.16    0.92   0
  -3  15  -5  252.44    0.94   0
   3  15   5  207.77    3.64   0
  -5  15  -5   24.37    1.11   0
  -5  15  -5   23.61    1.07   0
  -5 -15  -5   22.49    2.23   0
  -7  15  -5  360.11    2.84   0
  -7 -15  -5  342.32    5.37   0
  -7  15  -5  341.04    2.82   0
  -9  15  -5    0.38    2.07   0
  -9 -15  -5    0.68    3.31   0
  -9  15  -5    1.79    2.28   0
 -12  16   5   -0.87    2.75   0
 -12 -16   5   -2.18    3.28   0
 -10 -16   5    1.63    3.16   0
 -10  16   5    4.65    1.89   0
   8 -16  -5   73.15    1.99   0
  -8 -16   5   89.21    3.15   0
  -8  16   5   75.76    2.26   0
  -6  16   5    3.91    1.30   0
  -6 -16   5    8.50    2.11   0
   6 -16  -5    6.52    1.23   0
  -4 -16   5   94.26    1.76   0
   4 -16  -5   86.95    1.88   0
  -4  16   5   87.13    1.83   0
  -2 -16   5   -0.32    0.79   0
   2 -16  -5    0.02    1.45   0
  -2  16   5    0.37    1.52   0
   0 -16  -5   15.12    1.85   0
   0  16   5   17.93    1.46   0
  -2 -16  -5    8.05    2.38   0
   2  16   5    5.74    2.70   0
  -4  16  -5    8.62    0.56   0
  -4  16  -5    8.56    0.57   0
  -4 -16  -5    3.62    2.76   0
  -6  16  -5   24.90    1.37   0
  -6  16  -5   29.27    1.18   0
  -6 -16  -5   21.18    3.25   0
  -8  16  -5    4.60    1.82   0
  -8 -16  -5   -0.62    3.77   0
  -8  16  -5    5.45    1.78   0
 -11 -17   5    0.68    3.86   0
 -11  17   5    3.62    2.12   0
   9 -17  -5    5.23    2.19   0
  -9  17   5    9.63    2.07   0
  -9 -17   5    7.11    2.25   0
   7 -17  -5  112.91    2.28   0
  -7  17   5  115.41    2.23   0
  -7 -17   5  114.31    2.51   0
  -5  17   5    5.51    1.69   0
  -5 -17   5    6.06    1.72   0
   5 -17  -5    2.11    1.63   0
  -3  17   5  232.60    2.59   0
  -3 -17   5  230.41    1.79   0
   3 -17  -5  216.14    2.49   0
   1 -17  -5   16.74    1.43   0
  -1 -17   5   20.52    0.62   0
  -1  17   5   20.06    1.54   0
  -1 -17  -5  548.46    3.81   0
   1  17   5  567.93    3.99   0
  -3 -17  -5  152.77    3.02   0
  -5  17  -5    4.31    0.78   0
  -5  17  -5    3.71    0.74   0
  -5 -17  -5    4.18    2.86   0
  -7  17  -5  194.68    2.04   0
  -7  17  -5  208.85    2.11   0
  -7 -17  -5  194.32    4.35   0
 -12 -18   5    4.56    3.39   0
 -10  18   5    4.12    2.03   0
 -10 -18   5   -1.20    3.14   0
   8 -18  -5   17.39    1.56   0
  -8 -18   5   14.43    2.77   0
  -8  18   5   16.85    1.74   0
  -6  18   5   45.79    1.94   0
  -6 -18   5   53.52    2.23   0
   6 -18  -5   43.38    1.81   0
  -4  18   5  476.22    3.17   0
   4 -18  -5  446.65    3.21   0
  -4 -18   5  492.72    2.85   0
   2 -18  -5  583.67    3.78   0
  -2 -18   5  677.59    2.24   0
  -2  18   5  633.70    3.53   0
   0 -18  -5   26.69    2.18   0
   0  18   5   22.35    2.44   0
   2  18   5 1065.57    5.73   0
  -2 -18  -5  980.11    5.69   0
  -4 -18  -5    5.29    2.07   0
  -6  18  -5  467.47    2.02   0
  -6  18  -5  448.69    2.02   0
  -6 -18  -5  425.10    5.84   0
  -8  18  -5   47.86    1.71   0
  -8 -18  -5   45.77    3.68   0
  -8  18  -5   47.43    1.46   0
 -11 -19   5   -2.47    4.12   0
 -11  19   5   -0.43    2.03   0
   9 -19  -5   -0.18    2.19   0
  -9 -19   5    2.17    2.66   0
  -9  19   5   -1.32    2.08   0
   7 -19  -5    8.45    1.68   0
  -7  19   5    8.94    1.65   0
  -7 -19   5    8.24    1.83   0
  -5  19   5  119.49    1.83   0
   5 -19  -5  116.27    2.14   0
  -5 -19   5  133.69    2.21   0
  -3  19   5  246.08    2.41   0
   3 -19  -5  227.03    2.43   0
  -3 -19   5  258.18    2.02   0
   1 -19  -5  243.55    2.58   0
  -1  19   5  255.00    3.11   0
  -1 -19   5  240.46    0.90   0
  -1 -19   5  242.30    0.94   0
  -1 -19  -5  444.66    3.98   0
   1  19   5  480.97    3.84   0
  -3 -19  -5  258.02    3.43   0
  -5 -19  -5   20.02    3.06   0
  -7  19  -5  175.57    1.63   0
  -7  19  -5  173.55    1.69   0
  -7 -19  -5  173.81    4.32   0
 -10  20   5    4.42    2.23   0
 -10 -20   5    1.05    3.84   0
   8 -20  -5   -0.19    1.78   0
  -8  20   5    2.69    1.95   0
  -8 -20   5    3.26    2.71   0
  -6  20   5   10.41    1.70   0
  -6 -20   5   12.77    2.11   0
   6 -20  -5    9.26    1.39   0
  -4 -20   5  159.36    2.03   0
   4 -20  -5  144.49    2.01   0
  -4  20   5  144.78    2.31   0
  -2 -20   5    0.59    0.86   0
   2 -20  -5    0.73    1.31   0
  -2 -20   5   -0.80    0.99   0
  -2  20   5   -0.81    1.95   0
   0  20   5    1.39    2.34   0
   0 -20  -5    6.61    2.01   0
  -2 -20  -5   32.91    2.04   0
   2  20   5   35.43    2.29   0
  -4 -20  -5    7.22    2.89   0
  -6 -20  -5    2.65    2.83   0
  -8  20  -5    4.66    1.03   0
 -11  21   5    1.10    2.20   0
 -11 -21   5   -2.92    3.14   0
  -9 -21   5    0.19    2.97   0
  -9  21   5    2.01    2.08   0
   9 -21  -5    3.04    1.99   0
  -7  21   5   61.49    1.97   0
   7 -21  -5   60.01    2.01   0
  -7 -21   5   64.04    2.79   0
  -5  21   5    2.10    1.75   0
  -5 -21   5    2.53    1.61   0
   5 -21  -5    2.30    1.56   0
  -3 -21   5  227.95    2.04   0
  -3  21   5  217.16    2.71   0
  -3 -21   5  234.47    1.89   0
   3 -21  -5  213.64    2.71   0
   1 -21  -5   81.85    1.95   0
  -1  21   5   83.41    2.40   0
  -1 -21  -5  234.47    3.44   0
   1  21   5  251.14    3.44   0
  -3 -21  -5   39.28    3.12   0
  -5 -21  -5   27.48    2.83   0
  -7 -21  -5   80.81    4.79   0
 -10  22   5    9.50    2.05   0
 -10 -22   5    9.81    3.32   0
   8 -22  -5   12.85    2.11   0
  -8  22   5   13.66    2.08   0
  -8 -22   5   10.98    2.05   0
   6 -22  -5   75.02    2.14   0
  -6 -22   5   86.97    1.98   0
  -6  22   5   81.68    2.06   0
  -4 -22   5  251.64    2.26   0
   4 -22  -5  215.67    2.81   0
  -4 -22   5  239.97    2.50   0
  -4  22   5  232.77    2.86   0
  -2 -22   5  626.94    2.13   0
   2 -22  -5  552.78    3.80   0
  -2 -22   5  581.75    2.19   0
  -2  22   5  579.21    4.04   0
   0 -22  -5   13.44    2.12   0
   0  22   5   15.49    1.98   0
  -2 -22  -5  373.57    4.32   0
  -4 -22  -5    9.43    2.15   0
  -6 -22  -5  170.72    4.82   0
  -9  23   5    4.74    2.04   0
   9 -23  -5    1.21    1.84   0
  -9 -23   5    4.67    2.36   0
  -7  23   5   74.52    2.10   0
   7 -23  -5   69.25    2.29   0
  -7 -23   5   72.36    2.30   0
  -5 -23   5   15.59    1.89   0
  -5  23   5   14.06    1.39   0
  -5 -23   5   15.44    1.69   0
   5 -23  -5   13.37    1.66   0
  -3 -23   5  233.92    2.03   0
  -3 -23   5  255.68    1.96   0
   3 -23  -5  234.23    2.89   0
  -3  23   5  244.57    2.94   0
   1 -23  -5  121.78    2.68   0
  -1  23   5  145.01    3.06   0
   1  23   5  393.40    4.04   0
  -1 -23  -5  361.80    4.21   0
  -3 -23  -5  115.08    3.20   0
  -5 -23  -5   16.59    3.35   0
  -8  24   5    2.40    1.93   0
   8 -24  -5   -0.34    1.92   0
  -8 -24   5   -0.63    2.18   0
  -8 -24   5    0.86    2.89   0
  -6 -24   5    6.96    2.17   0
  -6 -24   5    8.82    2.22   0
  -6  24   5    9.03    1.80   0
   6 -24  -5    6.44    1.75   0
   4 -24  -5    7.11    1.73   0
  -4  24   5    6.45    1.71   0
  -4 -24   5    7.43    1.53   0
  -4 -24   5    8.66    1.46   0
   2 -24  -5    2.28    1.89   0
  -2  24   5    3.63    2.10   0
  -2 -24   5    2.44    0.79   0
  -2 -24   5    3.55    0.76   0
   0 -24  -5    0.90    2.14   0
   0  24   5    4.27    2.52   0
  -2 -24  -5   -1.03    2.44   0
  -4 -24  -5    4.30    3.25   0
  -6 -24  -5    1.58    2.86   0
  -9  25   5    6.30    2.23   0
  -9 -25   5    8.51    3.48   0
   9 -25  -5    7.98    2.12   0
  -9 -25   5   13.13    3.21   0
  -7  25   5   12.59    2.00   0
   7 -25  -5   12.53    1.88   0
  -7 -25   5   17.18    2.57   0
  -7 -25   5   18.20    2.51   0
  -5 -25   5    5.54    1.78   0
  -5  25   5    4.98    1.90   0
  -5 -25   5    5.13    1.94   0
   5 -25  -5    3.31    1.74   0
  -3 -25   5  116.59    1.67   0
  -3 -25   5  124.67    1.59   0
  -3  25   5  115.01    2.67   0
   3 -25  -5  103.12    2.37   0
  -1  25   5   60.02    2.47   0
   1 -25  -5   49.69    1.89   0
  -1 -25  -5   96.90    2.56   0
  -3 -25  -5   49.30    2.51   0
  -5 -25  -5   18.03    3.61   0
  -8  26   5    9.86    2.19   0
  -8 -26   5    8.20    3.05   0
  -8 -26   5    8.72    3.21   0
   8 -26  -5   14.49    2.26   0
   6 -26  -5   64.07    2.16   0
  -6 -26   5   72.47    2.59   0
  -6 -26   5   67.88    2.69   0
  -6  26   5   58.42    2.25   0
  -4 -26   5  182.31    2.25   0
   4 -26  -5  173.06    2.83   0
  -4  26   5  193.18    2.89   0
  -4 -26   5  195.04    2.21   0
  -2 -26   5  159.95    1.02   0
  -2  26   5  181.33    2.86   0
   2 -26  -5  166.98    2.93   0
  -2 -26   5  175.67    1.05   0
   0 -26  -5   11.73    2.36   0
   0  26   5   10.74    2.06   0
  -2 -26  -5  368.17    4.33   0
  -4 -26  -5    2.85    3.33   0
  -7  27   5   11.58    2.17   0
  -7 -27   5   15.07    2.24   0
   7 -27  -5   12.05    2.07   0
  -7 -27   5   12.51    2.42   0
  -5 -27   5    2.52    1.72   0
   5 -27  -5    1.49    1.51   0
  -5 -27   5    3.19    1.86   0
  -5  27   5    0.85    1.97   0
  -3 -27   5  122.52    1.54   0
  -3  27   5  111.59    2.80   0
  -3 -27   5  113.26    1.55   0
   3 -27  -5  100.28    2.66   0
   1 -27  -5   23.75    2.26   0
  -1  27   5   21.30    2.53   0
  -1 -27  -5  181.41    3.62   0
  -3 -27  -5   46.11    3.13   0
   6 -28  -5    0.06    1.95   0
  -6 -28   5    0.05    2.04   0
  -6 -28   5    2.86    2.39   0
  -6  28   5    1.19    2.09   0
   4 -28  -5   -2.18    1.85   0
  -4 -28   5    0.66    1.36   0
  -4  28   5    0.33    2.10   0
  -4 -28   5    0.39    1.60   0
  -2  28   5    1.07    2.42   0
   2 -28  -5    3.46    2.00   0
   0 -28  -5    0.79    2.09   0
  -2 -28  -5    0.16    2.23   0
   5 -29  -5    3.17    1.97   0
  -5  29   5    1.11    2.28   0
  -5 -29   5    2.05    2.07   0
  -5 -29   5   -0.76    1.88   0
   3 -29  -5   60.00    2.50   0
  -3 -29   5   67.40    1.38   0
  -3 -29   5   64.77    1.36   0
  -3  29   5   69.55    2.51   0
   1 -29  -5    6.69    2.17   0
  -1  29   5    7.06    2.41   0
  -1 -29  -5   62.97    3.26   0
  -3 -29  -5    4.82    3.15   0
   4 -30  -5   76.93    2.66   0
  -4 -30   5   95.62    2.03   0
  -4  30   5   95.51    3.08   0
  -4 -30   5   99.89    2.00   0
  -2  30   5   69.44    2.89   0
   2 -30  -5   58.54    2.64   0
   0 -30  -5   12.89    2.14   0
  -3  31   5   50.65    2.67   0
   3 -31  -5   40.71    2.50   0
  -3 -31   5   40.11    1.05   0
  -3 -31   5   16.96    0.83   0
   1 -31  -5   15.14    2.42   0
 -14   0   6    1.19    3.96   0
 -12   0   6  112.73    3.19   0
 -10   0   6  231.24    3.09   0
   8   0  -6 2236.85    6.95   0
  -8   0   6 2067.80    6.58   0
  -6   0   6   55.40    1.79   0
   6   0  -6   52.41    1.44   0
  -4   0   6 3238.39    5.93   0
   4   0  -6 3485.17    6.13   0
  -2   0   6  201.68    1.81   0
   2   0  -6  225.64    1.90   0
   0   0   6  922.66    3.23   0
   0   0  -6 1004.22    3.34   0
  -2   0  -6 1978.69    5.36   0
   2   0   6 1750.54    5.09   0
  -4   0  -6    9.49    2.11   0
  -6   0  -6  407.79    4.51   0
  -8   0  -6   37.27    3.06   0
 -10   0  -6    0.36    2.95   0
 -13   1   6   76.62    3.23   0
 -13  -1   6   74.64    3.59   0
 -11   1   6    5.42    1.99   0
 -11  -1   6    7.39    2.53   0
  -9   1   6  158.04    2.46   0
   9  -1  -6  164.68    3.09   0
  -9  -1   6  162.68    2.52   0
   7  -1  -6  569.96    3.61   0
   7   1  -6  609.85    3.90   0
  -7   1   6  542.24    3.27   0
  -7  -1   6  537.86    3.35   0
  -5   1   6 1002.28    3.74   0
   5   1  -6 1000.25    3.74   0
  -5  -1   6  960.75    3.67   0
   5  -1  -6 1026.25    3.83   0
   3  -1  -6 1887.69    4.44   0
   3   1  -6 1842.67    4.21   0
  -3  -1   6 1734.40    4.10   0
  -3   1   6 1748.30    4.20   0
   1   1  -6   12.44    0.94   0
   1  -1  -6   10.45    1.00   0
  -1   1   6   11.11    1.36   0
  -1  -1   6   10.46    1.27   0
  -1  -1  -6 1902.77    4.89   0
   1   1   6 1737.57    4.74   0
  -1   1  -6 1902.75    4.76   0
   1  -1   6 1702.79    4.54   0
   3  -1   6  194.43    2.26   0
   3   1   6  203.20    2.35   0
  -3   1  -6  212.17    2.24   0
  -3  -1  -6  212.76    2.74   0
  -5  -1  -6   34.33    2.13   0
  -5   1  -6   38.58    2.74   0
  -7   1  -6    0.18    2.33   0
  -7  -1  -6    6.94    3.35   0
  -9   1  -6    5.49    2.87   0
  -9  -1  -6    4.62    2.91   0
 -14   2   6   -0.67    2.93   0
 -14  -2   6    4.49    3.01   0
 -12   2   6   10.59    2.88   0
 -12  -2   6    7.98    3.57   0
 -10   2   6   46.50    2.14   0
 -10  -2   6   41.16    2.11   0
  -8   2   6    0.69    1.56   0
   8  -2  -6   -1.35    1.65   0
  -8  -2   6   -0.64    2.23   0
   8   2  -6   -0.61    1.68   0
   6  -2  -6   19.30    1.73   0
  -6   2   6   24.74    1.28   0
  -6  -2   6   24.30    1.26   0
   6   2  -6   29.16    1.32   0
  -4  -2   6  186.55    1.74   0
  -4   2   6  189.47    1.72   0
   4  -2  -6  189.08    1.98   0
   4   2  -6  203.78    1.78   0
   2  -2  -6    5.25    1.36   0
  -2   2   6   -0.04    0.93   0
  -2  -2   6    0.31    0.84   0
   2   2  -6    1.86    0.85   0
   0  -2   6   46.86    1.13   0
   0  -2  -6   49.11    1.32   0
   0   2  -6   46.43    1.39   0
   0   2   6   47.62    1.32   0
  -2   2  -6   -1.95    1.60   0
   2   2   6   -1.47    1.83   0
   2  -2   6    2.64    1.61   0
  -2  -2  -6   -0.51    1.29   0
  -4  -2  -6   13.04    1.87   0
  -4   2  -6   13.54    1.39   0
  -6  -2  -6    8.83    3.03   0
  -6   2  -6    6.60    2.10   0
  -8  -2  -6   12.08    2.44   0
  -8   2  -6    8.58    2.98   0
 -10   2  -6    1.02    3.87   0
 -10  -2  -6    2.20    3.10   0
 -13   3   6  115.39    4.14   0
 -13  -3   6  121.60    3.65   0
 -11   3   6    5.44    1.85   0
 -11  -3   6    0.95    1.97   0
  -9   3   6   88.35    2.53   0
  -9  -3   6   78.18    2.13   0
   9  -3  -6   84.27    2.63   0
  -7  -3   6  419.27    3.29   0
  -7   3   6  428.17    3.02   0
   7  -3  -6  434.17    3.04   0
   7   3  -6  453.94    3.09   0
  -5  -3   6  476.35    2.58   0
   5   3  -6  517.09    2.69   0
   5  -3  -6  538.73    3.01   0
  -5   3   6  484.47    2.83   0
   3   3  -6 1633.77    3.93   0
  -3   3   6 1536.42    4.08   0
  -3  -3   6 1586.33    4.04   0
   3  -3  -6 1689.91    4.28   0
  -1   3   6  222.33    2.11   0
  -1  -3   6  215.03    1.73   0
   1  -3  -6  234.49    1.87   0
   1   3  -6  230.53    1.77   0
  -1   3  -6 1894.60    4.39   0
  -1  -3  -6 1794.22    5.05   0
   1  -3   6 1640.40    4.23   0
   1   3   6 1644.89    4.79   0
  -3   3  -6   44.29    1.85   0
  -3  -3  -6   43.46    1.69   0
   3   3   6   39.54    1.84   0
   3  -3   6   39.41    1.44   0
  -5  -3  -6   39.84    2.27   0
  -5   3  -6   43.98    2.05   0
  -7  -3  -6    3.95    2.95   0
  -7   3  -6    3.91    2.61   0
  -9   3  -6    1.49    3.26   0
  -9  -3  -6   -0.76    2.95   0
 -14  -4   6   14.67    3.85   0
 -14   4   6   15.65    3.87   0
 -12  -4   6   63.94    2.79   0
 -12   4   6   64.30    3.20   0
 -10  -4   6  114.44    3.17   0
 -10   4   6  118.15    2.37   0
   8  -4  -6 1599.65    6.00   0
  -8   4   6 1621.88    5.78   0
  -8  -4   6 1641.93    6.17   0
   6  -4  -6   -0.21    1.19   0
  -6   4   6    1.34    1.20   0
   6   4  -6    0.25    1.24   0
  -6  -4   6    3.08    1.70   0
  -4  -4   6 3679.97    6.38   0
   4  -4  -6 3631.02    6.50   0
  -4   4   6 3649.26    6.51   0
   4   4  -6 3671.33    6.31   0
   2   4  -6 1589.78    3.67   0
  -2   4   6 1439.21    4.01   0
  -2  -4   6 1488.55    3.71   0
   2  -4  -6 1523.68    4.16   0
   0  -4  -6 2459.85    5.71   0
   0  -4   6 2183.51    4.47   0
   0   4   6 2234.91    5.36   0
   0   4  -6 2522.67    4.60   0
  -2  -4  -6  977.58    4.52   0
   2   4   6  859.58    4.03   0
  -2   4  -6  989.03    3.59   0
   2  -4   6  881.23    3.54   0
   4   4   6    7.39    1.90   0
  -4  -4  -6    8.79    1.93   0
  -4   4  -6    7.26    1.91   0
  -6  -4  -6  603.71    5.15   0
  -6   4  -6  628.19    4.73   0
  -8  -4  -6    7.66    3.34   0
  -8   4  -6    0.23    2.16   0
 -10   4  -6   -1.90    3.26   0
 -10  -4  -6    3.22    3.96   0
 -13  -5   6   53.73    3.74   0
 -13   5   6   50.91    3.63   0
 -11  -5   6   11.23    2.84   0
 -11   5   6   16.54    2.58   0
   9  -5  -6   70.44    2.60   0
  -9   5   6   72.69    2.14   0
  -9  -5   6   75.78    2.81   0
  -7   5   6  932.83    4.09   0
  -7  -5   6  896.26    4.46   0
   7  -5  -6  963.36    4.47   0
   7   5  -6  970.96    4.48   0
  -5  -5   6  959.68    3.70   0
   5  -5  -6  955.92    3.79   0
   5   5  -6 1050.34    3.87   0
  -5   5   6  913.69    3.53   0
  -3  -5   6 1458.12    3.82   0
  -3   5   6 1513.24    4.15   0
   3   5  -6 1624.22    3.80   0
   3  -5  -6 1449.77    4.19   0
  -1  -5   6   30.79    1.18   0
   1  -5  -6   29.78    1.21   0
  -1   5   6   27.82    1.59   0
   1   5  -6   32.39    1.18   0
  -1  -5  -6 1266.95    4.61   0
  -1   5  -6 1339.05    3.52   0
   1   5   6 1227.33    4.51   0
   1  -5   6 1136.64    3.48   0
  -3   5  -6   56.25    1.37   0
   3  -5   6   52.52    1.73   0
   3   5   6   55.07    1.99   0
  -3  -5  -6   54.00    2.04   0
  -5   5  -6   65.39    1.87   0
  -5  -5  -6   64.33    2.46   0
  -7  -5  -6   10.35    2.54   0
  -7   5  -6   14.13    2.03   0
  -9   5  -6   -0.50    2.29   0
  -9  -5  -6   -4.28    3.71   0
 -14   6   6    4.05    3.65   0
 -14  -6   6    3.52    3.99   0
 -12  -6   6   10.12    2.65   0
 -12   6   6   12.97    2.25   0
 -10  -6   6   37.67    2.37   0
  10  -6  -6   42.82    2.06   0
 -10   6   6   38.47    2.58   0
   8  -6  -6    2.84    1.57   0
  -8   6   6    0.29    2.11   0
  -8  -6   6    3.59    1.60   0
   6   6  -6  337.28    2.82   0
  -6  -6   6  319.07    2.71   0
   6  -6  -6  319.11    2.74   0
  -6   6   6  312.96    2.61   0
   4  -6  -6   93.77    1.73   0
  -4  -6   6   85.87    1.35   0
  -4   6   6   77.93    1.68   0
   4   6  -6   95.58    1.68   0
  -2   6   6   54.71    1.70   0
   2   6  -6   61.14    1.03   0
   2  -6  -6   57.81    1.70   0
  -2  -6   6   58.13    1.27   0
   0   6  -6    3.15    1.04   0
   0  -6  -6    7.90    1.24   0
   0  -6   6    2.68    1.05   0
   0   6   6    6.42    1.21   0
   2   6   6   -1.30    2.08   0
  -2  -6  -6    0.29    2.07   0
  -2   6  -6    0.69    1.19   0
   2  -6   6   -1.36    1.16   0
  -4   6  -6    7.26    1.66   0
   4   6   6    2.00    1.86   0
  -4  -6  -6    8.35    2.52   0
  -6   6  -6    0.94    2.17   0
  -6  -6  -6    1.38    2.13   0
  -8   6  -6    8.41    2.75   0
  -8  -6  -6   11.07    3.79   0
 -10  -6  -6    0.40    4.66   0
 -10   6  -6    0.01    3.22   0
 -13  -7   6   38.32    3.28   0
 -13   7   6   29.13    3.42   0
 -11  -7   6    3.03    2.62   0
 -11   7   6    0.46    2.35   0
  -9  -7   6  148.97    2.76   0
  -9   7   6  146.49    2.80   0
   9  -7  -6  157.62    2.54   0
   7  -7  -6  835.72    4.12   0
  -7   7   6  738.31    3.68   0
  -7  -7   6  744.62    3.94   0
   5   7  -6  774.81    3.47   0
   5  -7  -6  669.79    3.44   0
  -5   7   6  730.61    3.45   0
  -5  -7   6  717.10    3.32   0
   3   7  -6 1102.12    3.27   0
  -3   7   6  942.73    3.54   0
   3  -7  -6 1086.01    3.68   0
  -3  -7   6 1019.48    3.18   0
  -1   7   6   52.14    1.80   0
   1   7  -6   59.76    1.10   0
  -1  -7   6   50.10    1.08   0
   1  -7  -6   53.81    1.39   0
   1   7   6 1602.11    5.39   0
  -1   7  -6 1783.24    3.85   0
  -1  -7  -6 1683.23    5.33   0
   1  -7   6 1604.68    3.88   0
  -3   7  -6   31.63    1.54   0
   3   7   6   29.65    1.95   0
  -3  -7  -6   26.70    2.02   0
  -5  -7  -6  218.38    3.95   0
  -5   7  -6  229.89    2.85   0
  -7  -7  -6   36.56    3.53   0
  -7   7  -6   42.39    2.15   0
  -9  -7  -6    0.14    3.77   0
  -9   7  -6    0.78    2.66   0
 -12  -8   6   48.25    3.09   0
 -12   8   6   46.82    2.75   0
 -10  -8   6   33.29    2.25   0
 -10   8   6   42.31    2.47   0
  10  -8  -6   41.36    2.22   0
  -8   8   6 1337.40    5.38   0
  -8  -8   6 1374.74    5.88   0
   8  -8  -6 1451.28    5.92   0
   6   8  -6    1.22    1.30   0
  -6   8   6    1.19    1.17   0
   6  -8  -6   -0.55    1.66   0
  -6  -8   6    2.36    1.22   0
   4  -8  -6 1079.54    3.91   0
  -4  -8   6 1073.82    3.51   0
   4   8  -6 1247.25    3.78   0
  -4   8   6 1087.71    3.87   0
  -2   8   6 1467.65    4.45   0
   2  -8  -6 1496.51    4.42   0
   2   8  -6 1708.21    3.70   0
  -2  -8   6 1547.86    3.64   0
   0  -8   6 2044.69    3.96   0
   0  -8  -6 2166.14    5.81   0
   0   8   6 2072.79    5.59   0
   0   8  -6 2538.70    4.20   0
   2   8   6  392.34    3.30   0
  -2  -8  -6  423.97    3.74   0
  -2   8  -6  421.27    2.19   0
   2  -8   6  408.26    2.35   0
  -4   8  -6    7.50    1.55   0
   4   8   6    5.75    1.89   0
  -4  -8  -6    9.51    2.43   0
  -6   8  -6  564.44    4.05   0
  -6  -8  -6  529.48    5.28   0
  -8  -8  -6    8.02    3.04   0
  -8   8  -6    7.94    2.46   0
 -13  -9   6   91.47    4.00   0
 -13   9   6   73.40    2.95   0
 -11  -9   6    1.42    3.10   0
 -11   9   6    3.37    2.57   0
  -9   9   6   68.32    2.54   0
  -9  -9   6   69.77    2.32   0
   9  -9  -6   69.46    2.10   0
   7  -9  -6  874.46    4.30   0
  -7  -9   6  856.30    4.39   0
  -7   9   6  795.33    3.98   0
  -5  -9   6  521.57    2.99   0
   5  -9  -6  507.36    2.96   0
   5   9  -6  590.98    3.20   0
  -5   9   6  514.99    2.88   0
  -3  -9   6  525.23    2.42   0
   3  -9  -6  507.94    2.99   0
  -3   9   6  528.70    2.98   0
   3   9  -6  582.87    2.50   0
  -1  -9   6   73.80    1.10   0
   1   9  -6   80.13    1.11   0
   1  -9  -6   74.90    1.90   0
  -1   9   6   74.77    1.54   0
  -1  -9  -6  930.12    4.38   0
  -1   9  -6 1014.16    2.80   0
   1   9   6  923.41    4.33   0
   1  -9   6  877.81    2.81   0
   3   9   6   63.53    2.76   0
  -3   9  -6   74.92    1.29   0
  -3  -9  -6   68.76    2.73   0
  -5  -9  -6  111.00    2.99   0
  -5   9  -6  118.83    2.18   0
  -7   9  -6    4.70    2.32   0
  -7  -9  -6    4.02    2.71   0
  -9  -9  -6   -0.22    3.42   0
  -9   9  -6   -1.30    2.03   0
 -12 -10   6   -0.76    3.32   0
 -12  10   6   -2.34    2.48   0
 -10  10   6    1.07    2.19   0
 -10 -10   6    8.12    2.18   0
  10 -10  -6    2.91    1.95   0
  -8 -10   6    2.48    2.45   0
  -8  10   6    2.23    1.49   0
   8 -10  -6    1.88    2.12   0
  -6  10   6    5.22    1.61   0
   6 -10  -6    4.80    1.49   0
  -6 -10   6    6.32    1.70   0
   4 -10  -6    2.79    1.57   0
  -4 -10   6    2.13    1.14   0
  -4  10   6    1.68    1.51   0
   4  10  -6    3.36    1.35   0
  -2  10   6   46.73    1.43   0
   2  10  -6   54.70    1.10   0
   2 -10  -6   44.32    1.89   0
  -2 -10   6   49.70    1.06   0
   0 -10   6   25.23    0.82   0
   0  10  -6   29.77    0.82   0
   0 -10  -6   26.70    1.97   0
   0  10   6   22.88    2.00   0
  -2 -10  -6    0.99    1.76   0
   2 -10   6   -0.69    1.14   0
   2  10   6    2.43    1.62   0
  -2  10  -6    2.13    1.01   0
  -4  10  -6    1.99    1.44   0
  -4 -10  -6    4.19    2.80   0
  -6 -10  -6    3.87    2.27   0
  -6  10  -6   -1.33    1.78   0
  -8 -10  -6   -0.03    3.50   0
  -8  10  -6   -1.68    2.48   0
 -13  11   6    6.75    3.25   0
 -13 -11   6    4.68    4.49   0
 -11  11   6   -0.47    2.21   0
 -11 -11   6    2.45    3.21   0
  -9  11   6   88.45    2.22   0
  -9 -11   6   88.86    2.86   0
   9 -11  -6   81.68    2.30   0
   7 -11  -6  498.31    3.41   0
  -7 -11   6  518.45    3.88   0
  -7  11   6  511.30    3.31   0
   5 -11  -6  244.59    2.49   0
  -5  11   6  251.85    2.42   0
  -5 -11   6  261.17    2.39   0
  -3  11   6  768.17    3.41   0
   3  11  -6  897.67    3.05   0
   3 -11  -6  764.96    3.60   0
  -3 -11   6  770.58    2.73   0
  -1 -11   6    0.14    0.76   0
   1 -11  -6    0.05    1.70   0
   1  11  -6    0.32    0.72   0
  -1  11   6    0.51    1.24   0
  -1  11  -6 1592.00    3.09   0
  -1 -11  -6 1368.35    5.60   0
   1 -11   6 1373.53    3.21   0
   1  11   6 1384.09    5.44   0
  -3  11  -6   28.89    1.16   0
   3  11   6   24.32    2.51   0
  -3 -11  -6   30.58    1.95   0
  -5  11  -6   32.13    1.69   0
  -5 -11  -6   35.49    2.47   0
  -7 -11  -6   31.17    3.88   0
  -7  11  -6   31.03    2.31   0
  -9  11  -6    1.94    2.25   0
  -9  11  -6   -0.60    2.46   0
  -9 -11  -6   -1.95    3.50   0
 -12  12   6   37.08    2.98   0
 -12 -12   6   40.29    3.71   0
 -10  12   6   34.64    2.49   0
 -10 -12   6   36.69    3.32   0
  10 -12  -6   29.29    2.67   0
  -8 -12   6  824.01    4.70   0
  -8  12   6  860.43    4.41   0
   8 -12  -6  903.13    4.79   0
  -6  12   6   14.30    1.67   0
   6 -12  -6   13.10    1.58   0
  -6 -12   6   14.45    1.74   0
   4  12  -6 1192.00    3.86   0
   4 -12  -6 1062.61    4.33   0
  -4  12   6 1080.85    4.18   0
  -4 -12   6 1056.14    3.52   0
   2  12  -6 1400.37    3.30   0
  -2  12   6 1171.94    4.29   0
  -2 -12   6 1143.80    3.08   0
   2 -12  -6 1083.44    4.32   0
   0 -12  -6 1045.41    4.71   0
   0  12   6  993.86    4.58   0
   0  12  -6 1203.44    2.62   0
   0 -12   6  979.80    2.62   0
  -2 -12  -6  412.79    3.80   0
  -2  12  -6  432.98    1.87   0
   2  12   6  385.72    3.45   0
  -4  12  -6    7.26    1.21   0
  -4 -12  -6    4.90    2.04   0
  -6  12  -6  336.05    2.98   0
  -6 -12  -6  314.96    4.23   0
  -8 -12  -6   26.36    4.36   0
  -8  12  -6   21.53    2.32   0
 -13  13   6   41.88    3.44   0
 -13 -13   6   40.89    3.75   0
 -11 -13   6    2.12    3.24   0
 -11  13   6    0.65    2.48   0
   9 -13  -6   98.10    2.90   0
  -9 -13   6   93.11    3.15   0
  -9  13   6  108.02    2.77   0
   7 -13  -6  353.22    3.37   0
  -7  13   6  364.43    2.93   0
  -7 -13   6  360.97    3.19   0
   5 -13  -6  433.03    2.83   0
  -5  13   6  428.34    2.87   0
  -5 -13   6  481.29    2.96   0
  -3 -13   6 1108.52    3.37   0
   3  13  -6 1159.43    3.56   0
   3 -13  -6 1022.29    4.12   0
  -3  13   6 1093.91    4.24   0
  -1 -13   6   22.05    0.76   0
   1 -13  -6   25.65    1.79   0
   1  13  -6   28.19    0.81   0
  -1  13   6   22.57    1.85   0
  -1 -13  -6  899.91    4.66   0
  -1  13  -6 1024.24    2.27   0
   1  13   6  866.49    4.77   0
   1 -13   6  862.66    2.39   0
   3  13   6   17.45    2.07   0
  -3  13  -6   20.96    1.05   0
  -3 -13  -6   19.23    2.01   0
  -5  13  -6   67.40    1.53   0
  -5 -13  -6   59.82    3.13   0
  -7  13  -6   23.08    1.96   0
  -7 -13  -6   15.44    3.91   0
  -9  13  -6    3.05    2.28   0
  -9 -13  -6    6.13    4.64   0
  -9  13  -6    0.95    2.41   0
 -12 -14   6    0.36    3.38   0
 -12  14   6    7.31    2.81   0
  10 -14  -6    3.32    1.84   0
 -10 -14   6    2.81    2.46   0
 -10  14   6    3.16    2.05   0
  -8 -14   6    7.85    2.25   0
   8 -14  -6    5.68    1.65   0
  -8  14   6    9.35    1.95   0
  -6  14   6    8.31    1.87   0
  -6 -14   6    9.93    1.94   0
   6 -14  -6    8.51    1.90   0
   4 -14  -6   29.37    1.57   0
  -4  14   6   31.78    1.30   0
  -4 -14   6   30.12    1.09   0
  -2  14   6    9.02    1.26   0
   2  14  -6   12.97    1.09   0
   2 -14  -6    9.67    1.25   0
  -2 -14   6    8.52    0.93   0
   0 -14  -6   -1.12    1.52   0
   0  14  -6    2.25    0.65   0
   0 -14   6    1.77    0.62   0
   0  14   6   -0.65    2.14   0
  -2  14  -6    0.90    0.64   0
  -2 -14  -6   -0.31    2.44   0
   2  14   6   -0.70    2.44   0
  -4  14  -6    9.26    1.03   0
  -4 -14  -6    5.60    2.13   0
  -6  14  -6    2.32    1.42   0
  -6 -14  -6   -1.93    2.50   0
  -8  14  -6   -0.49    2.21   0
  -8  14  -6    0.70    1.99   0
  -8 -14  -6    3.72    4.14   0
 -11 -15   6   -1.55    2.55   0
 -11  15   6    3.15    2.50   0
   9 -15  -6   31.92    2.28   0
  -9 -15   6   30.54    2.89   0
  -9  15   6   33.63    1.82   0
  -7 -15   6   75.19    2.59   0
   7 -15  -6   72.31    2.29   0
  -7  15   6   74.60    1.88   0
   5 -15  -6  264.67    2.91   0
  -5  15   6  271.70    2.81   0
  -5 -15   6  282.50    2.66   0
  -3  15   6  583.10    3.37   0
  -3 -15   6  605.84    2.83   0
   3 -15  -6  593.87    3.35   0
  -1 -15   6    1.84    0.72   0
   1 -15  -6    2.50    1.34   0
  -1  15   6    2.12    1.41   0
  -1 -15  -6  753.94    4.82   0
  -1  15  -6  856.01    1.53   0
   1  15   6  724.08    4.90   0
  -3 -15  -6   27.68    2.14   0
   3  15   6   21.96    2.35   0
  -3  15  -6   28.82    0.76   0
  -5  15  -6   17.29    1.12   0
  -5  15  -6   20.02    1.13   0
  -5 -15  -6   15.58    2.85   0
  -7  15  -6    9.92    1.58   0
  -7  15  -6    6.13    1.52   0
  -7 -15  -6    6.14    3.96   0
 -12 -16   6   17.20    3.28   0
 -12  16   6   21.38    2.25   0
  10 -16  -6   48.58    2.16   0
 -10 -16   6   40.06    2.65   0
 -10  16   6   39.93    2.48   0
  -8 -16   6  878.92    5.25   0
   8 -16  -6  869.26    5.28   0
  -8  16   6  857.11    4.67   0
  -6 -16   6   17.39    2.14   0
  -6  16   6   22.12    2.05   0
   6 -16  -6   18.15    1.59   0
  -4  16   6 1210.92    4.86   0
  -4 -16   6 1313.56    4.26   0
   4 -16  -6 1189.31    4.94   0
   2 -16  -6  674.40    3.96   0
  -2 -16   6  741.17    2.47   0
  -2  16   6  684.94    3.77   0
   0 -16  -6  849.20    4.81   0
   0 -16   6  809.94    1.57   0
   0  16   6  857.31    4.88   0
  -2 -16  -6  439.73    4.15   0
   2  16   6  452.62    4.34   0
  -4  16  -6    3.12    0.79   0
  -4  16  -6    2.54    0.78   0
  -4 -16  -6    2.00    2.17   0
  -6  16  -6  360.95    2.55   0
  -6  16  -6  363.74    2.48   0
  -6 -16  -6  332.07    4.93   0
  -8  16  -6    7.86    1.90   0
  -8  16  -6    9.91    1.87   0
  -8 -16  -6   11.72    4.04   0
 -11 -17   6    0.38    3.32   0
 -11  17   6    3.63    2.26   0
   9 -17  -6  154.93    2.70   0
  -9 -17   6  176.58    3.19   0
  -9  17   6  162.83    2.53   0
   7 -17  -6  207.76    3.05   0
  -7  17   6  221.02    2.55   0
  -7 -17   6  226.57    2.93   0
   5 -17  -6  401.42    3.18   0
  -5  17   6  440.01    3.36   0
  -5 -17   6  438.35    3.15   0
  -3 -17   6  748.49    2.88   0
   3 -17  -6  659.40    3.92   0
  -3  17   6  698.83    3.82   0
  -1 -17   6    1.37    0.66   0
   1 -17  -6   -3.01    2.08   0
  -1  17   6   -0.42    2.24   0
  -1 -17  -6  522.42    4.17   0
   1  17   6  516.87    4.01   0
  -3 -17  -6   16.99    2.05   0
   3  17   6   16.72    2.23   0
  -5  17  -6   25.02    1.01   0
  -5  17  -6   22.72    0.98   0
  -5 -17  -6   19.06    2.86   0
  -7  17  -6   13.00    1.46   0
  -7  17  -6   15.10    1.41   0
  -7 -17  -6   11.03    4.17   0
 -12 -18   6   -0.55    3.37   0
  10 -18  -6   10.23    1.92   0
 -10 -18   6   10.53    3.12   0
 -10  18   6   11.23    2.21   0
  -8 -18   6   21.33    2.51   0
  -8  18   6   18.09    2.09   0
   8 -18  -6   14.31    2.33   0
  -6 -18   6   56.16    2.03   0
  -6  18   6   52.80    2.08   0
   6 -18  -6   52.85    1.70   0
  -4  18   6   61.65    2.29   0
  -4 -18   6   55.42    1.62   0
   4 -18  -6   59.13    1.80   0
   2 -18  -6   57.43    2.30   0
  -2 -18   6   58.54    1.16   0
  -2  18   6   56.14    2.41   0
   0 -18  -6    2.65    2.23   0
   0  18   6    2.19    2.39   0
   2  18   6    5.48    2.16   0
  -2 -18  -6    3.24    2.60   0
  -4 -18  -6    1.89    2.85   0
  -6  18  -6    0.07    0.94   0
  -6  18  -6    0.53    1.03   0
  -6 -18  -6    0.78    2.81   0
 -11 -19   6   -0.65    3.64   0
 -11  19   6   -0.03    1.76   0
   9 -19  -6   43.38    2.38   0
  -9 -19   6   46.35    2.41   0
  -9  19   6   41.53    1.89   0
   7 -19  -6   93.14    2.45   0
  -7 -19   6  100.75    2.32   0
  -7  19   6   93.51    2.04   0
  -5  19   6  192.70    2.38   0
   5 -19  -6  186.27    2.63   0
  -5 -19   6  214.65    2.46   0
  -3 -19   6  363.23    2.37   0
   3 -19  -6  363.08    3.46   0
  -3  19   6  394.56    3.48   0
  -1 -19   6   47.31    0.58   0
  -1 -19   6   46.57    0.64   0
   1 -19  -6   44.41    2.13   0
  -1  19   6   50.00    1.89   0
  -1 -19  -6  473.80    4.26   0
   1  19   6  468.99    4.02   0
  -3 -19  -6   31.78    2.97   0
  -5 -19  -6   92.38    3.35   0
  -7  19  -6    3.16    1.02   0
  -7  19  -6    2.57    1.09   0
  -7 -19  -6   -0.92    4.55   0
 -10  20   6   23.08    2.41   0
 -10 -20   6   21.82    2.66   0
  10 -20  -6   17.55    2.49   0
  -8 -20   6  586.54    4.77   0
  -8  20   6  606.09    4.47   0
   8 -20  -6  574.34    4.75   0
  -6 -20   6    1.91    1.95   0
  -6  20   6    1.76    1.92   0
   6 -20  -6   -0.29    1.77   0
  -4  20   6  476.24    3.38   0
  -4 -20   6  521.83    2.94   0
   4 -20  -6  462.80    3.60   0
   2 -20  -6  399.94    3.71   0
  -2 -20   6  426.81    1.78   0
  -2  20   6  434.44    3.82   0
   0 -20  -6  563.74    4.69   0
   0  20   6  567.63    4.83   0
   2  20   6  124.74    3.89   0
  -2 -20  -6  123.31    3.01   0
  -4 -20  -6   11.79    3.39   0
  -6 -20  -6  195.40    4.89   0
 -11 -21   6    0.68    3.07   0
   9 -21  -6   57.09    2.61   0
  -9 -21   6   63.13    3.22   0
  -9  21   6   59.50    2.34   0
   7 -21  -6  191.69    3.02   0
  -7 -21   6  243.52    3.38   0
  -7  21   6  226.30    3.07   0
  -5  21   6  213.07    2.58   0
   5 -21  -6  189.75    2.87   0
  -5 -21   6  230.81    2.50   0
  -3  21   6  257.63    3.28   0
  -3 -21   6  272.96    1.86   0
   3 -21  -6  237.67    2.88   0
   1 -21  -6   18.78    2.20   0
  -1  21   6   19.20    2.60   0
  -1 -21  -6  176.57    3.07   0
   1  21   6  179.75    3.75   0
  -3 -21  -6   10.44    2.87   0
  -5 -21  -6   64.40    4.38   0
 -10 -22   6    0.01    2.51   0
 -10  22   6   -1.23    2.18   0
  10 -22  -6   -0.30    1.68   0
  -8  22   6    8.32    2.20   0
   8 -22  -6    6.66    2.08   0
  -8 -22   6   13.51    2.73   0
  -6 -22   6    6.30    1.95   0
  -6  22   6    8.44    2.04   0
   6 -22  -6    4.25    1.94   0
  -4 -22   6    0.56    1.37   0
  -4  22   6    0.64    2.02   0
   4 -22  -6   -0.80    1.35   0
   2 -22  -6   36.93    2.37   0
  -2 -22   6   43.13    0.90   0
  -2 -22   6   41.54    0.93   0
  -2  22   6   45.23    2.52   0
   0 -22  -6    0.56    1.85   0
   0  22   6   -0.67    2.06   0
   2  22   6    3.57    2.81   0
  -2 -22  -6    0.77    2.07   0
  -4 -22  -6    3.48    2.48   0
  -6 -22  -6    2.96    4.17   0
  -9  23   6   35.46    2.39   0
  -9 -23   6   35.98    3.08   0
   9 -23  -6   35.96    2.32   0
   7 -23  -6  112.38    2.81   0
  -7 -23   6  121.68    2.50   0
  -7  23   6  119.83    2.75   0
  -5  23   6   78.88    2.06   0
   5 -23  -6   71.04    2.29   0
  -5 -23   6   82.87    1.97   0
  -3 -23   6  255.59    1.98   0
  -3  23   6  221.80    3.24   0
  -3 -23   6  256.95    2.10   0
   3 -23  -6  236.48    3.00   0
   1 -23  -6    4.92    2.32   0
  -1  23   6    5.56    2.30   0
  -1 -23  -6  167.51    3.55   0
   1  23   6  196.45    3.91   0
  -3 -23  -6    2.16    2.07   0
  -5 -23  -6   76.69    3.90   0
  -8  24   6  179.51    3.09   0
  -8 -24   6  185.11    3.54   0
   8 -24  -6  158.11    2.96   0
  -6  24   6    0.02    1.93   0
   6 -24  -6    2.63    2.01   0
  -6 -24   6    2.78    2.04   0
   4 -24  -6  244.62    3.02   0
  -4  24   6  267.90    3.42   0
  -4 -24   6  264.00    2.58   0
  -4 -24   6  254.20    2.38   0
  -2 -24   6  228.19    1.20   0
   2 -24  -6  241.61    3.36   0
  -2 -24   6  242.09    1.17   0
  -2  24   6  281.54    3.60   0
   0 -24  -6  280.72    3.87   0
   0  24   6  325.96    4.19   0
  -2 -24  -6   31.00    2.91   0
  -4 -24  -6    8.53    3.54   0
  -9  25   6   10.26    2.37   0
  -9 -25   6   10.23    3.04   0
   9 -25  -6   10.48    2.15   0
  -9 -25   6   11.50    2.97   0
  -7 -25   6  116.79    3.04   0
   7 -25  -6   96.62    2.65   0
  -7  25   6  113.30    2.56   0
  -7 -25   6  110.70    3.15   0
  -5  25   6   81.23    2.51   0
   5 -25  -6   78.65    2.36   0
  -5 -25   6   99.27    2.13   0
  -5 -25   6   84.13    2.29   0
  -3 -25   6  177.64    1.77   0
  -3 -25   6  165.75    1.87   0
  -3  25   6  178.10    3.12   0
   3 -25  -6  158.16    2.77   0
   1 -25  -6    0.95    2.06   0
  -1  25   6   -0.34    2.41   0
   1  25   6  237.00    4.26   0
  -1 -25  -6  198.94    3.36   0
  -3 -25  -6    8.08    3.43   0
  -5 -25  -6   23.08    4.03   0
  -8  26   6    0.53    2.06   0
  -8 -26   6    1.76    2.76   0
  -8 -26   6    3.99    2.20   0
   8 -26  -6    1.40    2.04   0
  -6 -26   6    0.34    2.17   0
   6 -26  -6    2.22    1.89   0
  -6 -26   6   -1.18    1.94   0
  -6  26   6    2.82    2.09   0
   4 -26  -6    0.27    1.91   0
  -4 -26   6    3.65    1.37   0
  -4 -26   6    1.41    1.50   0
  -4  26   6    0.02    2.10   0
  -2  26   6    6.45    2.55   0
   2 -26  -6    2.43    2.05   0
   0 -26  -6   12.04    2.37   0
   0  26   6   18.69    3.09   0
  -2 -26  -6   -0.26    2.58   0
  -4 -26  -6    5.14    2.72   0
  -7 -27   6   21.71    2.41   0
   7 -27  -6   17.22    2.35   0
  -7  27   6   20.83    2.19   0
  -7 -27   6   15.49    2.67   0
   5 -27  -6   49.96    2.36   0
  -5 -27   6   64.27    2.07   0
  -5 -27   6   60.84    2.17   0
  -5  27   6   59.11    2.47   0
  -3  27   6   68.34    2.84   0
   3 -27  -6   59.58    2.61   0
  -3 -27   6   69.22    1.24   0
  -3 -27   6   71.63    1.27   0
   1 -27  -6    3.05    2.34   0
  -1  27   6    2.91    2.85   0
  -1 -27  -6   91.73    3.63   0
  -3 -27  -6    2.14    3.01   0
  -6 -28   6    5.23    2.40   0
  -6 -28   6    3.87    1.95   0
  -6  28   6   -0.09    2.37   0
   6 -28  -6    3.36    2.14   0
  -4 -28   6  208.56    2.28   0
   4 -28  -6  172.22    3.19   0
  -4  28   6  206.50    3.29   0
  -4 -28   6  190.28    2.20   0
  -2  28   6  134.17    3.32   0
   2 -28  -6  105.68    3.03   0
   0  28   6  167.49    3.63   0
   0 -28  -6  155.65    3.72   0
  -2 -28  -6  106.52    3.57   0
   5 -29  -6   66.60    2.79   0
  -5 -29   6   73.07    2.12   0
  -5 -29   6   74.89    2.29   0
  -5  29   6   74.61    3.05   0
  -3 -29   6   69.41    1.01   0
  -3  29   6   74.83    2.78   0
  -3 -29   6   65.27    1.02   0
   3 -29  -6   64.29    2.24   0
   1 -29  -6   -0.16    1.82   0
  -1  29   6    4.21    2.88   0
  -1 -29  -6   93.63    3.83   0
  -4 -30   6    0.32    1.05   0
   4 -30  -6   -3.42    1.96   0
  -4  30   6    3.76    2.46   0
  -4 -30   6    0.44    1.19   0
  -2  30   6    3.53    2.43   0
   2 -30  -6    5.57    2.07   0
   0 -30  -6   -1.12    2.81   0
 -13  -1   7   90.78    3.31   0
 -13   1   7   98.77    3.91   0
 -11   1   7   10.40    2.74   0
 -11  -1   7    6.23    2.44   0
   9  -1  -7  564.10    4.39   0
  -9   1   7  530.56    3.90   0
  -9  -1   7  528.87    3.88   0
   9   1  -7  583.73    4.49   0
  -7   1   7   82.66    1.92   0
  -7  -1   7   83.54    2.35   0
   7  -1  -7   82.75    2.40   0
   7   1  -7   79.31    2.30   0
   5  -1  -7  779.17    3.56   0
   5   1  -7  754.94    3.44   0
  -5   1   7  686.20    3.39   0
  -5  -1   7  705.46    3.23   0
   3  -1  -7 1770.07    4.72   0
   3   1  -7 1767.83    4.62   0
  -3   1   7 1638.27    4.55   0
  -3  -1   7 1742.93    4.60   0
  -1   1   7  215.83    1.88   0
  -1  -1   7  226.03    2.12   0
   1  -1  -7  236.92    1.97   0
   1   1  -7  230.52    2.11   0
  -1  -1  -7  545.26    3.29   0
  -1   1  -7  566.84    2.99   0
   1   1   7  493.18    3.22   0
   1  -1   7  519.16    2.93   0
  -3  -1  -7   -0.34    1.67   0
  -3   1  -7    0.52    1.90   0
   3  -1   7    2.63    1.37   0
   3   1   7    3.10    2.17   0
  -5  -1  -7   17.45    2.60   0
  -5   1  -7   20.12    2.46   0
  -7   1  -7   39.52    3.36   0
  -7  -1  -7   35.36    3.12   0
  -9  -1  -7    6.90    3.98   0
  -9   1  -7    3.62    3.88   0
 -14   2   7  208.42    5.27   0
 -14  -2   7  191.82    5.52   0
 -12  -2   7  224.86    4.41   0
 -12   2   7  217.63    4.00   0
 -10   2   7  315.84    3.75   0
  10  -2  -7  337.86    3.68   0
 -10  -2   7  322.09    3.64   0
   8  -2  -7 2335.00    7.20   0
  -8   2   7 2488.54    7.32   0
  -8  -2   7 2393.67    7.12   0
   8   2  -7 2582.29    7.66   0
  -6   2   7   70.40    1.68   0
  -6  -2   7   71.88    1.59   0
   6   2  -7   74.74    1.65   0
   6  -2  -7   74.00    2.10   0
   4  -2  -7 3251.31    6.45   0
   4   2  -7 3251.20    6.31   0
  -4   2   7 3043.76    6.24   0
  -4  -2   7 3049.63    6.11   0
  -2   2   7   13.54    1.53   0
  -2  -2   7   12.71    1.38   0
   2  -2  -7   14.93    1.52   0
   2   2  -7   16.24    1.01   0
   0  -2   7  565.85    2.93   0
   0   2   7  565.24    3.26   0
   0  -2  -7  589.20    3.28   0
   0   2  -7  596.17    2.93   0
  -2   2  -7  279.67    2.62   0
  -2  -2  -7  281.65    2.64   0
   2   2   7  258.46    2.82   0
   2  -2   7  260.80    2.65   0
  -4   2  -7   66.84    2.11   0
  -4  -2  -7   66.08    2.74   0
   4   2   7   59.21    2.83   0
  -6  -2  -7   10.55    2.46   0
  -6   2  -7    7.88    2.10   0
  -8   2  -7   -0.10    2.47   0
  -8  -2  -7   -1.67    3.78   0
 -13   3   7  148.70    4.01   0
 -13  -3   7  140.53    4.12   0
 -11  -3   7   27.62    2.16   0
 -11   3   7   35.92    2.83   0
  -9  -3   7  614.88    4.23   0
  -9   3   7  624.28    4.21   0
   9  -3  -7  644.00    4.36   0
   9   3  -7  652.99    4.82   0
  -7   3   7   62.69    2.17   0
   7   3  -7   64.92    2.25   0
   7  -3  -7   60.53    2.31   0
  -7  -3   7   53.76    2.25   0
   5   3  -7  746.01    3.55   0
  -5  -3   7  642.76    3.31   0
  -5   3   7  669.61    3.44   0
   5  -3  -7  674.19    3.24   0
   3   3  -7 1707.16    4.42   0
  -3   3   7 1637.37    4.57   0
  -3  -3   7 1619.03    4.30   0
   3  -3  -7 1699.13    4.67   0
  -1   3   7    2.24    1.61   0
  -1  -3   7    1.79    0.94   0
   1  -3  -7    0.08    1.13   0
   1   3  -7    1.76    1.35   0
  -1  -3  -7  176.96    2.50   0
  -1   3  -7  180.40    1.80   0
   1   3   7  163.77    2.05   0
   1  -3   7  172.88    2.11   0
  -3  -3  -7    0.59    2.25   0
  -3   3  -7    2.54    1.23   0
   3  -3   7    4.55    1.62   0
   3   3   7    4.96    1.80   0
  -5  -3  -7   24.82    2.96   0
  -5   3  -7   23.03    2.08   0
  -7  -3  -7   18.43    2.55   0
  -7   3  -7   20.39    2.27   0
  -9   3  -7   14.56    3.01   0
  -9  -3  -7   13.95    3.87   0
 -14   4   7    8.05    3.07   0
 -14  -4   7   16.17    4.00   0
 -12   4   7    0.06    3.06   0
 -12  -4   7    9.48    2.41   0
 -10   4   7   92.04    2.92   0
  10  -4  -7  102.22    3.13   0
 -10  -4   7  104.37    3.18   0
  -8   4   7   16.53    2.01   0
   8   4  -7   21.47    1.75   0
  -8  -4   7   22.55    1.70   0
   8  -4  -7   16.08    2.19   0
  -6  -4   7   29.74    1.33   0
   6   4  -7   31.31    1.40   0
   6  -4  -7   27.09    1.87   0
  -6   4   7   26.09    1.40   0
   4  -4  -7  118.70    1.66   0
  -4   4   7  112.88    2.01   0
   4   4  -7  126.18    1.59   0
  -4  -4   7  109.32    1.86   0
   2   4  -7    6.21    0.97   0
  -2  -4   7    6.37    0.95   0
  -2   4   7    7.29    1.49   0
   2  -4  -7    4.73    1.63   0
   0  -4   7    1.93    1.28   0
   0   4   7    0.34    1.69   0
   0  -4  -7    2.90    1.61   0
   0   4  -7   -0.31    1.31   0
  -2  -4  -7    4.00    2.20   0
  -2   4  -7    5.40    1.57   0
   2   4   7    6.08    2.07   0
   2  -4   7    3.58    1.55   0
  -4   4  -7   33.35    2.12   0
  -4  -4  -7   37.30    3.18   0
   4   4   7   37.69    2.28   0
  -6  -4  -7    9.67    2.32   0
  -6   4  -7   12.12    2.45   0
  -8  -4  -7   -0.43    3.94   0
  -8   4  -7   -4.09    2.64   0
 -13   5   7  109.32    3.31   0
 -13  -5   7  112.54    4.55   0
 -11   5   7    2.42    2.60   0
 -11  -5   7   -0.46    1.98   0
  -9   5   7  568.84    4.31   0
   9  -5  -7  652.21    4.74   0
  -9  -5   7  574.42    4.54   0
  -7   5   7   14.95    1.95   0
   7  -5  -7   15.95    1.94   0
  -7  -5   7   16.13    1.51   0
   7   5  -7   10.87    1.61   0
  -5  -5   7  721.13    3.42   0
   5   5  -7  801.22    3.43   0
   5  -5  -7  729.20    3.52   0
  -5   5   7  741.50    3.46   0
  -3   5   7 2015.86    5.29   0
   3   5  -7 2276.55    4.83   0
  -3  -5   7 2062.91    4.76   0
   3  -5  -7 2170.82    5.50   0
  -1   5   7  637.73    3.15   0
  -1  -5   7  629.53    2.67   0
   1  -5  -7  675.66    3.25   0
   1   5  -7  723.09    2.83   0
  -1  -5  -7  303.23    3.06   0
  -1   5  -7  300.34    2.03   0
   1   5   7  260.24    2.87   0
   1  -5   7  260.23    2.23   0
  -3  -5  -7   38.23    1.99   0
  -3   5  -7   41.21    1.90   0
   3   5   7   36.80    1.96   0
   3  -5   7   35.21    1.86   0
  -5  -5  -7  108.58    3.47   0
  -5   5  -7   97.92    2.58   0
  -7   5  -7   50.28    2.39   0
  -7  -5  -7   49.55    3.64   0
  -9  -5  -7   19.78    4.71   0
  -9   5  -7   22.19    3.28   0
 -14   6   7  231.39    4.73   0
 -14  -6   7  253.01    5.67   0
 -12   6   7  190.19    3.96   0
 -12  -6   7  201.86    3.88   0
 -10  -6   7  143.66    2.90   0
 -10   6   7  140.98    2.63   0
  10  -6  -7  136.35    3.39   0
  -8   6   7 1857.48    6.32   0
   8  -6  -7 1842.61    6.54   0
   8   6  -7 1748.60    6.46   0
  -8  -6   7 1706.96    6.41   0
   6   6  -7  113.31    1.82   0
  -6  -6   7  104.13    1.78   0
   6  -6  -7  106.32    2.16   0
  -6   6   7   98.34    1.81   0
   4  -6  -7 1683.79    4.95   0
  -4   6   7 1534.54    4.73   0
   4   6  -7 1803.18    4.63   0
  -4  -6   7 1640.16    4.52   0
  -2   6   7  353.11    2.46   0
   2   6  -7  401.66    2.25   0
  -2  -6   7  356.78    2.23   0
   2  -6  -7  369.21    2.51   0
   0  -6   7  698.20    2.92   0
   0   6   7  648.46    3.45   0
   0  -6  -7  688.75    3.74   0
   0   6  -7  754.92    2.86   0
  -2  -6  -7  181.15    3.04   0
   2  -6   7  172.41    1.99   0
  -2   6  -7  195.05    2.00   0
   2   6   7  168.57    2.51   0
  -4   6  -7   22.39    1.57   0
   4   6   7   21.13    2.06   0
  -4  -6  -7   22.23    2.92   0
  -6  -6  -7    9.65    2.98   0
  -6   6  -7   10.32    1.82   0
  -8  -6  -7   47.62    4.14   0
  -8   6  -7   51.74    3.21   0
 -13   7   7  100.59    3.65   0
 -13  -7   7  106.07    4.50   0
 -11   7   7    1.00    1.98   0
 -11  -7   7    3.05    2.16   0
  11  -7  -7    2.53    2.15   0
   9  -7  -7  878.05    5.10   0
  -9  -7   7  920.95    5.77   0
  -9   7   7  926.60    4.94   0
   7  -7  -7   21.98    1.64   0
   7   7  -7   20.77    1.72   0
  -7  -7   7   23.51    1.66   0
  -7   7   7   24.16    1.65   0
  -5  -7   7  479.41    2.77   0
   5  -7  -7  477.40    3.22   0
  -5   7   7  494.23    3.15   0
   5   7  -7  523.84    2.91   0
  -3   7   7  641.16    3.32   0
  -3  -7   7  689.91    2.96   0
   3   7  -7  755.73    3.00   0
   3  -7  -7  648.25    3.44   0
  -1   7   7 1110.05    4.26   0
  -1  -7   7 1138.10    3.43   0
   1  -7  -7 1168.13    4.34   0
   1   7  -7 1298.56    3.49   0
  -1  -7  -7   85.22    2.48   0
  -1   7  -7   92.10    1.52   0
   1  -7   7   81.45    1.55   0
   1   7   7   83.23    2.55   0
  -3  -7  -7   25.35    1.92   0
  -3   7  -7   26.82    1.69   0
   3  -7   7   23.61    1.74   0
   3   7   7   23.96    2.48   0
  -5   7  -7  105.32    2.39   0
  -5  -7  -7  117.38    2.95   0
  -7  -7  -7   59.83    4.33   0
  -7   7  -7   63.19    2.69   0
  -9  -7  -7   25.48    4.31   0
  -9   7  -7   21.67    2.94   0
 -12   8   7    5.91    2.26   0
 -12  -8   7    5.13    2.65   0
  10  -8  -7    3.82    2.61   0
 -10   8   7   -1.59    2.43   0
 -10  -8   7    0.98    1.94   0
   8  -8  -7   13.54    1.68   0
  -8  -8   7   16.54    2.41   0
  -8   8   7   15.51    2.20   0
  -6  -8   7   67.57    1.95   0
   6  -8  -7   70.04    1.75   0
  -6   8   7   65.04    1.69   0
   6   8  -7   74.70    2.05   0
  -4  -8   7   41.11    1.18   0
   4   8  -7   46.39    1.57   0
  -4   8   7   36.77    1.79   0
   4  -8  -7   43.15    1.77   0
  -2   8   7   12.90    1.82   0
   2   8  -7   18.50    1.07   0
  -2  -8   7   16.33    0.84   0
   2  -8  -7   16.63    1.34   0
   0  -8   7    0.09    1.03   0
   0  -8  -7    2.84    1.41   0
   0   8  -7   -1.76    1.07   0
   0   8   7    0.00    1.42   0
   2   8   7    2.46    2.35   0
  -2  -8  -7    1.10    2.34   0
  -2   8  -7    0.54    1.43   0
   2  -8   7    2.16    1.51   0
  -4  -8  -7    5.07    2.07   0
  -4   8  -7    5.27    1.60   0
   4   8   7    3.68    2.05   0
  -6   8  -7    9.37    2.19   0
  -6  -8  -7    9.70    3.33   0
  -8  -8  -7    3.22    3.10   0
  -8   8  -7    6.90    2.57   0
 -13  -9   7   73.44    4.33   0
 -13   9   7   76.55    3.69   0
 -11   9   7    5.71    2.65   0
  11  -9  -7    3.40    2.12   0
 -11  -9   7    4.92    2.69   0
   9  -9  -7  760.85    5.02   0
  -9   9   7  761.79    4.49   0
  -9  -9   7  777.39    5.21   0
  -7  -9   7   58.28    1.92   0
   7   9  -7   68.71    1.98   0
  -7   9   7   63.70    2.37   0
   7  -9  -7   61.22    2.39   0
   5   9  -7  184.66    1.92   0
   5  -9  -7  172.13    2.12   0
  -5  -9   7  179.37    2.11   0
  -5   9   7  175.74    2.40   0
   3   9  -7  875.29    3.08   0
  -3   9   7  821.12    3.70   0
  -3  -9   7  778.17    3.09   0
   3  -9  -7  795.54    3.72   0
   1   9  -7  404.96    2.02   0
  -1  -9   7  338.47    2.01   0
   1  -9  -7  357.48    3.11   0
  -1   9   7  342.83    2.78   0
  -1   9  -7  299.74    1.97   0
  -1  -9  -7  270.74    3.21   0
   1  -9   7  256.91    1.99   0
   1   9   7  261.65    3.15   0
  -3  -9  -7  169.32    3.36   0
  -3   9  -7  170.91    2.07   0
   3   9   7  147.99    2.69   0
  -5   9  -7   70.12    1.77   0
  -5  -9  -7   72.36    2.79   0
  -7   9  -7   42.65    2.42   0
  -7  -9  -7   46.51    3.31   0
  -9  -9  -7   34.57    3.63   0
  -9   9  -7   27.05    2.99   0
 -12 -10   7  129.73    4.27   0
 -12  10   7  114.53    3.69   0
 -10  10   7  270.42    3.75   0
  10 -10  -7  264.35    4.05   0
 -10 -10   7  264.20    3.64   0
   8 -10  -7 1373.63    6.00   0
  -8 -10   7 1356.26    5.98   0
  -8  10   7 1352.52    5.63   0
   6 -10  -7  345.12    2.85   0
  -6 -10   7  375.88    3.00   0
  -6  10   7  364.06    2.80   0
   6  10  -7  376.74    3.02   0
  -4 -10   7 1341.32    4.26   0
  -4  10   7 1259.64    4.62   0
   4  10  -7 1497.01    4.47   0
   4 -10  -7 1326.08    4.91   0
  -2  10   7    0.39    1.65   0
  -2 -10   7    2.00    1.02   0
   2 -10  -7    0.17    1.25   0
   2  10  -7    0.09    0.96   0
   0  10  -7  853.34    2.78   0
   0 -10  -7  730.81    4.09   0
   0  10   7  662.58    3.93   0
   0 -10   7  664.96    2.65   0
   2  10   7   97.90    2.78   0
  -2  10  -7  118.18    1.59   0
   2 -10   7  106.01    1.73   0
  -2 -10  -7  104.93    2.82   0
   4  10   7   67.52    3.23   0
  -4  10  -7   73.30    1.84   0
  -4 -10  -7   65.64    2.53   0
  -6  10  -7    9.25    2.02   0
  -6 -10  -7   15.25    2.51   0
  -8  10  -7    1.29    2.54   0
  -8 -10  -7    8.90    4.48   0
 -13 -11   7   65.20    3.80   0
 -13  11   7   50.38    2.88   0
 -11  11   7    2.24    1.81   0
 -11 -11   7    1.12    2.46   0
  11 -11  -7    2.40    2.76   0
   9 -11  -7  680.48    4.90   0
  -9  11   7  680.98    4.36   0
  -9 -11   7  730.67    5.25   0
  -7 -11   7   10.70    1.60   0
  -7  11   7   12.39    2.04   0
   7 -11  -7    9.58    2.11   0
   5 -11  -7  419.03    3.01   0
  -5 -11   7  432.48    2.63   0
   5  11  -7  487.70    2.98   0
  -5  11   7  419.04    3.09   0
  -3  11   7  837.89    3.86   0
   3  11  -7  929.16    3.22   0
   3 -11  -7  797.76    4.02   0
  -3 -11   7  817.66    3.12   0
  -1  11   7  509.04    3.38   0
  -1 -11   7  530.58    2.35   0
   1 -11  -7  519.61    3.45   0
   1  11  -7  624.50    2.40   0
  -1 -11  -7   54.45    2.53   0
   1  11   7   58.09    2.03   0
   1 -11   7   62.66    1.38   0
  -1  11  -7   71.14    1.30   0
  -3 -11  -7   31.16    2.19   0
   3  11   7   25.26    2.94   0
  -3  11  -7   29.30    1.36   0
  -5  11  -7  132.17    2.10   0
  -5 -11  -7  118.31    3.60   0
  -7 -11  -7   31.17    4.02   0
  -7  11  -7   39.20    2.33   0
 -12 -12   7    0.14    3.32   0
 -12  12   7    0.47    2.46   0
 -10 -12   7    1.83    2.78   0
  10 -12  -7    3.79    2.01   0
 -10  12   7    2.86    2.60   0
   8 -12  -7    2.23    1.56   0
  -8  12   7   -2.76    2.18   0
  -8 -12   7    1.73    2.42   0
   6 -12  -7    0.93    1.46   0
  -6  12   7   -1.71    2.01   0
  -6 -12   7    0.19    1.80   0
  -4 -12   7    4.69    1.35   0
  -4  12   7    5.21    1.82   0
   4  12  -7    4.51    1.01   0
   4 -12  -7    5.65    1.33   0
  -2  12   7   11.82    1.48   0
   2  12  -7   12.43    1.12   0
   2 -12  -7   11.80    1.48   0
  -2 -12   7   11.74    1.10   0
   0 -12  -7   82.16    2.09   0
   0  12  -7   97.73    1.36   0
   0  12   7   77.96    2.52   0
   0 -12   7   77.56    1.36   0
  -2 -12  -7    1.39    1.86   0
   2  12   7   -2.67    2.64   0
  -2  12  -7    0.34    0.97   0
  -4 -12  -7   24.50    2.45   0
   4  12   7   19.45    2.51   0
  -4  12  -7   22.88    1.33   0
  -6  12  -7    1.44    1.79   0
  -6 -12  -7    1.31    3.28   0
  -8  12  -7    0.76    2.45   0
  -8 -12  -7    0.34    4.16   0
 -13 -13   7   34.74    4.62   0
 -13  13   7   51.39    3.26   0
 -11 -13   7    1.81    3.42   0
  11 -13  -7    3.73    1.95   0
 -11  13   7    2.60    1.90   0
   9 -13  -7  384.06    3.88   0
  -9  13   7  413.76    3.96   0
  -9 -13   7  399.60    4.16   0
  -7 -13   7   13.58    1.57   0
  -7  13   7   10.51    1.48   0
   7 -13  -7   11.62    1.52   0
   5 -13  -7  364.16    3.26   0
  -5  13   7  365.11    2.94   0
  -5 -13   7  360.88    2.65   0
  -3  13   7  884.69    4.07   0
   3  13  -7 1080.48    3.61   0
   3 -13  -7  893.92    4.23   0
  -3 -13   7  933.99    3.42   0
   1  13  -7  237.39    1.61   0
  -1 -13   7  192.07    1.59   0
   1 -13  -7  197.12    2.47   0
  -1  13   7  194.27    2.51   0
  -1  13  -7  109.70    1.25   0
  -1 -13  -7   94.68    2.23   0
   1  13   7   88.27    2.70   0
   1 -13   7   88.97    1.24   0
  -3 -13  -7   -1.03    2.86   0
  -3  13  -7    4.65    1.20   0
   3  13   7    2.26    2.70   0
  -5 -13  -7    9.05    2.98   0
  -5  13  -7    7.00    1.48   0
  -7  13  -7   17.33    2.02   0
  -7 -13  -7   24.67    3.36   0
 -12 -14   7   73.42    3.93   0
 -12  14   7   67.47    3.09   0
 -10 -14   7  186.91    3.74   0
  10 -14  -7  179.40    3.61   0
 -10  14   7  177.36    3.27   0
   8 -14  -7 1028.32    5.91   0
  -8  14   7 1074.22    5.22   0
  -8 -14   7 1024.81    5.52   0
  -6  14   7   99.22    2.02   0
   6 -14  -7   99.59    2.51   0
  -6 -14   7  109.10    2.36   0
  -4 -14   7 2159.19    5.39   0
  -4  14   7 2040.32    6.24   0
   4 -14  -7 1979.45    6.57   0
  -2  14   7   42.45    2.23   0
   2  14  -7   38.23    1.25   0
   2 -14  -7   33.95    1.72   0
  -2 -14   7   30.96    1.18   0
   0 -14  -7  310.11    3.46   0
   0  14  -7  382.80    1.67   0
   0 -14   7  305.64    1.76   0
   0  14   7  328.57    3.23   0
  -2 -14  -7   29.95    2.70   0
  -2  14  -7   31.03    0.96   0
   2  14   7   29.05    2.94   0
  -4 -14  -7   45.70    3.18   0
  -4  14  -7   50.44    1.45   0
  -6  14  -7    0.59    1.52   0
  -6 -14  -7    6.48    3.89   0
  -8  14  -7    2.08    2.25   0
  -8 -14  -7    0.53    3.42   0
  -8  14  -7    0.42    2.25   0
 -11 -15   7    7.42    3.32   0
  11 -15  -7   -1.12    1.95   0
 -11  15   7   -0.14    2.26   0
  -9 -15   7  512.58    5.09   0
  -9  15   7  467.95    4.08   0
   9 -15  -7  457.81    4.40   0
  -7  15   7  154.42    2.79   0
   7 -15  -7  144.74    2.82   0
  -7 -15   7  156.90    2.91   0
   5 -15  -7  196.04    2.83   0
  -5  15   7  198.83    2.87   0
  -5 -15   7  215.53    2.44   0
  -3  15   7  751.78    4.36   0
   3 -15  -7  721.26    4.19   0
  -3 -15   7  796.47    3.12   0
  -1 -15   7   99.28    1.29   0
   1  15  -7  120.40    1.19   0
   1 -15  -7  101.08    2.75   0
  -1  15   7  103.35    2.32   0
  -1 -15  -7   53.34    2.82   0
   1 -15   7   52.72    0.97   0
   1  15   7   51.02    2.17   0
  -1  15  -7   64.39    0.93   0
  -3 -15  -7    6.16    2.55   0
   3  15   7   10.90    2.72   0
  -3  15  -7    7.07    0.88   0
  -5 -15  -7    9.09    3.20   0
  -5  15  -7    5.87    1.24   0
  -7  15  -7    5.82    1.77   0
  -7  15  -7    5.45    1.81   0
  -7 -15  -7   11.54    3.16   0
 -12 -16   7    0.03    3.03   0
 -12  16   7    0.29    2.92   0
 -10 -16   7   14.90    3.27   0
  10 -16  -7   16.19    2.46   0
 -10  16   7   17.59    2.00   0
   8 -16  -7    1.40    1.64   0
  -8  16   7   -0.50    2.24   0
  -8 -16   7   -3.30    2.50   0
  -6  16   7  140.72    2.67   0
   6 -16  -7  144.44    2.40   0
  -6 -16   7  142.32    2.44   0
  -4  16   7   -0.64    1.52   0
  -4 -16   7   -1.37    1.02   0
   4 -16  -7    1.06    1.85   0
   2 -16  -7    4.33    1.52   0
  -2 -16   7    4.58    1.04   0
  -2  16   7    2.56    1.96   0
   0 -16  -7    4.00    1.67   0
   0  16  -7    2.11    0.71   0
   0 -16   7    0.93    0.72   0
   0  16   7    0.07    1.78   0
  -2 -16  -7    1.49    2.67   0
  -2  16  -7   -0.74    0.60   0
   2  16   7   -1.32    1.96   0
  -4 -16  -7   19.60    3.28   0
  -4  16  -7   17.25    0.99   0
  -6  16  -7    4.58    1.26   0
  -6  16  -7    2.48    1.26   0
  -6 -16  -7    0.48    3.83   0
  11 -17  -7    0.36    2.11   0
 -11 -17   7   -2.04    2.60   0
 -11  17   7   -0.93    2.75   0
  -9 -17   7  317.91    3.85   0
   9 -17  -7  305.73    3.77   0
  -9  17   7  345.54    3.88   0
  -7  17   7    1.50    1.61   0
   7 -17  -7    0.45    1.58   0
  -7 -17   7   -0.32    2.21   0
   5 -17  -7  348.42    3.34   0
  -5  17   7  344.16    3.28   0
  -5 -17   7  331.53    2.75   0
  -3  17   7  669.71    4.19   0
   3 -17  -7  648.07    4.03   0
  -3 -17   7  686.76    3.01   0
  -1 -17   7   59.13    0.95   0
   1 -17  -7   62.08    2.03   0
  -1  17   7   70.34    2.65   0
  -1 -17  -7  117.12    3.03   0
   1  17   7  120.62    3.31   0
  -3 -17  -7    8.02    2.14   0
  -3  17  -7    5.38    0.56   0
   3  17   7    3.56    3.18   0
  -5 -17  -7   11.37    3.43   0
  -5  17  -7   19.74    1.10   0
  -5  17  -7   20.01    1.02   0
  -7  17  -7   11.13    1.54   0
  -7  17  -7   10.26    1.58   0
  -7 -17  -7    7.76    3.50   0
 -10 -18   7  163.75    4.22   0
 -10  18   7  149.14    3.18   0
  10 -18  -7  150.03    3.47   0
   8 -18  -7  957.10    5.88   0
  -8  18   7 1008.51    5.59   0
  -8 -18   7 1018.28    6.06   0
  -6  18   7   13.10    1.64   0
   6 -18  -7   15.22    1.58   0
  -6 -18   7   13.99    1.41   0
  -4  18   7  559.53    4.04   0
  -4 -18   7  538.98    3.13   0
   4 -18  -7  536.52    4.23   0
  -2  18   7   65.82    2.02   0
  -2 -18   7   64.54    1.07   0
   2 -18  -7   66.22    2.46   0
   0 -18  -7  349.06    3.81   0
   0  18   7  332.86    3.51   0
   2  18   7  131.81    2.97   0
  -2 -18  -7  116.94    3.33   0
  -4 -18  -7    6.68    3.52   0
  -4  18  -7    7.18    0.49   0
  -4  18  -7    6.99    0.49   0
  -6  18  -7    3.04    1.03   0
  -6 -18  -7    4.00    4.05   0
  -6  18  -7    1.43    1.05   0
 -11  19   7    3.32    2.47   0
 -11 -19   7    3.04    2.68   0
  11 -19  -7    0.19    2.22   0
  -9  19   7  390.35    3.87   0
   9 -19  -7  367.02    4.45   0
  -9 -19   7  393.20    4.29   0
  -7  19   7   33.60    2.22   0
   7 -19  -7   29.23    1.87   0
  -7 -19   7   35.42    2.47   0
  -5  19   7  142.46    2.61   0
  -5 -19   7  135.02    2.15   0
   5 -19  -7  145.61    2.81   0
   3 -19  -7  185.05    3.11   0
  -3 -19   7  180.30    1.87   0
  -3  19   7  193.70    3.18   0
  -1 -19   7  109.07    0.85   0
   1 -19  -7  117.31    2.92   0
  -1  19   7  118.83    3.18   0
  -1 -19  -7   31.20    2.76   0
   1  19   7   32.57    2.44   0
  -3 -19  -7    3.45    2.79   0
   3  19   7    4.96    3.48   0
  -5 -19  -7   26.00    3.70   0
 -10 -20   7   -0.96    3.20   0
 -10  20   7    5.82    2.44   0
  10 -20  -7    0.87    2.63   0
   8 -20  -7    2.09    1.64   0
  -8  20   7   -0.29    2.01   0
  -8 -20   7    1.22    2.44   0
  -6  20   7   22.47    2.06   0
   6 -20  -7   22.40    1.79   0
  -6 -20   7   23.20    1.78   0
  -4  20   7   12.34    2.37   0
  -4 -20   7   12.70    1.29   0
   4 -20  -7    8.38    2.20   0
  -2 -20   7    0.93    0.80   0
   2 -20  -7    0.24    1.70   0
  -2  20   7   -0.10    2.59   0
   0 -20  -7    4.92    2.70   0
   0  20   7    7.45    1.99   0
   2  20   7    4.36    3.13   0
  -2 -20  -7    2.04    2.85   0
  -4 -20  -7   21.03    3.66   0
  -6 -20  -7    1.64    4.49   0
  -9 -21   7  170.35    3.79   0
  -9  21   7  139.84    2.72   0
   9 -21  -7  137.84    3.37   0
  -7  21   7   53.78    2.47   0
   7 -21  -7   49.96    2.43   0
  -7 -21   7   57.63    2.54   0
   5 -21  -7   81.68    2.26   0
  -5  21   7   86.58    2.55   0
  -5 -21   7   95.59    1.94   0
   3 -21  -7  275.68    3.26   0
  -3 -21   7  293.73    2.13   0
  -3  21   7  293.52    3.67   0
   1 -21  -7   81.10    2.92   0
  -1  21   7   84.06    2.40   0
   1  21   7  146.24    3.19   0
  -1 -21  -7  138.40    3.59   0
  -3 -21  -7   15.37    3.58   0
  -5 -21  -7   14.94    3.88   0
 -10 -22   7   62.40    3.66   0
 -10  22   7   57.64    2.60   0
  10 -22  -7   57.85    2.52   0
   8 -22  -7  326.87    4.27   0
  -8  22   7  362.94    3.98   0
  -8 -22   7  388.49    4.32   0
  -6  22   7   64.96    2.48   0
   6 -22  -7   67.93    2.41   0
  -6 -22   7   68.41    2.28   0
  -4 -22   7  269.63    2.40   0
   4 -22  -7  264.07    3.56   0
  -4  22   7  277.00    3.40   0
  -2 -22   7   31.42    0.84   0
   2 -22  -7   36.61    1.96   0
  -2 -22   7   35.70    0.91   0
  -2  22   7   33.77    2.50   0
   0 -22  -7  389.52    4.48   0
   0  22   7  408.46    4.24   0
  -2 -22  -7   11.20    2.64   0
   2  22   7   12.43    3.05   0
  -4 -22  -7   21.89    2.85   0
  -9 -23   7  167.05    3.86   0
  -9  23   7  158.65    2.95   0
   9 -23  -7  157.72    3.35   0
  -7  23   7    6.11    2.28   0
  -7 -23   7    1.15    1.96   0
   7 -23  -7   -0.07    1.94   0
  -5  23   7  131.67    2.87   0
   5 -23  -7  120.78    2.85   0
  -5 -23   7  130.71    2.19   0
   3 -23  -7  196.43    3.04   0
  -3 -23   7  219.55    1.95   0
  -3  23   7  222.15    3.43   0
  -1  23   7  142.81    3.44   0
   1 -23  -7  128.38    3.24   0
   1  23   7    2.31    3.00   0
  -1 -23  -7    4.45    2.71   0
  -3 -23  -7   -0.11    3.15   0
  -5 -23  -7   25.80    3.34   0
  -8  24   7    8.66    2.13   0
   8 -24  -7    8.29    1.77   0
  -8 -24   7    5.87    2.53   0
  -6  24   7    1.54    2.22   0
   6 -24  -7    0.81    1.89   0
  -6 -24   7    1.85    2.01   0
  -4 -24   7    0.75    1.24   0
  -4  24   7   -0.11    2.13   0
   4 -24  -7    2.27    2.00   0
   2 -24  -7    1.98    1.73   0
  -2  24   7    1.12    1.94   0
   0  24   7    2.78    2.66   0
   0 -24  -7   -0.35    1.96   0
  -2 -24  -7    4.41    2.51   0
   2  24   7    6.66    2.67   0
  -4 -24  -7    3.75    3.35   0
  -7  25   7   14.48    2.38   0
  -7 -25   7    8.63    2.03   0
   7 -25  -7    8.92    2.35   0
   5 -25  -7   70.35    2.72   0
  -5 -25   7   88.12    1.97   0
  -5 -25   7   93.86    2.22   0
  -5  25   7   84.86    2.32   0
  -3 -25   7   98.89    1.35   0
  -3 -25   7   99.71    1.40   0
   3 -25  -7   85.52    2.48   0
  -3  25   7  101.34    3.16   0
   1 -25  -7   25.91    2.11   0
  -1  25   7   30.69    2.31   0
  -1 -25  -7   46.57    2.60   0
   1  25   7   51.23    3.68   0
  -3 -25  -7   -0.66    2.56   0
  -8  26   7  204.92    3.72   0
   8 -26  -7  185.51    3.57   0
  -8 -26   7  217.58    3.90   0
  -6 -26   7   46.00    2.32   0
  -6 -26   7   53.39    2.23   0
   6 -26  -7   36.52    2.26   0
  -6  26   7   43.77    2.38   0
  -4 -26   7  243.41    2.32   0
   4 -26  -7  198.82    3.54   0
  -4 -26   7  239.41    2.48   0
  -4  26   7  239.12    3.76   0
   2 -26  -7   17.00    2.60   0
  -2  26   7   22.16    2.84   0
   0 -26  -7  153.22    3.85   0
   0  26   7  178.01    4.26   0
  -2 -26  -7   17.80    3.49   0
  -7  27   7    2.62    2.22   0
  -7 -27   7    3.23    2.33   0
  -7 -27   7    3.36    2.07   0
   7 -27  -7    4.45    2.31   0
   5 -27  -7   48.45    2.55   0
  -5 -27   7   50.20    1.95   0
  -5 -27   7   50.84    2.07   0
  -5  27   7   50.49    2.74   0
  -3  27   7  135.76    3.43   0
  -3 -27   7  111.19    1.26   0
   3 -27  -7  116.53    3.10   0
  -3 -27   7  126.48    1.28   0
   1 -27  -7   53.76    3.00   0
  -1  27   7   65.11    3.66   0
  -1 -27  -7    5.61    3.27   0
   1  27   7   10.40    3.76   0
  -6 -28   7    1.54    2.05   0
   6 -28  -7    1.51    2.22   0
  -6 -28   7    3.84    2.01   0
  -6  28   7    0.55    2.18   0
   4 -28  -7    1.74    2.25   0
  -4  28   7    1.86    1.88   0
  -4 -28   7    0.94    1.18   0
  -4 -28   7    0.54    1.08   0
  -2  28   7    3.96    3.00   0
   2 -28  -7    0.83    2.51   0
   0 -28  -7    2.03    2.20   0
   0  28   7    0.99    3.18   0
  -5 -29   7   35.55    1.69   0
   5 -29  -7   27.92    2.06   0
  -5 -29   7   34.54    1.80   0
  -5  29   7   33.55    2.92   0
  -3  29   7   67.74    2.98   0
   3 -29  -7   58.34    2.95   0
   1 -29  -7   16.01    2.57   0
  -1  29   7   14.93    2.45   0
 -14   0   8  147.49    4.96   0
 -12   0   8   75.54    3.02   0
 -10   0   8 1203.75    6.51   0
  10   0  -8 1190.62    6.83   0
  -8   0   8  124.93    2.51   0
   8   0  -8  124.45    2.28   0
  -6   0   8  166.43    2.52   0
   6   0  -8  165.46    2.26   0
   4   0  -8  834.94    3.79   0
  -4   0   8  715.28    3.41   0
  -2   0   8  721.77    3.39   0
   2   0  -8  784.50    3.47   0
   0   0  -8   -1.35    1.72   0
   0   0   8    0.01    1.63   0
  -2   0  -8    0.91    1.48   0
   2   0   8    0.08    1.95   0
  -4   0  -8    5.53    2.66   0
   4   0   8    5.53    2.37   0
  -6   0  -8  118.47    3.13   0
  -8   0  -8   88.15    3.50   0
 -13   1   8  112.28    4.18   0
 -13  -1   8  117.53    3.51   0
 -11   1   8   54.26    2.32   0
 -11  -1   8   47.85    2.29   0
  -9   1   8  312.03    3.25   0
  -9  -1   8  317.45    3.26   0
   9  -1  -8  342.20    3.84   0
   9   1  -8  324.80    3.65   0
  -7   1   8    2.54    2.04   0
  -7  -1   8    4.15    2.03   0
   7  -1  -8    4.92    1.57   0
   7   1  -8    5.75    2.05   0
   5  -1  -8  398.62    2.79   0
   5   1  -8  400.91    2.97   0
  -5   1   8  385.55    2.73   0
  -5  -1   8  371.60    2.66   0
   3   1  -8   70.95    1.87   0
  -3   1   8   66.19    1.89   0
  -3  -1   8   87.14    1.96   0
   3  -1  -8   77.14    1.88   0
  -1   1   8  260.65    2.27   0
  -1  -1   8  268.40    2.25   0
   1  -1  -8  285.83    2.61   0
   1   1  -8  307.34    2.52   0
  -1  -1  -8   11.52    1.87   0
  -1   1  -8   11.80    1.31   0
   1   1   8   11.23    1.47   0
   1  -1   8   11.40    1.64   0
  -3  -1  -8   10.51    1.76   0
  -3   1  -8    6.71    1.75   0
   3  -1   8    7.29    2.46   0
   3   1   8    6.74    1.75   0
  -5  -1  -8  171.42    3.29   0
  -5   1  -8  171.92    3.43   0
  -7  -1  -8    9.03    3.53   0
  -7   1  -8   12.73    2.37   0
 -14   2   8    3.61    2.88   0
 -14  -2   8    1.33    3.06   0
 -12   2   8   35.93    2.69   0
 -12  -2   8   35.22    3.43   0
  10  -2  -8    9.07    2.04   0
 -10   2   8    5.16    1.89   0
 -10  -2   8    9.06    2.69   0
  10   2  -8    6.01    2.18   0
   8   2  -8   13.77    1.66   0
  -8   2   8   16.29    2.10   0
  -8  -2   8   13.73    2.13   0
   8  -2  -8   11.94    1.65   0
  -6  -2   8   -0.03    1.24   0
   6   2  -8    0.02    1.92   0
  -6   2   8   -1.54    1.99   0
   6  -2  -8   -0.20    2.04   0
   4  -2  -8    1.20    1.24   0
   4   2  -8   -1.34    1.61   0
  -4  -2   8    1.29    1.22   0
  -4   2   8    2.10    1.22   0
  -2   2   8  104.51    2.07   0
  -2  -2   8  113.09    2.01   0
   2  -2  -8  116.55    1.76   0
   2   2  -8  124.63    1.70   0
   0  -2  -8   20.15    1.45   0
   0   2  -8   19.99    1.68   0
   0  -2   8   20.53    1.57   0
   0   2   8   15.44    1.82   0
  -2  -2  -8   -1.74    1.70   0
  -2   2  -8   -2.16    1.81   0
   2  -2   8    2.28    1.86   0
   2   2   8   -1.91    1.68   0
   4  -2   8   21.02    1.90   0
  -4   2  -8   19.28    2.58   0
  -4  -2  -8   22.46    2.08   0
   4   2   8   18.63    2.51   0
  -6  -2  -8    1.74    3.21   0
  -6   2  -8    0.03    2.88   0
  -8  -2  -8    5.20    3.62   0
  -8   2  -8   11.13    3.59   0
 -13   3   8   75.37    3.20   0
 -13  -3   8   63.01    4.00   0
 -11   3   8  243.60    3.88   0
  11  -3  -8  252.35    3.75   0
 -11  -3   8  230.86    3.82   0
   9  -3  -8  514.42    4.18   0
  -9   3   8  496.59    4.03   0
   9   3  -8  515.58    4.42   0
  -9  -3   8  519.05    4.29   0
   7  -3  -8   50.49    1.80   0
  -7  -3   8   52.57    2.23   0
   7   3  -8   54.19    1.82   0
  -7   3   8   49.22    1.76   0
   5  -3  -8  461.01    3.33   0
   5   3  -8  508.52    3.17   0
  -5   3   8  476.90    3.35   0
  -5  -3   8  464.92    2.94   0
   3   3  -8  229.41    2.27   0
  -3   3   8  205.21    2.40   0
  -3  -3   8  210.56    2.01   0
   3  -3  -8  233.01    2.47   0
  -1   3   8    3.72    1.22   0
  -1  -3   8    0.19    1.11   0
   1  -3  -8   -0.24    1.27   0
   1   3  -8   -1.65    1.56   0
  -1  -3  -8    3.96    1.95   0
  -1   3  -8    5.04    1.14   0
   1   3   8    5.86    1.99   0
   1  -3   8    5.01    1.17   0
  -3  -3  -8    4.57    2.39   0
  -3   3  -8    1.39    1.62   0
   3  -3   8   -0.27    1.69   0
   3   3   8    4.37    2.51   0
  -5  -3  -8  132.28    3.54   0
  -5   3  -8  126.54    3.24   0
  -7   3  -8   -1.95    3.02   0
  -7  -3  -8    2.35    3.75   0
 -14   4   8  125.18    4.87   0
 -14  -4   8  129.01    4.41   0
 -12   4   8  118.43    3.84   0
 -12  -4   8  115.57    3.82   0
 -10   4   8  541.47    4.18   0
 -10  -4   8  531.12    4.46   0
  10  -4  -8  489.99    4.51   0
  -8   4   8   89.97    2.37   0
  -8  -4   8   93.24    2.49   0
   8  -4  -8  100.07    2.65   0
   8   4  -8   90.52    2.71   0
  -6  -4   8   91.45    2.13   0
  -6   4   8   83.37    1.96   0
   6   4  -8   93.67    2.26   0
   6  -4  -8   92.41    2.38   0
   4  -4  -8 1096.35    4.35   0
  -4  -4   8 1086.31    4.01   0
  -4   4   8 1077.59    4.40   0
   4   4  -8 1189.93    4.06   0
  -2   4   8  474.73    2.98   0
  -2  -4   8  452.71    2.61   0
   2  -4  -8  496.47    3.04   0
   2   4  -8  509.04    2.62   0
   0   4   8   72.68    2.21   0
   0  -4  -8   84.59    1.95   0
   0   4  -8   84.21    1.81   0
   0  -4   8   76.05    1.48   0
  -2  -4  -8   -1.68    1.53   0
  -2   4  -8   -1.10    1.67   0
   2   4   8   -0.47    2.29   0
   2  -4   8    1.94    1.86   0
  -4  -4  -8   27.51    3.00   0
  -4   4  -8   20.98    2.44   0
   4   4   8   16.90    2.88   0
  -6  -4  -8  175.65    4.11   0
  -6   4  -8  171.19    3.60   0
  -8   4  -8  161.04    4.44   0
  -8  -4  -8  190.18    4.91   0
 -13  -5   8  114.44    4.47   0
 -13   5   8  113.64    3.34   0
 -11   5   8   18.01    2.61   0
 -11  -5   8   17.74    2.86   0
  11  -5  -8   18.88    2.32   0
  -9   5   8  287.93    3.53   0
  -9  -5   8  263.25    3.25   0
   9   5  -8  280.36    3.87   0
   9  -5  -8  278.77    3.65   0
   7   5  -8   17.37    2.12   0
  -7  -5   8   17.23    2.00   0
  -7   5   8   15.03    1.95   0
   7  -5  -8   12.58    2.10   0
   5   5  -8 1127.01    4.30   0
   5  -5  -8 1105.61    4.67   0
  -5   5   8  993.34    4.24   0
  -5  -5   8  990.72    4.07   0
   3   5  -8   30.56    1.22   0
  -3   5   8   24.66    1.89   0
  -3  -5   8   25.63    1.61   0
   3  -5  -8   27.79    1.41   0
  -1   5   8   12.66    2.08   0
  -1  -5   8    9.73    1.47   0
   1  -5  -8   11.89    2.11   0
   1   5  -8   13.20    1.05   0
  -1  -5  -8    3.88    1.67   0
  -1   5  -8    5.58    1.39   0
   1   5   8    1.82    1.67   0
   1  -5   8    2.93    1.40   0
  -3  -5  -8    3.06    1.96   0
  -3   5  -8    2.61    1.39   0
   3  -5   8    4.77    2.14   0
   3   5   8    6.00    2.45   0
  -5  -5  -8  198.56    4.21   0
  -5   5  -8  207.27    2.96   0
  -7   5  -8    8.32    2.96   0
  -7  -5  -8    7.84    3.67   0
 -14   6   8    0.53    3.87   0
 -14  -6   8    4.82    3.26   0
 -12   6   8    4.81    2.95   0
 -12  -6   8    6.48    2.67   0
 -10   6   8    6.48    2.52   0
  10  -6  -8    5.08    1.97   0
 -10  -6   8   10.52    2.43   0
   8   6  -8    4.86    1.84   0
   8  -6  -8    3.74    1.70   0
  -8  -6   8    1.10    1.76   0
  -8   6   8    5.20    1.69   0
  -6  -6   8  114.17    2.23   0
   6   6  -8  128.93    2.32   0
   6  -6  -8  118.95    2.15   0
  -6   6   8  117.38    2.46   0
  -4   6   8    0.73    1.44   0
   4   6  -8    1.50    1.54   0
  -4  -6   8    1.58    1.50   0
   4  -6  -8    0.16    1.88   0
   2   6  -8  233.10    1.90   0
  -2   6   8  224.19    2.45   0
  -2  -6   8  215.06    1.88   0
   2  -6  -8  228.13    2.43   0
   0  -6  -8   43.20    1.89   0
   0   6  -8   50.33    1.54   0
   0   6   8   47.29    2.36   0
   0  -6   8   52.17    1.47   0
  -2  -6  -8   17.00    1.76   0
  -2   6  -8   14.85    1.78   0
   2  -6   8   13.47    1.87   0
   2   6   8   13.07    1.72   0
  -4  -6  -8   -0.81    3.04   0
  -4   6  -8    3.14    2.05   0
   4   6   8   -0.13    2.82   0
  -6   6  -8    1.68    2.55   0
  -6  -6  -8   -3.96    3.47   0
  -8   6  -8    2.05    3.22   0
  -8  -6  -8    1.76    3.89   0
 -13   7   8   72.85    3.06   0
 -13  -7   8   76.60    4.65   0
 -11   7   8   58.11    2.40   0
  11  -7  -8   67.43    2.61   0
 -11  -7   8   66.79    3.31   0
  -9  -7   8  407.56    4.14   0
   9  -7  -8  433.22    3.89   0
  -9   7   8  425.02    3.60   0
  -7  -7   8   27.66    2.11   0
   7   7  -8   29.35    2.38   0
  -7   7   8   27.23    1.65   0
   7  -7  -8   28.05    1.71   0
  -5  -7   8  440.83    2.95   0
   5  -7  -8  458.73    3.21   0
   5   7  -8  482.45    3.04   0
  -5   7   8  426.66    3.08   0
  -3   7   8   42.68    1.58   0
   3   7  -8   48.75    1.57   0
  -3  -7   8   43.35    1.23   0
   3  -7  -8   44.15    2.03   0
  -1   7   8    0.68    1.41   0
  -1  -7   8   -0.51    0.88   0
   1  -7  -8    0.11    1.43   0
   1   7  -8    0.39    0.89   0
  -1  -7  -8    8.60    2.31   0
  -1   7  -8    8.64    1.14   0
   1   7   8    2.93    1.73   0
   1  -7   8    5.78    1.57   0
  -3  -7  -8    8.54    2.10   0
  -3   7  -8    8.47    1.81   0
   3  -7   8    5.18    1.41   0
   3   7   8   11.42    2.00   0
  -5  -7  -8  143.07    3.78   0
  -5   7  -8  143.77    2.91   0
  -7   7  -8    2.15    2.07   0
  -7  -7  -8    6.14    4.05   0
 -12   8   8  135.03    3.29   0
 -12  -8   8  135.04    4.16   0
 -10   8   8  560.60    4.38   0
  10  -8  -8  591.68    4.77   0
 -10  -8   8  561.81    5.03   0
   8  -8  -8  174.62    3.08   0
  -8   8   8  151.56    2.39   0
  -8  -8   8  157.95    2.54   0
   8   8  -8  168.72    2.94   0
   6   8  -8  153.27    2.08   0
  -6  -8   8  136.98    2.00   0
   6  -8  -8  130.16    2.61   0
  -6   8   8  132.27    2.51   0
   4   8  -8 1109.21    4.06   0
  -4   8   8  941.23    4.38   0
  -4  -8   8 1002.12    3.83   0
   4  -8  -8 1047.30    4.52   0
  -2   8   8  237.56    2.57   0
   2   8  -8  265.74    2.05   0
  -2  -8   8  229.16    2.01   0
   2  -8  -8  230.75    2.52   0
   0  -8  -8   27.47    2.27   0
   0   8  -8   31.36    1.05   0
   0   8   8   26.38    1.77   0
   0  -8   8   28.29    1.41   0
  -2  -8  -8   96.19    2.36   0
   2  -8   8   98.47    1.98   0
  -2   8  -8  114.38    1.90   0
   2   8   8   86.13    2.86   0
  -4  -8  -8   -2.81    3.04   0
  -4   8  -8    0.86    1.95   0
   4   8   8    2.56    2.99   0
  -6  -8  -8  193.96    5.05   0
  -6   8  -8  206.04    3.41   0
  -8   8  -8  169.38    4.01   0
  -8  -8  -8  169.19    4.97   0
 -13   9   8   65.57    3.25   0
 -13  -9   8   73.25    4.65   0
 -11   9   8  148.71    3.47   0
 -11  -9   8  143.62    3.96   0
  11  -9  -8  130.87    3.17   0
   9  -9  -8  573.73    4.41   0
  -9  -9   8  602.28    4.77   0
  -9   9   8  582.67    4.44   0
  -7  -9   8    1.71    1.54   0
   7   9  -8   -1.49    2.19   0
   7  -9  -8    2.17    2.18   0
  -7   9   8   -0.25    1.96   0
  -5  -9   8  651.72    3.43   0
   5  -9  -8  703.94    3.94   0
  -5   9   8  634.94    3.82   0
   5   9  -8  666.67    3.25   0
  -3   9   8   19.70    2.06   0
  -3  -9   8   19.43    1.24   0
   3  -9  -8   15.96    1.92   0
   3   9  -8   18.16    1.27   0
   1   9  -8   50.99    1.32   0
  -1  -9   8   43.52    1.12   0
   1  -9  -8   45.14    1.87   0
  -1   9   8   44.43    1.86   0
  -1  -9  -8  117.86    2.75   0
  -1   9  -8  135.72    1.83   0
   1  -9   8  112.38    1.90   0
   1   9   8  114.52    2.33   0
  -3  -9  -8   -0.20    2.15   0
   3   9   8   -0.93    2.76   0
  -3   9  -8    1.03    1.56   0
  -5  -9  -8  150.03    3.53   0
  -5   9  -8  159.16    2.54   0
  -7   9  -8    4.62    2.49   0
  -7  -9  -8   -0.43    3.07   0
 -12  10   8   -0.27    2.90   0
  12 -10  -8    3.78    3.42   0
 -12 -10   8    5.34    3.68   0
  10 -10  -8   -0.16    2.72   0
 -10 -10   8   -1.00    2.59   0
 -10  10   8    0.17    2.56   0
   8 -10  -8    3.16    2.23   0
  -8 -10   8    4.71    1.61   0
  -8  10   8    2.40    1.96   0
  -6 -10   8    3.58    1.36   0
   6 -10  -8   -1.75    2.19   0
  -6  10   8    3.04    2.14   0
   6  10  -8   -0.25    1.94   0
  -4  10   8    2.62    1.51   0
   4  10  -8    1.83    1.39   0
  -4 -10   8    0.44    1.31   0
   4 -10  -8    6.10    1.53   0
  -2 -10   8   -0.28    1.22   0
   2 -10  -8    2.09    1.94   0
   2  10  -8   -0.07    1.24   0
  -2  10   8   -1.00    1.53   0
   0 -10  -8    5.97    2.21   0
   0  10   8    8.49    1.71   0
   0  10  -8   10.27    1.34   0
   0 -10   8    8.66    1.30   0
  -2 -10  -8   13.72    1.94   0
  -2  10  -8   16.10    1.35   0
   2 -10   8   14.76    1.58   0
   2  10   8   14.16    1.95   0
  -4 -10  -8   11.99    2.35   0
  -4  10  -8   16.26    1.76   0
   4  10   8   11.27    2.24   0
  -6 -10  -8   -2.38    2.91   0
  -6  10  -8   -0.43    2.16   0
  -8  10  -8    4.55    2.80   0
  -8 -10  -8    5.56    4.71   0
 -13  11   8   35.64    3.40   0
 -13 -11   8   34.84    3.58   0
  11 -11  -8    9.38    2.84   0
 -11 -11   8    7.20    3.44   0
 -11  11   8   16.15    2.00   0
   9 -11  -8  308.57    3.97   0
  -9 -11   8  300.51    3.90   0
  -9  11   8  302.15    3.75   0
  -7 -11   8   20.46    1.62   0
  -7  11   8   18.25    2.00   0
   7 -11  -8   14.94    2.07   0
   7  11  -8   20.77    1.70   0
  -5 -11   8  297.52    2.44   0
   5 -11  -8  294.36    2.88   0
   5  11  -8  332.96    2.81   0
  -5  11   8  283.93    3.12   0
  -3  11   8   53.20    1.86   0
   3  11  -8   65.99    1.60   0
  -3 -11   8   51.27    1.24   0
   3 -11  -8   55.20    1.89   0
  -1 -11   8    5.69    1.24   0
   1  11  -8    6.92    1.26   0
   1 -11  -8    2.92    1.59   0
  -1  11   8    8.98    2.07   0
  -1 -11  -8   44.07    2.63   0
   1 -11   8   37.22    1.34   0
  -1  11  -8   47.82    1.35   0
   1  11   8   37.56    1.98   0
  -3 -11  -8    2.84    2.79   0
  -3  11  -8    7.50    1.37   0
   3  11   8    6.32    2.21   0
  -5 -11  -8  132.33    4.20   0
  -5  11  -8  137.36    2.47   0
  -7 -11  -8    6.02    4.11   0
  -7  11  -8    3.82    1.97   0
  12 -12  -8   62.37    3.46   0
 -12 -12   8   59.30    3.26   0
 -12  12   8   62.69    2.78   0
 -10 -12   8  650.29    5.21   0
 -10  12   8  681.71    5.26   0
  10 -12  -8  672.18    5.68   0
  -8 -12   8  104.62    2.28   0
  -8  12   8  102.16    2.49   0
   8 -12  -8   95.83    2.26   0
   6  12  -8  108.40    2.50   0
  -6 -12   8   95.42    1.97   0
   6 -12  -8  102.06    2.48   0
  -6  12   8   96.80    2.33   0
   4  12  -8 1221.43    4.25   0
  -4  12   8 1006.46    4.66   0
   4 -12  -8  999.19    4.91   0
  -4 -12   8  996.89    4.01   0
  -2  12   8  154.65    2.80   0
  -2 -12   8  152.14    1.80   0
   2 -12  -8  158.33    2.45   0
   2  12  -8  191.23    1.90   0
   0  12  -8    3.17    1.14   0
   0 -12  -8    3.68    2.17   0
   0  12   8   -1.63    2.12   0
   0 -12   8    1.40    1.10   0
  -2 -12  -8   10.65    2.68   0
   2  12   8    8.23    2.11   0
   2 -12   8   10.47    1.45   0
  -2  12  -8   11.78    1.23   0
  -4 -12  -8   -0.58    2.97   0
  -4  12  -8   -0.68    1.49   0
   4  12   8   -0.20    2.98   0
  -6 -12  -8   63.01    4.41   0
  -6  12  -8   71.15    2.42   0
 -13  13   8   58.53    3.09   0
 -13 -13   8   57.37    4.94   0
 -11  13   8   68.33    2.94   0
  11 -13  -8   73.86    2.66   0
 -11 -13   8   72.07    3.08   0
  -9 -13   8  279.73    3.73   0
   9 -13  -8  289.73    4.15   0
  -9  13   8  294.07    3.74   0
  -7 -13   8    2.93    2.06   0
  -7  13   8    3.40    2.01   0
   7 -13  -8    7.32    1.59   0
   5 -13  -8  229.67    3.07   0
  -5 -13   8  232.36    2.58   0
  -5  13   8  241.62    3.00   0
   5  13  -8  262.34    2.46   0
  -3  13   8    7.03    2.09   0
  -3 -13   8    9.32    1.31   0
   3 -13  -8    6.82    2.33   0
   3  13  -8    5.29    1.40   0
  -1 -13   8   18.68    1.13   0
   1 -13  -8   17.43    1.79   0
   1  13  -8   23.16    1.16   0
  -1  13   8   22.24    2.33   0
  -1  13  -8   30.98    1.15   0
   1 -13   8   23.93    1.24   0
  -1 -13  -8   28.17    2.55   0
   1  13   8   28.39    2.27   0
  -3 -13  -8   10.45    2.25   0
  -3  13  -8    9.00    1.16   0
   3  13   8   10.36    2.20   0
  -5 -13  -8  185.43    4.04   0
  -5  13  -8  191.53    2.40   0
  -7 -13  -8    3.94    3.59   0
  -7  13  -8    1.86    2.22   0
  12 -14  -8   -0.80    2.48   0
 -12  14   8   -1.84    3.13   0
 -12 -14   8   -2.12    3.87   0
 -10  14   8    1.13    2.48   0
 -10 -14   8    0.84    2.75   0
  10 -14  -8    0.59    2.33   0
  -8  14   8    4.65    1.74   0
  -8 -14   8    2.85    2.50   0
   8 -14  -8    5.31    2.22   0
   6 -14  -8   -0.68    1.58   0
  -6 -14   8    1.75    1.95   0
  -6  14   8    3.12    2.17   0
   4  14  -8   24.39    1.61   0
  -4  14   8   20.05    2.26   0
   4 -14  -8   21.58    1.66   0
  -4 -14   8   22.98    1.61   0
  -2 -14   8   27.84    1.30   0
   2 -14  -8   31.19    1.85   0
   2  14  -8   38.00    1.29   0
  -2  14   8   34.00    2.40   0
   0 -14  -8    6.58    2.33   0
   0  14  -8    2.15    0.94   0
   0  14   8   -1.73    2.58   0
   0 -14   8    2.08    0.99   0
  -2 -14  -8   -0.69    2.54   0
   2  14   8    0.05    2.12   0
  -2  14  -8   -0.19    1.02   0
  -4 -14  -8   26.32    2.70   0
  -4  14  -8   27.77    1.54   0
   4  14   8   22.66    2.74   0
  -6 -14  -8    1.37    3.13   0
  -6  14  -8    0.92    1.71   0
 -11  15   8   28.36    2.59   0
  11 -15  -8   22.50    3.11   0
 -11 -15   8   27.01    3.75   0
   9 -15  -8  276.59    3.88   0
  -9 -15   8  305.28    4.20   0
  -9  15   8  311.12    3.81   0
  -7  15   8   13.56    1.78   0
  -7 -15   8   13.75    2.11   0
   7 -15  -8   14.02    2.39   0
   5 -15  -8  193.03    2.62   0
  -5 -15   8  186.58    2.33   0
  -5  15   8  193.50    3.02   0
  -3  15   8  186.87    2.62   0
   3  15  -8  224.68    2.05   0
   3 -15  -8  186.69    3.04   0
  -3 -15   8  185.95    1.98   0
  -1 -15   8    9.14    0.96   0
   1 -15  -8   10.46    1.71   0
   1  15  -8    8.29    0.99   0
  -1  15   8    4.58    2.45   0
  -1 -15  -8    0.83    1.90   0
  -1  15  -8    0.95    0.88   0
   1 -15   8    0.73    0.99   0
   1  15   8    1.18    2.71   0
  -3 -15  -8   10.08    3.16   0
   3  15   8   10.02    2.84   0
  -3  15  -8    7.43    1.15   0
  -5 -15  -8   22.25    3.72   0
  -5  15  -8   24.65    1.40   0
  -7 -15  -8    5.31    4.69   0
  -7  15  -8    0.33    1.85   0
  12 -16  -8   45.18    3.56   0
 -12  16   8   44.87    3.55   0
 -12 -16   8   40.61    3.37   0
 -10  16   8  418.12    4.37   0
 -10 -16   8  389.32    4.83   0
  10 -16  -8  361.06    4.22   0
  -8  16   8   98.25    2.35   0
  -8 -16   8   98.67    2.81   0
   8 -16  -8   95.86    2.50   0
   6 -16  -8   12.08    2.41   0
  -6  16   8    8.36    2.33   0
  -6 -16   8   13.18    1.43   0
  -4  16   8  241.63    3.19   0
   4 -16  -8  245.26    2.89   0
  -4 -16   8  237.77    2.25   0
   2  16  -8  123.78    1.72   0
  -2 -16   8   96.01    1.63   0
   2 -16  -8  105.05    2.27   0
  -2  16   8  108.34    2.27   0
   0 -16  -8    3.25    1.84   0
   0  16  -8    7.93    0.84   0
   0  16   8    5.52    1.89   0
   0 -16   8    6.71    0.85   0
  -2 -16  -8   -1.17    2.84   0
  -2  16  -8   -0.58    0.81   0
   2  16   8    2.45    2.95   0
  -4 -16  -8   30.74    3.57   0
  -4  16  -8   31.99    1.31   0
  -6 -16  -8   47.05    3.71   0
  -6  16  -8   45.26    1.74   0
 -11  17   8   26.16    2.32   0
  11 -17  -8   19.74    3.16   0
 -11 -17   8   25.80    3.70   0
   9 -17  -8  181.64    3.30   0
  -9  17   8  192.00    3.57   0
  -9 -17   8  213.46    3.81   0
   7 -17  -8   13.93    2.32   0
  -7  17   8    9.34    2.20   0
  -7 -17   8   13.07    2.23   0
   5 -17  -8  139.78    2.59   0
  -5 -17   8  142.87    2.23   0
  -5  17   8  146.63    3.00   0
  -3  17   8   12.47    2.41   0
  -3 -17   8   16.68    1.31   0
   3 -17  -8   11.54    2.25   0
  -1 -17   8   12.66    0.89   0
   1 -17  -8   12.16    2.50   0
   1  17  -8   16.13    0.95   0
  -1  17   8   10.72    2.64   0
  -1 -17  -8    0.85    2.02   0
  -1  17  -8    3.41    0.75   0
   1  17   8    3.97    2.07   0
  -3 -17  -8    0.98    3.06   0
  -3  17  -8    1.88    0.89   0
   3  17   8    8.80    3.34   0
  -5 -17  -8  117.62    4.71   0
  -5  17  -8  128.37    1.74   0
 -10  18   8    3.09    2.36   0
 -10 -18   8    1.79    2.83   0
  10 -18  -8    2.28    1.99   0
  -8  18   8   24.90    2.49   0
  -8 -18   8   27.31    2.01   0
   8 -18  -8   22.77    2.32   0
  -6  18   8    2.83    2.05   0
   6 -18  -8    3.38    2.22   0
  -6 -18   8    3.76    1.43   0
  -4  18   8   13.48    2.30   0
   4 -18  -8   15.98    1.77   0
  -4 -18   8   14.91    1.35   0
  -2 -18   8   60.85    1.21   0
   2 -18  -8   69.05    2.66   0
  -2  18   8   65.32    2.52   0
   0 -18  -8    4.28    1.97   0
   0 -18   8    5.13    0.71   0
   0  18   8    3.70    1.91   0
  -2 -18  -8   -1.89    2.91   0
   2  18   8    5.79    2.99   0
  -2  18  -8    2.30    0.41   0
  -4  18  -8    8.42    0.82   0
  -4 -18  -8    7.44    3.85   0
  -4  18  -8    8.39    0.82   0
  -6 -18  -8   -1.29    4.19   0
  -6  18  -8    1.61    1.18   0
  -6  18  -8    0.72    1.16   0
 -11  19   8   30.02    2.79   0
  11 -19  -8   29.82    3.29   0
 -11 -19   8   41.04    3.94   0
   9 -19  -8  214.28    3.53   0
  -9  19   8  245.58    3.38   0
  -9 -19   8  240.16    4.05   0
  -7  19   8   25.05    2.33   0
  -7 -19   8   22.07    2.24   0
   7 -19  -8   18.98    2.33   0
   5 -19  -8   23.90    1.78   0
  -5  19   8   18.36    2.40   0
  -5 -19   8   22.73    1.50   0
   3 -19  -8   66.00    2.19   0
  -3 -19   8   65.36    1.41   0
  -3  19   8   68.07    2.20   0
   1 -19  -8    5.75    2.56   0
  -1  19   8    6.89    2.92   0
  -1 -19   8    8.17    0.79   0
  -1 -19  -8    5.94    2.62   0
   1  19   8    3.27    3.08   0
  -3 -19  -8    7.28    2.53   0
   3  19   8    8.84    2.96   0
  -5 -19  -8   13.18    4.42   0
  -5  19  -8   18.78    0.80   0
  -5  19  -8   17.54    0.81   0
 -10  20   8  280.49    4.19   0
 -10 -20   8  266.64    4.77   0
  10 -20  -8  253.66    4.43   0
  -8  20   8   83.93    2.44   0
  -8 -20   8   91.87    2.81   0
   8 -20  -8   90.73    2.54   0
  -6  20   8   41.73    1.95   0
   6 -20  -8   45.03    2.38   0
  -6 -20   8   46.04    1.91   0
  -4  20   8  118.14    2.89   0
   4 -20  -8  100.57    2.99   0
  -4 -20   8  105.73    1.84   0
  -2 -20   8   50.71    1.12   0
   2 -20  -8   52.08    2.72   0
  -2  20   8   52.69    2.95   0
   0 -20  -8    1.88    2.78   0
   0  20   8    3.90    2.93   0
  -2 -20  -8   22.10    2.56   0
   2  20   8   27.01    2.95   0
  -4 -20  -8   32.69    3.71   0
  -9  21   8  149.75    3.45   0
   9 -21  -8  146.96    3.61   0
  -9 -21   8  143.19    3.92   0
  -7  21   8    7.55    1.83   0
  -7 -21   8   11.04    2.01   0
   7 -21  -8    8.70    2.35   0
  -5  21   8  207.66    3.36   0
   5 -21  -8  180.55    3.27   0
  -5 -21   8  203.96    2.39   0
  -3 -21   8   12.81    1.07   0
   3 -21  -8   10.26    2.43   0
  -3  21   8   14.99    2.37   0
   1 -21  -8   34.15    2.24   0
  -1  21   8   28.30    2.84   0
  -1 -21  -8   -2.41    2.81   0
   1  21   8    1.94    2.76   0
  -3 -21  -8   -1.86    3.38   0
   3  21   8    0.64    2.88   0
  -5 -21  -8   29.59    4.60   0
 -10  22   8    1.84    2.48   0
 -10 -22   8    2.76    3.38   0
  10 -22  -8    0.47    2.78   0
  -8  22   8    4.57    2.59   0
  -8 -22   8    6.52    2.63   0
   8 -22  -8    4.63    2.33   0
  -6  22   8    2.12    2.35   0
  -6 -22   8    3.73    1.82   0
   6 -22  -8    0.51    2.03   0
  -4 -22   8    0.55    1.29   0
   4 -22  -8    0.03    1.70   0
  -4  22   8   -0.79    2.31   0
  -2 -22   8    5.32    0.73   0
   2 -22  -8    3.96    1.85   0
  -2  22   8    4.13    1.93   0
   0 -22  -8    2.02    2.57   0
   0  22   8    0.01    2.83   0
  -2 -22  -8    4.18    3.14   0
   2  22   8    7.22    3.82   0
  -4 -22  -8    2.52    3.05   0
  -9  23   8   98.85    3.29   0
   9 -23  -8   82.64    3.13   0
  -9 -23   8   74.43    2.97   0
  -7  23   8   -0.66    2.57   0
   7 -23  -8   -0.65    1.83   0
  -7 -23   8   -0.51    2.11   0
  -5 -23   8   59.74    1.87   0
   5 -23  -8   59.29    2.18   0
  -5  23   8   63.48    2.25   0
  -3 -23   8   26.32    1.19   0
   3 -23  -8   26.96    2.54   0
  -3  23   8   27.06    2.80   0
   1 -23  -8   17.01    2.01   0
  -1  23   8   14.40    2.20   0
  -1 -23  -8    2.28    2.82   0
   1  23   8   -0.25    2.56   0
  -3 -23  -8   24.31    3.79   0
  -8  24   8   37.47    2.62   0
  -8 -24   8   46.31    2.47   0
   8 -24  -8   40.48    2.63   0
  -6  24   8   39.39    2.24   0
  -6 -24   8   37.29    2.11   0
   6 -24  -8   32.30    2.53   0
  -4 -24   8  215.95    2.19   0
  -4  24   8  228.28    3.78   0
   4 -24  -8  216.34    3.63   0
   2 -24  -8   14.81    2.02   0
  -2  24   8   22.18    2.89   0
   0  24   8    2.64    3.24   0
   0 -24  -8    0.72    2.52   0
  -2 -24  -8   12.87    3.58   0
   2  24   8   17.28    3.63   0
  -7  25   8   -1.45    2.50   0
   7 -25  -8   -4.52    2.16   0
  -7 -25   8   -1.47    1.98   0
  -5 -25   8   60.72    1.82   0
   5 -25  -8   58.19    2.95   0
  -5  25   8   64.96    2.79   0
  -3 -25   8   17.34    0.97   0
  -3 -25   8   21.07    1.06   0
   3 -25  -8   17.80    2.47   0
  -3  25   8   20.11    2.89   0
   1 -25  -8   11.42    2.55   0
  -1  25   8   12.45    3.20   0
  -1 -25  -8    1.12    2.41   0
   1  25   8    0.82    2.71   0
  -3 -25  -8   -1.41    3.40   0
  -6 -26   8    2.70    1.97   0
   6 -26  -8    4.05    2.39   0
  -6  26   8    5.00    2.57   0
  -4  26   8    0.22    2.70   0
  -4 -26   8    0.18    1.35   0
  -4 -26   8    1.43    1.17   0
   4 -26  -8    0.43    2.29   0
   2 -26  -8   11.50    2.06   0
  -2  26   8   15.57    2.89   0
   0 -26  -8    2.14    2.30   0
   0  26   8    0.68    3.20   0
  -2 -26  -8   -2.94    3.39   0
   5 -27  -8   29.22    2.73   0
  -5 -27   8   33.84    1.82   0
  -5  27   8   29.04    2.91   0
  -5 -27   8   32.65    1.64   0
  -3  27   8   -0.78    2.75   0
   3 -27  -8    1.89    2.70   0
   1 -27  -8    2.12    2.98   0
  -1  27   8   -3.39    3.16   0
  -1 -27  -8    6.79    3.44   0
   1  27   8    5.80    2.95   0
  -4 -28   8   42.43    1.27   0
  -4 -28   8   50.48    1.43   0
  -4  28   8   57.29    3.22   0
   4 -28  -8   44.90    2.52   0
   2 -28  -8    6.77    2.92   0
  -2  28   8    7.58    2.92   0
   0 -28  -8   -0.75    3.31   0
   0  28   8    1.28    2.81   0
 -13   1   9   69.80    3.69   0
 -13  -1   9   68.36    3.24   0
 -11   1   9  320.94    3.92   0
 -11  -1   9  341.48    4.34   0
  11   1  -9  368.13    4.18   0
  11  -1  -9  370.71    4.65   0
  -9   1   9  157.34    3.03   0
  -9  -1   9  157.27    2.71   0
   9   1  -9  167.77    3.30   0
   9  -1  -9  164.80    3.34   0
   7  -1  -9    3.88    2.06   0
   7   1  -9    3.79    2.11   0
  -7   1   9    2.29    2.01   0
  -7  -1   9   -3.85    2.00   0
   5  -1  -9  202.81    2.75   0
   5   1  -9  205.52    2.35   0
  -5   1   9  187.05    2.69   0
  -5  -1   9  186.92    2.58   0
  -3   1   9  113.66    1.93   0
  -3  -1   9  119.40    2.18   0
   3  -1  -9  131.57    2.23   0
   3   1  -9  130.84    1.90   0
  -1   1   9  561.33    3.39   0
  -1  -1   9  542.51    3.24   0
   1  -1  -9  616.27    3.66   0
   1   1  -9  604.26    3.32   0
   1  -1   9   43.50    2.36   0
  -1  -1  -9   56.00    2.58   0
  -1   1  -9   48.81    1.88   0
   1   1   9   42.71    2.55   0
  -3  -1  -9   10.26    2.68   0
  -3   1  -9   11.56    2.53   0
   3  -1   9   11.35    1.87   0
   3   1   9    8.18    2.46   0
  -5   1  -9  210.32    3.47   0
  -5  -1  -9  194.37    4.04   0
  -7  -1  -9   42.19    3.85   0
  -7   1  -9   23.83    3.32   0
 -14   2   9  176.22    5.18   0
 -14  -2   9  170.26    4.55   0
 -12   2   9   40.16    2.80   0
 -12  -2   9   42.74    3.24   0
 -10   2   9  396.61    4.30   0
 -10  -2   9  414.98    4.17   0
  10   2  -9  447.64    4.63   0
  10  -2  -9  424.61    4.14   0
  -8  -2   9   62.94    2.57   0
   8  -2  -9   65.57    2.44   0
   8   2  -9   64.48    2.08   0
  -8   2   9   63.60    2.59   0
   6  -2  -9  394.21    3.14   0
  -6   2   9  357.03    3.28   0
   6   2  -9  398.23    3.42   0
  -6  -2   9  357.53    3.23   0
   4  -2  -9    2.06    1.93   0
   4   2  -9    0.35    1.67   0
  -4   2   9    1.03    1.30   0
  -4  -2   9   -0.47    1.31   0
  -2   2   9    2.45    1.43   0
  -2  -2   9    4.15    1.65   0
   2  -2  -9    4.52    1.34   0
   2   2  -9    4.38    1.66   0
   0  -2  -9   19.16    2.23   0
   0   2  -9   19.76    1.37   0
   0   2   9   19.59    2.07   0
   0  -2   9   17.74    1.65   0
  -2  -2  -9    7.98    2.54   0
  -2   2  -9   18.43    2.13   0
   2   2   9   13.17    2.55   0
   2  -2   9   12.32    2.14   0
  -4  -2  -9  859.49    5.85   0
  -4   2  -9  844.35    5.62   0
   4   2   9  775.50    5.89   0
   4  -2   9  781.17    5.66   0
  -6  -2  -9    2.70    3.52   0
  -6   2  -9    5.90    2.81   0
  -8  -2  -9  172.48    4.53   0
  -8   2  -9  169.71    4.73   0
 -13   3   9   43.54    2.95   0
 -13  -3   9   51.34    4.03   0
 -11   3   9  372.51    4.15   0
 -11  -3   9  374.75    4.19   0
  11  -3  -9  410.76    4.47   0
  -9   3   9    1.94    2.40   0
  -9  -3   9    4.96    2.38   0
   9   3  -9    0.64    2.52   0
   9  -3  -9   -0.97    1.74   0
  -7  -3   9    2.32    1.44   0
   7   3  -9   -1.86    1.53   0
  -7   3   9   -2.00    1.90   0
   7  -3  -9   -0.45    2.11   0
   5  -3  -9  278.41    3.03   0
  -5   3   9  268.82    2.98   0
   5   3  -9  321.64    2.91   0
  -5  -3   9  276.41    2.76   0
   3   3  -9  160.80    1.88   0
  -3   3   9  137.47    2.37   0
  -3  -3   9  138.54    1.85   0
   3  -3  -9  157.82    2.22   0
  -1   3   9  490.09    3.33   0
  -1  -3   9  507.58    3.27   0
   1  -3  -9  582.33    3.84   0
   1   3  -9  602.45    3.37   0
  -1  -3  -9    4.80    2.31   0
  -1   3  -9    5.16    1.45   0
   1   3   9    3.45    1.76   0
   1  -3   9    0.62    1.99   0
  -3  -3  -9   19.36    2.20   0
  -3   3  -9   17.99    1.91   0
   3   3   9   16.43    2.85   0
   3  -3   9   10.16    1.97   0
  -5  -3  -9  294.04    4.40   0
  -5   3  -9  267.23    3.55   0
  -7  -3  -9   39.02    4.21   0
  -7   3  -9   42.05    2.86   0
 -14   4   9   -2.03    2.89   0
 -14  -4   9    0.15    4.16   0
 -12   4   9   -0.06    3.38   0
  12  -4  -9    8.00    3.22   0
 -12  -4   9    0.32    3.40   0
 -10   4   9    3.92    2.43   0
  10  -4  -9    1.31    2.52   0
 -10  -4   9    4.31    2.40   0
  10   4  -9    6.82    2.01   0
   8   4  -9   87.97    2.83   0
   8  -4  -9   85.46    2.77   0
  -8  -4   9   79.77    2.19   0
  -8   4   9   83.38    2.67   0
   6   4  -9   35.20    2.05   0
   6  -4  -9   28.39    2.08   0
  -6   4   9   30.36    1.71   0
  -6  -4   9   35.05    1.70   0
  -4   4   9   37.64    1.59   0
   4   4  -9   46.42    1.80   0
  -4  -4   9   42.84    1.81   0
   4  -4  -9   41.23    1.63   0
  -2   4   9   11.20    1.98   0
  -2  -4   9    6.31    1.58   0
   2  -4  -9   11.53    2.11   0
   2   4  -9   12.40    1.44   0
   0  -4  -9  116.52    2.75   0
   0   4  -9  119.63    2.09   0
   0   4   9  100.64    2.57   0
   0  -4   9   99.43    2.04   0
  -2  -4  -9   20.26    2.68   0
  -2   4  -9   17.38    2.28   0
   2  -4   9   18.03    2.27   0
   2   4   9   16.46    2.65   0
  -4  -4  -9   -1.01    3.08   0
  -4   4  -9    2.89    1.87   0
   4   4   9    7.00    2.23   0
  -6   4  -9   -3.06    2.56   0
  -6  -4  -9   -2.03    3.39   0
  -8  -4  -9    5.55    4.08   0
  -8   4  -9   -0.58    3.61   0
 -13   5   9   45.48    3.67   0
 -13  -5   9   52.84    4.19   0
 -11   5   9  274.02    3.80   0
 -11  -5   9  257.47    3.85   0
  11  -5  -9  283.70    3.98   0
   9   5  -9  219.90    3.53   0
  -9  -5   9  193.52    2.92   0
   9  -5  -9  213.35    3.41   0
  -9   5   9  197.71    2.80   0
  -7  -5   9   21.10    2.14   0
   7   5  -9   20.94    2.26   0
   7  -5  -9   17.09    1.62   0
  -7   5   9   20.84    1.61   0
   5  -5  -9   97.35    2.09   0
  -5   5   9   89.81    2.41   0
  -5  -5   9   99.33    1.82   0
   5   5  -9   96.65    2.03   0
   3   5  -9    7.74    1.14   0
  -3   5   9    9.22    2.06   0
  -3  -5   9    7.61    1.56   0
   3  -5  -9    9.16    1.95   0
  -1   5   9  108.81    2.19   0
  -1  -5   9   94.06    1.57   0
   1  -5  -9  112.85    2.62   0
   1   5  -9  115.69    1.92   0
  -1  -5  -9   53.20    2.07   0
  -1   5  -9   54.23    2.10   0
   1   5   9   48.67    2.54   0
   1  -5   9   51.02    1.67   0
  -3  -5  -9   45.43    3.07   0
  -3   5  -9   46.93    2.20   0
   3   5   9   39.46    2.97   0
   3  -5   9   38.27    1.93   0
  -5  -5  -9  174.97    4.41   0
  -5   5  -9  175.85    3.36   0
  -7  -5  -9    6.50    3.67   0
  -7   5  -9   11.34    2.48   0
 -12   6   9   69.92    3.67   0
  12  -6  -9   74.23    3.90   0
 -12  -6   9   74.70    4.02   0
 -10   6   9  240.63    3.60   0
 -10  -6   9  254.16    3.84   0
  10   6  -9  267.76    3.57   0
  10  -6  -9  245.59    3.93   0
  -8  -6   9   11.33    2.39   0
   8   6  -9   19.73    1.77   0
  -8   6   9   19.40    1.89   0
   8  -6  -9   15.63    1.79   0
   6   6  -9  406.02    3.43   0
   6  -6  -9  385.64    3.40   0
  -6   6   9  361.16    3.11   0
  -6  -6   9  344.31    3.24   0
  -4   6   9    2.28    1.52   0
   4   6  -9    2.98    1.13   0
  -4  -6   9    4.42    1.55   0
   4  -6  -9    3.59    2.05   0
   2   6  -9  117.87    1.86   0
  -2   6   9  101.12    2.08   0
  -2  -6   9   92.14    1.72   0
   2  -6  -9  111.55    2.19   0
   0   6  -9   56.61    1.92   0
   0  -6  -9   47.54    2.38   0
   0   6   9   50.97    2.42   0
   0  -6   9   51.36    1.52   0
  -2  -6  -9   16.38    2.08   0
  -2   6  -9   16.84    1.46   0
   2  -6   9   12.48    2.08   0
   2   6   9   13.41    2.00   0
  -4  -6  -9  837.85    6.36   0
  -4   6  -9  881.86    5.23   0
   4   6   9  790.87    5.77   0
  -6  -6  -9    6.61    2.96   0
  -6   6  -9   12.06    2.14   0
 -13   7   9   35.45    3.64   0
 -13  -7   9   41.05    4.36   0
 -11   7   9  315.88    4.00   0
  11  -7  -9  318.31    4.31   0
 -11  -7   9  314.23    4.71   0
  -9  -7   9    0.27    2.44   0
   9  -7  -9    1.50    2.47   0
   9   7  -9    5.36    1.77   0
  -9   7   9    4.10    1.69   0
   7   7  -9    1.25    2.20   0
  -7  -7   9   -0.66    1.54   0
   7  -7  -9    2.46    2.26   0
  -7   7   9    2.43    2.22   0
   5   7  -9  229.92    2.25   0
   5  -7  -9  200.51    2.88   0
  -5   7   9  194.50    2.46   0
  -5  -7   9  188.27    2.33   0
  -3   7   9   19.40    2.18   0
   3   7  -9   19.01    1.12   0
  -3  -7   9   19.88    1.47   0
   3  -7  -9   21.40    1.60   0
  -1  -7   9  254.29    2.38   0
   1  -7  -9  291.02    3.23   0
   1   7  -9  303.35    2.51   0
  -1   7   9  247.52    3.09   0
  -1  -7  -9   20.62    2.66   0
  -1   7  -9   25.24    1.81   0
   1   7   9   21.72    2.43   0
   1  -7   9   23.20    1.45   0
   3  -7   9   52.67    2.42   0
  -3  -7  -9   53.24    3.12   0
   3   7   9   54.55    2.43   0
  -3   7  -9   60.47    2.10   0
  -5  -7  -9  281.89    5.22   0
  -5   7  -9  311.04    3.33   0
  -7  -7  -9   16.15    3.96   0
  -7   7  -9   14.03    3.08   0
 -12   8   9    1.94    2.91   0
 -12  -8   9    1.40    3.61   0
  12  -8  -9    4.02    3.37   0
 -10  -8   9    6.93    2.80   0
 -10   8   9    4.79    1.95   0
  10  -8  -9    7.01    2.79   0
   8   8  -9    4.49    2.10   0
  -8  -8   9   -0.31    2.22   0
  -8   8   9    1.67    2.18   0
   8  -8  -9    4.18    1.77   0
  -6  -8   9    0.45    1.99   0
   6  -8  -9    1.23    1.97   0
  -6   8   9   -0.23    1.96   0
   6   8  -9   -1.31    2.06   0
  -4   8   9   22.18    1.66   0
  -4  -8   9   23.22    1.49   0
   4   8  -9   26.26    1.48   0
   4  -8  -9   23.18    1.67   0
  -2   8   9    5.43    1.55   0
   2   8  -9    6.85    1.34   0
  -2  -8   9    0.80    1.47   0
   2  -8  -9    7.81    2.11   0
   0  -8  -9    1.16    1.65   0
   0   8  -9    2.54    1.18   0
   0   8   9    0.05    2.18   0
   0  -8   9    2.72    1.57   0
  -2  -8  -9   14.26    2.08   0
   2   8   9    7.67    2.72   0
  -2   8  -9   16.70    1.34   0
   2  -8   9   12.76    1.37   0
   4   8   9   28.70    3.12   0
  -4  -8  -9   28.70    3.22   0
  -4   8  -9   27.08    2.04   0
  -6   8  -9   -0.34    2.31   0
  -6  -8  -9    5.26    3.70   0
 -13   9   9   36.17    3.43   0
 -13  -9   9   35.66    4.67   0
  11  -9  -9  228.42    3.81   0
 -11  -9   9  230.37    4.06   0
 -11   9   9  273.20    4.30   0
   9  -9  -9   31.85    2.78   0
  -9  -9   9   23.47    2.61   0
  -9   9   9   27.52    2.64   0
   7   9  -9   36.29    2.34   0
  -7  -9   9   27.48    1.74   0
  -7   9   9   26.80    1.86   0
   7  -9  -9   31.19    2.38   0
   5  -9  -9   16.11    2.07   0
   5   9  -9   16.35    1.36   0
  -5   9   9   16.59    2.04   0
  -5  -9   9   14.55    1.91   0
  -3   9   9    1.35    2.06   0
   3   9  -9    2.94    1.55   0
  -3  -9   9    2.72    1.08   0
   3  -9  -9    2.37    1.53   0
   1   9  -9  277.10    2.38   0
  -1  -9   9  222.29    2.07   0
   1  -9  -9  225.86    2.76   0
  -1   9   9  215.78    2.71   0
   1  -9   9   38.14    1.83   0
  -1  -9  -9   45.27    2.18   0
  -1   9  -9   44.65    1.66   0
   1   9   9   45.10    2.12   0
  -3  -9  -9   85.82    3.36   0
  -3   9  -9   93.51    1.89   0
   3  -9   9   85.13    2.42   0
   3   9   9   80.61    3.09   0
  -5  -9  -9  190.20    4.82   0
  -5   9  -9  174.93    3.17   0
  -7  -9  -9   13.54    4.77   0
  -7   9  -9    7.04    2.57   0
  12 -10  -9   24.10    2.76   0
 -12 -10   9   27.06    3.48   0
 -12  10   9   24.17    2.59   0
 -10 -10   9  307.63    4.29   0
  10 -10  -9  333.14    4.36   0
 -10  10   9  303.58    4.06   0
  -8 -10   9   32.73    2.43   0
   8  10  -9   36.16    2.54   0
  -8  10   9   29.62    1.91   0
   8 -10  -9   29.21    1.90   0
  -6 -10   9  236.68    3.05   0
   6  10  -9  258.37    3.02   0
   6 -10  -9  238.24    3.35   0
  -6  10   9  251.51    2.89   0
   4  10  -9   15.85    1.28   0
  -4  10   9   15.15    2.06   0
  -4 -10   9   14.80    1.76   0
   4 -10  -9   12.18    1.96   0
  -2  10   9  228.16    3.00   0
  -2 -10   9  219.60    2.23   0
   2  10  -9  285.59    2.34   0
   2 -10  -9  247.99    3.03   0
   0 -10  -9   36.74    1.99   0
   0  10   9   38.83    1.97   0
   0  10  -9   44.89    1.61   0
   0 -10   9   38.21    1.65   0
   2 -10   9   21.87    1.58   0
  -2 -10  -9   24.21    2.39   0
  -2  10  -9   25.04    1.65   0
   2  10   9   21.78    2.89   0
  -4 -10  -9  629.03    6.18   0
  -4  10  -9  698.75    4.25   0
   4  10   9  597.27    5.95   0
  -6 -10  -9    4.24    3.95   0
  -6  10  -9    0.53    2.05   0
 -13 -11   9   45.34    3.77   0
 -13  11   9   55.62    3.08   0
  11 -11  -9  219.37    4.34   0
 -11 -11   9  207.46    3.81   0
 -11  11   9  209.23    3.94   0
   9 -11  -9   54.81    3.16   0
  -9 -11   9   54.92    2.53   0
  -9  11   9   55.79    2.81   0
  -7 -11   9   -0.82    1.52   0
   7  11  -9    1.30    2.07   0
  -7  11   9   -2.94    2.19   0
   7 -11  -9    1.31    2.22   0
   5 -11  -9   19.66    2.48   0
  -5  11   9   21.00    1.80   0
   5  11  -9   26.30    1.52   0
  -5 -11   9   22.23    1.74   0
  -3  11   9   69.25    2.38   0
  -3 -11   9   68.56    1.79   0
   3 -11  -9   75.95    2.40   0
   3  11  -9   80.13    1.75   0
  -1 -11   9  215.29    2.25   0
   1  11  -9  269.32    2.08   0
   1 -11  -9  243.05    3.02   0
  -1  11   9  229.69    3.36   0
  -1 -11  -9   16.29    2.19   0
   1  11   9   18.32    2.00   0
   1 -11   9   17.16    1.54   0
  -1  11  -9   19.08    1.32   0
  -3 -11  -9   70.14    3.45   0
  -3  11  -9   80.40    1.84   0
   3  11   9   61.35    2.65   0
  -5 -11  -9  299.06    5.05   0
  -5  11  -9  314.21    3.43   0
  -7 -11  -9    4.32    3.49   0
  -7  11  -9    5.02    2.57   0
  12 -12  -9   -2.04    3.60   0
 -12 -12   9    1.88    2.60   0
 -12  12   9    2.20    3.28   0
 -10 -12   9   -1.85    2.14   0
  10 -12  -9   -0.42    1.97   0
 -10  12   9   -0.09    1.87   0
  -8 -12   9    5.58    2.20   0
  -8  12   9    9.16    2.36   0
   8 -12  -9    7.17    2.18   0
  -6 -12   9    5.29    1.98   0
   6 -12  -9    8.32    2.22   0
  -6  12   9    7.83    1.59   0
   6  12  -9    8.22    1.62   0
  -4  12   9    2.04    1.71   0
   4  12  -9   -0.31    1.55   0
  -4 -12   9    0.44    1.59   0
   4 -12  -9   -2.52    2.15   0
  -2  12   9    2.21    2.33   0
  -2 -12   9   -2.01    1.37   0
   2 -12  -9   -0.10    2.30   0
   2  12  -9    0.37    1.39   0
   0  12  -9    1.43    1.31   0
   0 -12  -9    3.49    1.78   0
   0  12   9    2.97    1.77   0
   0 -12   9    1.13    1.35   0
  -2 -12  -9    8.11    2.83   0
   2 -12   9   10.41    1.60   0
  -2  12  -9   13.34    1.34   0
   2  12   9   14.88    2.22   0
  -4 -12  -9   -2.94    2.52   0
   4  12   9    0.29    2.54   0
  -4  12  -9    0.96    1.72   0
  -6 -12  -9   -0.88    3.45   0
  -6  12  -9   -0.89    1.91   0
  11 -13  -9  121.08    3.34   0
 -11 -13   9  132.97    4.26   0
 -11  13   9  125.95    3.71   0
   9 -13  -9   43.75    2.35   0
  -9 -13   9   42.81    2.74   0
  -9  13   9   43.15    2.20   0
  -7 -13   9    1.90    2.29   0
  -7  13   9    1.76    2.37   0
   7 -13  -9    3.89    2.05   0
   5 -13  -9   42.34    1.86   0
  -5  13   9   38.70    2.37   0
   5  13  -9   50.24    2.09   0
  -5 -13   9   41.43    1.91   0
  -3  13   9    9.40    2.23   0
   3  13  -9   10.97    1.53   0
  -3 -13   9    9.92    1.44   0
   3 -13  -9   10.43    2.19   0
  -1 -13   9  162.04    1.92   0
   1 -13  -9  173.73    2.99   0
   1  13  -9  214.88    2.01   0
  -1  13   9  188.28    3.31   0
  -1 -13  -9   43.47    3.03   0
   1 -13   9   44.23    1.45   0
   1  13   9   50.57    3.05   0
  -1  13  -9   50.75    1.36   0
  -3 -13  -9   79.44    2.77   0
  -3  13  -9   83.27    1.74   0
   3  13   9   67.34    3.43   0
  -5 -13  -9   79.80    4.75   0
  -5  13  -9   72.75    2.16   0
 -12 -14   9    1.30    3.53   0
 -12  14   9   10.54    2.52   0
  12 -14  -9    6.37    2.67   0
 -10 -14   9  192.82    3.95   0
  10 -14  -9  175.41    3.73   0
 -10  14   9  178.03    3.04   0
  -8 -14   9   13.34    1.80   0
  -8  14   9   11.77    2.70   0
   8 -14  -9    7.34    2.50   0
  -6 -14   9  119.97    2.09   0
   6 -14  -9  115.03    2.37   0
  -6  14   9  112.65    2.80   0
   6  14  -9  132.89    2.22   0
  -4  14   9   10.80    2.07   0
   4  14  -9   11.26    1.24   0
  -4 -14   9    8.20    1.55   0
   4 -14  -9   10.86    2.24   0
   2  14  -9    1.56    1.32   0
  -2 -14   9   -0.45    1.14   0
   2 -14  -9   -2.30    2.39   0
  -2  14   9   -3.21    2.37   0
   0 -14  -9   21.14    2.01   0
   0  14  -9   26.01    1.20   0
   0 -14   9   16.79    1.25   0
   0  14   9   23.37    2.66   0
  -2 -14  -9   25.28    2.75   0
   2  14   9   27.58    2.29   0
  -2  14  -9   31.91    1.30   0
  -4 -14  -9  612.03    6.61   0
  -4  14  -9  644.06    3.57   0
   4  14   9  553.81    6.44   0
  -6 -14  -9   -3.50    4.57   0
  -6  14  -9    2.38    2.04   0
  11 -15  -9  109.14    3.53   0
 -11 -15   9   91.51    3.88   0
 -11  15   9  107.12    3.40   0
   9 -15  -9   10.86    2.68   0
  -9 -15   9    7.57    1.94   0
  -9  15   9    8.36    1.87   0
  -7 -15   9    2.20    1.55   0
  -7  15   9    3.01    2.33   0
   7 -15  -9    1.11    2.59   0
   5 -15  -9   93.90    2.76   0
  -5  15   9   95.80    2.25   0
   5  15  -9  111.07    2.20   0
  -5 -15   9   95.07    2.04   0
  -3  15   9   92.57    2.18   0
   3  15  -9  116.89    1.91   0
  -3 -15   9   86.47    1.76   0
   3 -15  -9   85.63    2.23   0
   1  15  -9   58.99    1.31   0
  -1 -15   9   43.73    1.44   0
   1 -15  -9   49.01    2.16   0
  -1  15   9   48.26    2.18   0
  -1 -15  -9    9.93    1.98   0
  -1  15  -9    8.47    1.02   0
   1 -15   9    6.29    1.15   0
   1  15   9    5.89    2.70   0
  -3 -15  -9   26.11    3.78   0
   3  15   9   37.15    3.75   0
  -3  15  -9   37.57    1.43   0
  -5 -15  -9  176.49    4.56   0
  -5  15  -9  181.77    2.46   0
 -12  16   9   -1.98    2.47   0
 -12 -16   9    1.44    3.98   0
  12 -16  -9    4.02    2.50   0
  10 -16  -9    1.41    2.10   0
 -10  16   9   -1.26    2.01   0
 -10 -16   9    2.84    2.18   0
  -8 -16   9    5.37    1.73   0
  -8  16   9    6.57    2.53   0
   8 -16  -9   10.22    2.53   0
  -6 -16   9   22.84    1.96   0
   6 -16  -9   23.16    1.88   0
  -6  16   9   26.95    2.57   0
   4  16  -9    0.05    1.52   0
  -4  16   9    0.79    1.66   0
  -4 -16   9   -2.65    1.42   0
   4 -16  -9    4.35    2.02   0
   2  16  -9    0.36    1.20   0
  -2 -16   9    0.28    1.08   0
   2 -16  -9    0.75    2.46   0
  -2  16   9    0.79    2.62   0
   0 -16  -9   17.76    2.78   0
   0  16   9   23.32    2.18   0
   0 -16   9   22.64    1.18   0
   0  16  -9   26.35    1.14   0
  -2  16  -9   -0.44    1.14   0
  -2 -16  -9   -0.30    3.04   0
   2  16   9    0.14    2.55   0
  -4 -16  -9    1.20    2.78   0
  -4  16  -9    4.78    1.39   0
  -6 -16  -9    9.83    4.33   0
  -6  16  -9    5.00    1.76   0
  11 -17  -9   83.89    4.00   0
 -11  17   9   90.17    3.49   0
 -11 -17   9   82.85    3.32   0
   9 -17  -9   99.73    3.27   0
  -9  17   9   95.39    2.54   0
  -9 -17   9  106.52    3.25   0
  -7 -17   9   15.57    2.24   0
  -7  17   9   14.76    2.40   0
   7 -17  -9   15.53    1.97   0
   5 -17  -9    6.60    2.43   0
  -5  17   9    6.97    1.76   0
  -5 -17   9    6.03    1.58   0
   3  17  -9    8.66    1.25   0
  -3 -17   9    6.80    1.17   0
   3 -17  -9   10.72    2.44   0
  -3  17   9    8.03    2.55   0
   1  17  -9   73.35    1.36   0
   1 -17  -9   62.89    2.85   0
  -1  17   9   60.65    2.37   0
  -1 -17   9   51.49    1.36   0
  -1 -17  -9   13.87    3.13   0
   1  17   9   16.16    2.39   0
  -1  17  -9   18.97    0.98   0
  -3  17  -9   26.96    1.05   0
  -3 -17  -9    8.65    3.56   0
   3  17   9   24.57    4.02   0
  -5 -17  -9   20.98    3.52   0
  -5  17  -9   23.36    1.25   0
 -10  18   9  145.09    3.19   0
  10 -18  -9  136.97    3.35   0
 -10 -18   9  140.53    3.33   0
  -8  18   9   -0.73    2.54   0
  -8 -18   9   -1.68    2.15   0
   8 -18  -9    0.79    2.49   0
  -6 -18   9   86.73    2.24   0
  -6  18   9   87.79    3.01   0
   6 -18  -9   81.23    2.48   0
  -4  18   9    7.68    2.74   0
  -4 -18   9    6.85    1.41   0
   4 -18  -9    8.45    2.60   0
  -2 -18   9   -0.21    0.99   0
   2 -18  -9    2.65    2.02   0
   2  18  -9    0.30    1.07   0
  -2  18   9    0.33    2.61   0
   0  18  -9   33.71    1.04   0
   0 -18  -9   24.33    2.34   0
   0  18   9   28.57    2.43   0
   0 -18   9   25.68    1.05   0
  -2 -18  -9   -3.27    2.72   0
   2  18   9   -1.68    3.80   0
  -2  18  -9   -1.08    0.71   0
  -4  18  -9  334.18    2.13   0
  -4 -18  -9  261.71    5.72   0
  11 -19  -9   78.28    3.60   0
 -11  19   9   83.13    3.42   0
 -11 -19   9   79.31    3.49   0
   9 -19  -9    7.29    2.67   0
  -9  19   9    8.08    1.98   0
  -9 -19   9   11.94    2.74   0
  -7  19   9    0.63    2.54   0
  -7 -19   9    2.90    1.87   0
   7 -19  -9    0.91    1.77   0
   5 -19  -9   85.69    3.05   0
  -5  19   9   82.11    2.84   0
  -5 -19   9   79.84    1.88   0
  -3 -19   9    3.98    1.14   0
   3 -19  -9    0.03    2.44   0
  -3  19   9    3.25    2.54   0
   1 -19  -9   35.14    2.29   0
  -1  19   9   42.25    2.41   0
  -1 -19   9   34.43    1.12   0
  -1 -19  -9    3.10    2.41   0
   1  19   9    6.42    3.38   0
  -3 -19  -9   26.04    3.02   0
   3  19   9   21.10    4.15   0
  -5  19  -9  108.14    1.47   0
  -5 -19  -9  111.60    5.41   0
  -5  19  -9   97.25    1.53   0
 -10  20   9   -0.51    2.19   0
 -10 -20   9    0.24    2.99   0
  10 -20  -9    0.38    2.76   0
  -8  20   9   21.73    2.64   0
  -8 -20   9   19.74    1.97   0
   8 -20  -9   21.88    2.61   0
  -6 -20   9   12.02    1.40   0
  -6  20   9    8.99    2.71   0
   6 -20  -9    8.04    1.92   0
  -4 -20   9   19.47    1.43   0
   4 -20  -9   21.05    2.46   0
  -4  20   9   22.80    2.07   0
  -2 -20   9   13.53    1.10   0
   2 -20  -9   12.73    2.71   0
  -2  20   9   15.92    2.16   0
   0 -20  -9    3.18    2.71   0
   0  20   9    6.43    3.11   0
   2  20   9    4.38    3.72   0
  -2 -20  -9    3.15    2.93   0
  -4 -20  -9    5.21    4.60   0
   9 -21  -9   28.94    3.10   0
  -9  21   9   38.72    3.22   0
  -9 -21   9   40.97    2.42   0
  -7  21   9    4.61    2.66   0
  -7 -21   9    4.82    1.94   0
   7 -21  -9    5.01    2.48   0
   5 -21  -9    8.09    1.96   0
  -5  21   9    4.16    2.67   0
  -5 -21   9    9.66    1.56   0
  -3 -21   9   -0.23    1.19   0
   3 -21  -9    1.85    2.30   0
  -3  21   9    0.72    2.41   0
   1 -21  -9   19.98    2.64   0
  -1  21   9   16.18    2.23   0
  -1 -21   9   17.30    0.60   0
  -1 -21  -9   26.20    2.81   0
   1  21   9   29.72    2.90   0
  -3 -21  -9    9.17    3.23   0
   3  21   9   28.26    3.99   0
  -8  22   9    5.04    2.30   0
  -8 -22   9   15.58    2.44   0
   8 -22  -9   12.60    2.65   0
  -6 -22   9   41.66    2.24   0
  -6  22   9   44.44    2.80   0
   6 -22  -9   39.63    2.72   0
  -4 -22   9    0.21    1.40   0
   4 -22  -9    0.72    2.38   0
  -4  22   9    0.25    2.49   0
  -2 -22   9   13.13    0.83   0
   2 -22  -9   11.36    2.53   0
  -2  22   9   18.84    2.63   0
   0 -22  -9   30.47    3.43   0
   0  22   9   32.30    3.52   0
  -2 -22  -9    0.27    2.68   0
   2  22   9    2.60    3.55   0
   9 -23  -9    7.32    2.07   0
  -9  23   9    9.63    2.58   0
  -9 -23   9    9.87    2.81   0
  -7  23   9    0.79    2.78   0
  -7 -23   9    0.51    2.03   0
   7 -23  -9    2.42    2.48   0
   5 -23  -9   14.17    2.59   0
  -5 -23   9   12.95    1.44   0
  -5  23   9   16.23    2.72   0
  -3 -23   9    2.26    1.01   0
   3 -23  -9    2.41    1.89   0
  -3  23   9    1.02    2.44   0
   1 -23  -9   42.25    3.24   0
  -1  23   9   41.61    2.65   0
  -1 -23  -9   21.69    2.73   0
   1  23   9   22.87    3.54   0
  -3 -23  -9   32.26    3.41   0
  -8  24   9   -1.06    2.71   0
  -8 -24   9    1.54    1.75   0
   8 -24  -9    0.40    2.44   0
  -6  24   9   -0.25    2.85   0
  -6 -24   9    0.02    1.78   0
   6 -24  -9    0.68    2.05   0
  -4 -24   9    7.42    1.33   0
   4 -24  -9    9.85    2.02   0
  -4  24   9    3.40    2.95   0
   2 -24  -9    1.28    1.92   0
  -2  24   9    0.72    3.04   0
   0 -24  -9    1.46    3.56   0
   0  24   9   -3.19    3.67   0
  -2 -24  -9   -0.48    2.83   0
   2  24   9    3.42    3.76   0
  -7  25   9   -0.87    2.08   0
  -7 -25   9    2.03    2.23   0
   7 -25  -9    3.37    2.73   0
   5 -25  -9    1.03    2.90   0
  -5 -25   9    7.36    1.55   0
  -5  25   9    7.32    2.97   0
  -3 -25   9    0.76    0.85   0
  -3 -25   9    1.18    1.04   0
   3 -25  -9   -1.42    2.08   0
  -3  25   9   -3.42    3.13   0
   1 -25  -9   12.97    2.86   0
  -1  25   9   17.19    2.65   0
  -1 -25  -9    0.59    2.78   0
   1  25   9    2.04    4.07   0
  -6 -26   9   15.52    2.09   0
   6 -26  -9   10.93    2.51   0
  -6  26   9   13.77    2.65   0
  -4 -26   9   11.41    1.33   0
  -4 -26   9   13.41    1.14   0
  -4  26   9    5.58    3.29   0
   4 -26  -9   10.30    2.32   0
   2 -26  -9    0.63    2.47   0
  -2  26   9   12.34    2.68   0
   0 -26  -9   18.26    3.24   0
   0  26   9   18.02    3.58   0
   5 -27  -9    2.10    2.36   0
  -5 -27   9    2.30    1.75   0
  -5 -27   9    3.10    1.51   0
  -5  27   9    3.75    2.87   0
  -3  27   9   12.58    2.48   0
   3 -27  -9   10.85    2.32   0
   1 -27  -9   23.22    2.80   0
  -1  27   9   18.44    3.64   0
 -14   0  10  118.64    4.67   0
 -12   0  10   63.08    3.62   0
  12   0 -10   64.03    3.70   0
 -10   0  10   29.47    2.50   0
  10   0 -10   29.03    2.16   0
   8   0 -10   56.10    2.47   0
  -8   0  10   53.78    2.52   0
   6   0 -10  117.66    2.14   0
  -6   0  10  115.44    2.46   0
   4   0 -10  117.74    2.54   0
  -4   0  10  102.54    2.45   0
  -2   0  10 1431.75    5.65   0
   2   0 -10 1571.06    5.63   0
   0   0 -10   88.26    2.60   0
   0   0  10   77.62    2.59   0
  -2   0 -10  109.21    3.01   0
   2   0  10   90.96    2.42   0
  -4   0 -10 1035.67    6.77   0
   4   0  10  899.85    6.50   0
  -6   0 -10    2.80    2.69   0
 -13   1  10   -2.91    2.72   0
 -13  -1  10    2.33    3.46   0
 -11   1  10  120.69    3.70   0
 -11  -1  10  128.64    3.06   0
  11   1 -10  126.09    3.74   0
  11  -1 -10  119.75    3.13   0
  -9  -1  10   46.95    2.88   0
   9  -1 -10   47.87    2.32   0
   9   1 -10   49.69    2.31   0
  -9   1  10   49.80    2.91   0
  -7   1  10    1.92    2.23   0
   7  -1 -10    1.15    1.57   0
  -7  -1  10    2.18    2.02   0
   7   1 -10    2.10    1.62   0
   5  -1 -10  187.44    2.53   0
   5   1 -10  199.48    2.51   0
  -5   1  10  175.18    2.43   0
  -5  -1  10  176.92    2.76   0
  -3   1  10   64.25    1.92   0
  -3  -1  10   65.53    2.29   0
   3  -1 -10   75.07    2.29   0
   3   1 -10   71.05    2.34   0
  -1   1  10  345.38    3.21   0
  -1  -1  10  356.34    3.12   0
   1  -1 -10  398.85    3.33   0
   1   1 -10  403.58    3.23   0
  -1  -1 -10   25.07    2.49   0
  -1   1 -10   27.03    1.75   0
   1   1  10   19.81    2.54   0
   1  -1  10   22.26    2.39   0
  -3  -1 -10  424.92    4.61   0
  -3   1 -10  421.09    4.54   0
   3   1  10  358.72    4.13   0
   3  -1  10  375.21    4.33   0
  -5  -1 -10   18.13    2.52   0
  -5   1 -10   14.22    2.39   0
  -7  -1 -10   36.84    4.06   0
  -7   1 -10   31.97    3.70   0
 -14   2  10    0.15    2.92   0
 -14  -2  10    1.10    4.21   0
 -12   2  10    2.09    2.42   0
 -12  -2  10    0.80    2.48   0
  12  -2 -10    0.43    2.51   0
 -10   2  10    4.29    1.87   0
 -10  -2  10    8.14    2.42   0
  10   2 -10    8.89    2.49   0
  10  -2 -10   10.19    2.75   0
   8  -2 -10   -2.47    1.84   0
   8   2 -10   -2.35    2.27   0
  -8   2  10   -0.35    1.67   0
  -8  -2  10    2.33    2.40   0
   6  -2 -10   38.73    1.77   0
  -6   2  10   32.51    2.18   0
  -6  -2  10   35.50    1.70   0
   6   2 -10   37.74    2.21   0
   4  -2 -10    1.62    2.03   0
   4   2 -10    2.14    1.50   0
  -4   2  10    3.47    1.48   0
  -4  -2  10    5.48    1.50   0
  -2   2  10   35.21    2.29   0
  -2  -2  10   37.90    2.31   0
   2  -2 -10   41.04    1.86   0
   2   2 -10   39.75    1.74   0
   0  -2 -10    6.98    1.71   0
   0   2 -10    5.20    1.53   0
   0   2  10    2.79    1.69   0
   0  -2  10    3.78    2.04   0
  -2  -2 -10    9.84    2.59   0
  -2   2 -10    1.87    1.84   0
   2   2  10    3.58    1.88   0
   2  -2  10    4.13    2.37   0
  -4  -2 -10    6.86    3.25   0
  -4   2 -10    7.41    2.87   0
   4  -2  10    4.39    2.98   0
   4   2  10    6.10    3.18   0
  -6  -2 -10   -2.96    3.87   0
  -6   2 -10    0.77    2.90   0
 -13   3  10    0.81    3.29   0
 -13  -3  10   -1.53    3.64   0
 -11   3  10   -0.23    2.48   0
 -11  -3  10   -0.08    3.24   0
  11  -3 -10    2.84    2.88   0
  11   3 -10    0.41    2.45   0
   9   3 -10   43.36    2.17   0
  -9  -3  10   41.76    2.16   0
   9  -3 -10   33.51    2.88   0
  -9   3  10   41.24    2.17   0
   7   3 -10   36.56    2.52   0
  -7   3  10   36.16    2.46   0
   7  -3 -10   40.23    2.48   0
  -7  -3  10   36.36    1.89   0
   5  -3 -10  292.10    2.87   0
  -5   3  10  261.89    2.77   0
   5   3 -10  317.26    3.23   0
  -5  -3  10  264.25    2.81   0
   3   3 -10   91.73    1.87   0
  -3   3  10   77.24    2.40   0
  -3  -3  10   70.24    2.23   0
   3  -3 -10   79.13    2.49   0
  -1   3  10  327.91    3.30   0
  -1  -3  10  319.03    3.18   0
   1  -3 -10  366.11    3.51   0
   1   3 -10  350.76    2.96   0
  -1  -3 -10   31.06    2.55   0
  -1   3 -10   29.13    2.04   0
   1   3  10   31.50    2.31   0
   1  -3  10   27.15    2.19   0
  -3  -3 -10  492.34    5.10   0
  -3   3 -10  523.81    4.50   0
   3  -3  10  440.61    4.13   0
   3   3  10  443.54    4.90   0
  -5  -3 -10    8.71    3.83   0
  -5   3 -10    9.65    2.20   0
  -7  -3 -10   37.86    4.15   0
  -7   3 -10   41.47    3.63   0
 -12   4  10  118.15    4.07   0
  12  -4 -10  115.68    3.54   0
 -12  -4  10  111.07    4.17   0
  10   4 -10    0.24    2.63   0
 -10  -4  10   -1.64    2.65   0
  10  -4 -10    1.61    1.85   0
 -10   4  10   -0.80    1.82   0
  -8  -4  10  133.52    2.53   0
   8   4 -10  146.58    2.59   0
  -8   4  10  130.39    2.58   0
   8  -4 -10  128.32    3.08   0
   6  -4 -10   38.54    2.33   0
  -6   4  10   40.01    2.36   0
  -6  -4  10   38.73    2.44   0
   6   4 -10   43.61    1.87   0
  -4   4  10   92.66    2.01   0
   4   4 -10  101.20    2.34   0
  -4  -4  10   87.48    2.01   0
   4  -4 -10   96.52    2.08   0
  -2   4  10  678.84    4.29   0
  -2  -4  10  710.13    4.03   0
   2  -4 -10  830.14    4.68   0
   2   4 -10  795.79    4.16   0
   0  -4 -10  322.89    3.34   0
   0   4 -10  312.37    3.18   0
   0   4  10  256.24    3.57   0
   0  -4  10  293.95    3.06   0
  -2  -4 -10  213.13    3.27   0
  -2   4 -10  212.61    3.09   0
   2   4  10  164.02    2.97   0
   2  -4  10  174.04    3.02   0
  -4  -4 -10  874.28    6.34   0
  -4   4 -10  884.68    5.71   0
   4   4  10  759.16    5.99   0
  -6  -4 -10    0.17    2.98   0
  -6   4 -10   -0.29    2.34   0
 -13   5  10   11.07    3.58   0
  13  -5 -10    1.99    2.91   0
 -13  -5  10    5.77    4.27   0
 -11  -5  10   79.18    3.58   0
  11  -5 -10   73.86    3.84   0
  11   5 -10   71.61    3.01   0
 -11   5  10   67.63    2.76   0
  -9  -5  10  117.46    2.50   0
   9  -5 -10  120.78    2.67   0
   9   5 -10  127.27    2.58   0
  -9   5  10  117.47    2.58   0
   7   5 -10    2.67    1.57   0
   7  -5 -10    1.50    1.65   0
  -7   5  10    1.43    2.30   0
  -7  -5  10   -0.13    1.99   0
   5  -5 -10   60.24    2.33   0
  -5   5  10   55.82    1.85   0
  -5  -5  10   57.13    2.30   0
   5   5 -10   64.30    2.41   0
   3   5 -10  182.06    2.20   0
  -3   5  10  159.27    2.34   0
  -3  -5  10  160.17    2.44   0
   3  -5 -10  170.18    2.44   0
  -1  -5  10  276.82    3.00   0
   1  -5 -10  288.09    3.43   0
   1   5 -10  307.44    2.95   0
  -1   5  10  251.50    3.19   0
  -1  -5 -10  109.20    2.67   0
  -1   5 -10  119.98    2.19   0
   1   5  10  103.27    2.49   0
   1  -5  10  101.91    2.21   0
  -3  -5 -10  525.73    4.90   0
  -3   5 -10  545.38    4.46   0
   3   5  10  490.55    4.97   0
   3  -5  10  490.77    4.29   0
  -5  -5 -10   28.38    3.70   0
  -5   5 -10   26.21    2.99   0
  -7  -5 -10   43.68    3.91   0
  -7   5 -10   35.37    3.49   0
 -12   6  10   -0.73    3.32   0
 -12  -6  10    4.17    3.45   0
  12  -6 -10   -0.28    2.56   0
 -10  -6  10    4.94    2.70   0
  10  -6 -10    3.22    2.12   0
  10   6 -10    3.31    2.89   0
 -10   6  10    6.98    2.01   0
   8   6 -10    5.28    2.42   0
  -8  -6  10    5.41    1.66   0
  -8   6  10    3.88    1.74   0
   8  -6 -10    6.02    1.73   0
   6   6 -10  107.13    2.09   0
   6  -6 -10   96.79    2.18   0
  -6   6  10   94.84    2.67   0
  -6  -6  10   92.68    2.04   0
  -4   6  10    1.34    2.01   0
   4   6 -10   -1.87    1.38   0
  -4  -6  10    1.61    1.71   0
   4  -6 -10    1.40    2.04   0
   2   6 -10   16.00    1.42   0
  -2   6  10   16.66    1.68   0
  -2  -6  10   15.67    1.40   0
   2  -6 -10   17.40    2.21   0
   0  -6 -10   23.64    1.89   0
   0   6 -10   24.43    1.45   0
   0   6  10   20.43    2.56   0
   0  -6  10   21.79    1.92   0
  -2  -6 -10    5.90    2.64   0
  -2   6 -10    2.91    1.56   0
   2  -6  10    5.73    2.00   0
   2   6  10    0.94    2.38   0
  -4  -6 -10   22.93    2.88   0
  -4   6 -10   19.74    2.56   0
   4   6  10   18.84    2.88   0
  -6  -6 -10    0.95    3.07   0
  -6   6 -10    1.12    3.00   0
 -13   7  10    2.91    3.32   0
  13  -7 -10    3.38    3.02   0
 -13  -7  10    2.19    4.00   0
  11  -7 -10   29.08    3.55   0
 -11  -7  10   26.29    2.56   0
 -11   7  10   32.49    2.64   0
   9   7 -10   75.32    2.98   0
   9  -7 -10   68.99    2.29   0
  -9  -7  10   68.11    2.68   0
  -9   7  10   73.32    2.86   0
   7  -7 -10    2.03    2.42   0
  -7   7  10    2.94    2.49   0
   7   7 -10    0.99    2.01   0
  -7  -7  10    1.84    2.21   0
   5  -7 -10  214.25    2.94   0
  -5   7  10  202.82    2.64   0
  -5  -7  10  224.61    2.93   0
   5   7 -10  248.48    3.00   0
  -3   7  10   81.48    2.46   0
   3   7 -10   89.15    2.05   0
  -3  -7  10   78.41    2.06   0
   3  -7 -10   85.18    2.10   0
  -1  -7  10  273.04    2.87   0
   1  -7 -10  298.92    3.20   0
   1   7 -10  310.13    2.61   0
  -1   7  10  264.43    3.07   0
  -1  -7 -10   50.44    2.79   0
  -1   7 -10   67.25    2.05   0
   1  -7  10   53.94    2.10   0
   1   7  10   49.33    2.28   0
  -3  -7 -10  511.44    5.06   0
  -3   7 -10  511.42    4.16   0
   3   7  10  429.83    4.73   0
   3  -7  10  463.28    4.37   0
  -5  -7 -10   18.96    3.22   0
  -5   7 -10   21.65    2.13   0
 -12  -8  10   62.44    3.64   0
  12  -8 -10   71.02    3.23   0
 -12   8  10   68.64    3.67   0
 -10  -8  10   19.94    2.79   0
  10  -8 -10   15.41    2.34   0
  10   8 -10   19.27    2.39   0
 -10   8  10   16.40    2.12   0
  -8  -8  10   71.23    2.59   0
   8   8 -10   72.13    2.17   0
  -8   8  10   75.02    2.62   0
   8  -8 -10   68.97    2.18   0
   6  -8 -10   24.77    1.81   0
   6   8 -10   20.82    1.64   0
  -6   8  10   18.46    2.37   0
  -6  -8  10   19.69    1.58   0
  -4   8  10   47.58    2.35   0
  -4  -8  10   40.93    1.58   0
   4   8 -10   50.49    2.08   0
   4  -8 -10   49.81    2.38   0
  -2   8  10  558.24    4.18   0
   2   8 -10  693.63    3.66   0
  -2  -8  10  539.88    3.40   0
   2  -8 -10  657.99    4.23   0
   0  -8 -10  530.57    4.69   0
   0   8 -10  623.45    3.56   0
   0   8  10  495.62    4.51   0
   0  -8  10  509.75    3.52   0
  -2  -8 -10  150.70    3.11   0
  -2   8 -10  185.64    2.62   0
   2  -8  10  161.56    2.71   0
   2   8  10  164.08    3.01   0
  -4  -8 -10  376.23    5.65   0
  -4   8 -10  397.16    4.09   0
   4   8  10  373.53    5.35   0
  -6  -8 -10    7.45    3.17   0
  -6   8 -10    3.12    2.44   0
  13  -9 -10   -0.89    3.96   0
 -13  -9  10    0.52    4.31   0
 -13   9  10   -2.47    3.68   0
 -11  -9  10    4.58    3.28   0
 -11   9  10    4.34    2.33   0
  11  -9 -10   -0.87    3.00   0
   9  -9 -10   20.41    2.02   0
  -9  -9  10   23.20    2.62   0
  -9   9  10   23.16    2.58   0
   9   9 -10   22.88    2.26   0
  -7  -9  10   13.38    2.29   0
   7   9 -10   10.30    2.12   0
   7  -9 -10   10.21    2.44   0
  -7   9  10    9.75    1.85   0
   5  -9 -10  226.63    3.17   0
   5   9 -10  251.81    2.77   0
  -5   9  10  220.31    2.85   0
  -5  -9  10  233.63    2.88   0
  -3   9  10  138.67    2.90   0
  -3  -9  10  139.55    2.31   0
   3   9 -10  165.85    2.28   0
   3  -9 -10  136.69    2.46   0
   1   9 -10  289.72    2.37   0
  -1  -9  10  226.73    2.62   0
   1  -9 -10  235.83    3.48   0
  -1   9  10  219.25    3.00   0
  -1  -9 -10  141.99    3.07   0
  -1   9 -10  152.73    2.30   0
   1  -9  10  126.64    2.31   0
   1   9  10  135.28    3.58   0
  -3  -9 -10  323.65    4.74   0
  -3   9 -10  340.00    3.23   0
   3  -9  10  323.66    3.55   0
   3   9  10  306.24    4.71   0
  -5  -9 -10   42.43    3.95   0
  -5   9 -10   41.18    2.63   0
 -12 -10  10   -0.92    2.55   0
  12 -10 -10    1.45    3.55   0
 -12  10  10    2.89    3.05   0
 -10 -10  10    6.06    2.87   0
  10 -10 -10    8.79    2.17   0
 -10  10  10   12.08    2.81   0
   8  10 -10    1.54    1.83   0
  -8 -10  10    0.76    1.77   0
  -8  10  10    2.45    2.28   0
   8 -10 -10    1.32    1.81   0
   6 -10 -10    4.95    1.73   0
  -6  10  10    1.68    1.83   0
   6  10 -10    1.66    2.15   0
  -6 -10  10    3.67    1.93   0
  -4  10  10   13.00    2.35   0
  -4 -10  10    9.87    1.72   0
   4 -10 -10   10.87    1.68   0
   4  10 -10   13.90    1.77   0
  -2  10  10   -0.23    1.73   0
  -2 -10  10    1.56    1.17   0
   2  10 -10    0.95    1.51   0
   2 -10 -10   -1.32    2.20   0
   0 -10 -10    3.52    2.44   0
   0  10  10    2.73    2.60   0
   0 -10  10    1.55    1.44   0
   0  10 -10    3.90    1.55   0
  -2 -10 -10    1.89    2.12   0
  -2  10 -10    0.83    1.64   0
   2 -10  10    2.97    1.65   0
   2  10  10   -0.79    2.92   0
  -4 -10 -10    0.79    3.05   0
  -4  10 -10    5.42    2.21   0
   4  10  10    0.87    3.97   0
  -6 -10 -10    0.71    3.55   0
  -6  10 -10    5.86    2.46   0
 -13 -11  10   -2.11    3.32   0
  13 -11 -10    1.71    2.82   0
 -13  11  10   -1.22    3.69   0
 -11 -11  10   27.35    3.52   0
 -11  11  10   32.96    3.19   0
  11 -11 -10   29.18    2.69   0
   9 -11 -10   28.91    2.60   0
  -9 -11  10   25.88    2.15   0
  -9  11  10   24.57    2.11   0
  -7 -11  10   -0.74    2.06   0
   7 -11 -10    2.54    2.55   0
  -7  11  10    1.80    2.41   0
   7  11 -10    2.55    1.70   0
   5 -11 -10   59.46    2.73   0
  -5  11  10   58.84    2.52   0
   5  11 -10   66.06    1.88   0
  -5 -11  10   61.51    1.88   0
  -3  11  10   29.25    2.47   0
  -3 -11  10   28.12    1.65   0
   3 -11 -10   33.57    2.61   0
   3  11 -10   38.24    1.80   0
  -1 -11  10  190.84    2.34   0
   1  11 -10  241.22    2.35   0
   1 -11 -10  190.50    3.05   0
  -1  11  10  184.34    3.46   0
  -1 -11 -10  130.82    3.02   0
   1 -11  10  114.97    2.19   0
   1  11  10  124.49    3.50   0
  -1  11 -10  149.30    2.23   0
  -3 -11 -10  302.06    4.61   0
  -3  11 -10  325.71    3.09   0
   3  11  10  294.47    4.57   0
  -5 -11 -10    7.80    4.31   0
  -5  11 -10    6.08    1.91   0
 -12 -12  10   31.95    3.94   0
  12 -12 -10   38.99    3.17   0
 -12  12  10   32.24    2.87   0
 -10 -12  10    2.42    2.60   0
  10 -12 -10   -2.63    3.04   0
 -10  12  10    2.02    2.12   0
  -8 -12  10   30.71    2.52   0
  -8  12  10   34.31    2.61   0
   8  12 -10   37.01    2.24   0
   8 -12 -10   30.95    2.13   0
   6  12 -10   58.82    1.92   0
   6 -12 -10   52.03    2.45   0
  -6  12  10   53.53    2.64   0
  -6 -12  10   48.24    2.31   0
  -4  12  10   48.08    2.48   0
   4  12 -10   69.10    1.92   0
  -4 -12  10   50.59    1.79   0
   4 -12 -10   55.32    2.52   0
  -2 -12  10  341.64    2.83   0
   2 -12 -10  330.69    3.68   0
   2  12 -10  411.64    2.78   0
  -2  12  10  316.29    3.61   0
   0  12 -10  257.13    2.30   0
   0 -12 -10  217.48    3.75   0
   0  12  10  202.44    3.24   0
   0 -12  10  190.77    2.38   0
  -2 -12 -10  118.80    3.68   0
   2 -12  10  123.28    2.28   0
   2  12  10  105.73    3.45   0
  -2  12 -10  142.52    2.11   0
  -4 -12 -10  425.47    5.84   0
  -4  12 -10  448.34    3.77   0
   4  12  10  411.91    5.51   0
  -6 -12 -10   -0.07    4.90   0
  -6  12 -10    3.74    2.35   0
 -11 -13  10   13.38    2.67   0
 -11  13  10   15.51    2.43   0
  11 -13 -10   18.24    3.42   0
  -9 -13  10   -1.80    2.54   0
  -9  13  10    2.68    2.65   0
   9 -13 -10   -1.63    2.58   0
  -7 -13  10    1.10    1.99   0
  -7  13  10    0.63    1.82   0
   7 -13 -10   -0.90    1.81   0
   7  13 -10    0.79    2.33   0
   5  13 -10  132.50    2.43   0
  -5  13  10  108.85    2.90   0
  -5 -13  10  106.61    2.34   0
   5 -13 -10  105.86    2.48   0
  -3  13  10   30.30    2.09   0
   3  13 -10   37.24    1.69   0
  -3 -13  10   28.56    1.61   0
   3 -13 -10   25.29    2.67   0
  -1 -13  10  131.41    2.03   0
   1 -13 -10  143.23    2.92   0
   1  13 -10  164.97    1.90   0
  -1  13  10  145.71    2.91   0
  -1 -13 -10   17.34    2.17   0
   1 -13  10   20.71    1.68   0
   1  13  10   17.07    2.65   0
  -1  13 -10   27.07    1.50   0
  -3 -13 -10  339.67    5.09   0
   3  13  10  318.92    5.53   0
  -3  13 -10  393.36    3.20   0
  -5 -13 -10   50.88    3.83   0
  -5  13 -10   48.45    2.37   0
 -12 -14  10   -0.19    2.81   0
  12 -14 -10    0.69    3.51   0
 -12  14  10   -0.11    3.34   0
  10 -14 -10    2.68    2.21   0
 -10 -14  10    2.32    2.99   0
 -10  14  10    4.25    2.92   0
  -8 -14  10    1.05    2.25   0
  -8  14  10    7.06    1.90   0
   8 -14 -10    4.78    2.64   0
   6  14 -10    1.36    1.57   0
   6 -14 -10   -0.78    1.72   0
  -6  14  10   -1.17    1.71   0
  -6 -14  10    3.24    1.81   0
  -4  14  10    2.69    1.71   0
  -4 -14  10    0.28    1.44   0
   4  14 -10   -2.21    1.73   0
   4 -14 -10    1.47    1.71   0
  -2 -14  10   29.83    1.55   0
   2 -14 -10   24.17    2.00   0
   2  14 -10   34.76    1.51   0
  -2  14  10   26.71    2.58   0
   0  14 -10    2.46    1.32   0
   0 -14 -10   -0.09    2.62   0
   0  14  10   -0.40    2.06   0
   0 -14  10    0.51    1.40   0
  -2 -14 -10    9.45    3.67   0
   2  14  10    5.20    2.72   0
  -2  14 -10    5.81    1.38   0
  -4 -14 -10    8.88    4.43   0
   4  14  10    3.71    4.39   0
  -4  14 -10   11.68    1.73   0
 -11  15  10    4.66    3.20   0
 -11 -15  10    9.88    3.10   0
  11 -15 -10   10.63    2.94   0
  -9 -15  10   30.95    2.11   0
  -9  15  10   32.37    2.63   0
   9 -15 -10   28.19    2.69   0
  -7 -15  10    2.79    1.92   0
  -7  15  10    1.94    2.62   0
   7 -15 -10    6.66    2.64   0
  -5  15  10  100.05    2.45   0
  -5 -15  10  109.16    2.33   0
   5  15 -10  128.26    2.09   0
   5 -15 -10  115.55    2.95   0
  -3  15  10   13.09    2.47   0
  -3 -15  10   16.11    1.55   0
   3  15 -10   17.41    1.62   0
   3 -15 -10   11.63    2.43   0
   1 -15 -10   71.83    2.57   0
   1  15 -10   89.14    1.61   0
  -1  15  10   69.63    2.98   0
  -1 -15  10   64.98    1.58   0
  -1  15 -10    9.54    1.24   0
  -1 -15 -10    4.84    3.19   0
   1 -15  10    7.34    1.58   0
   1  15  10    7.65    2.38   0
  -3 -15 -10  239.57    5.57   0
   3  15  10  230.76    5.39   0
  -3  15 -10  273.36    2.55   0
  -5 -15 -10   -2.95    4.14   0
  -5  15 -10    3.46    1.77   0
  10 -16 -10   -0.69    2.81   0
 -10 -16  10   -0.00    2.22   0
 -10  16  10    1.16    2.30   0
  -8 -16  10    2.48    2.35   0
  -8  16  10    1.36    2.50   0
   8 -16 -10   -1.04    2.47   0
   6 -16 -10    5.19    2.69   0
  -6  16  10    7.81    2.73   0
  -6 -16  10    8.55    1.58   0
  -4  16  10   22.11    2.11   0
  -4 -16  10   21.70    1.48   0
   4 -16 -10   22.50    2.08   0
   4  16 -10   23.30    1.59   0
  -2 -16  10  280.06    2.49   0
   2  16 -10  377.59    2.63   0
   2 -16 -10  297.18    3.69   0
  -2  16  10  294.12    3.98   0
   0 -16 -10  101.93    3.44   0
   0  16 -10  110.90    1.81   0
   0 -16  10   88.57    1.70   0
   0  16  10   94.12    3.61   0
  -2  16 -10  126.12    1.72   0
  -2 -16 -10  102.73    3.68   0
   2  16  10  107.39    4.16   0
  -4 -16 -10  339.38    6.57   0
  -4  16 -10  458.99    3.23   0
 -11 -17  10   15.44    3.48   0
 -11  17  10   16.17    3.32   0
  11 -17 -10   11.64    2.69   0
  -9 -17  10    0.15    1.89   0
  -9  17  10   -1.63    1.89   0
   9 -17 -10    1.35    1.92   0
  -7 -17  10    2.75    1.92   0
  -7  17  10    2.77    2.34   0
   7 -17 -10   -1.39    2.48   0
  -5  17  10   12.12    2.70   0
  -5 -17  10   12.64    1.66   0
   5 -17 -10   12.45    2.68   0
   5  17 -10   13.57    1.71   0
  -3 -17  10  109.32    1.94   0
   3  17 -10  149.39    2.10   0
   3 -17 -10  110.62    3.51   0
  -3  17  10  119.36    3.54   0
   1  17 -10  230.50    2.07   0
   1 -17 -10  193.48    4.13   0
  -1  17  10  181.87    3.94   0
  -1 -17  10  168.89    1.95   0
  -1 -17 -10   22.39    2.70   0
   1 -17  10   20.04    1.20   0
  -1  17 -10   21.57    1.26   0
   1  17  10   25.07    2.91   0
  -3  17 -10  265.39    2.28   0
   3  17  10  244.49    5.54   0
  -3 -17 -10  232.12    4.88   0
  10 -18 -10    0.45    3.19   0
 -10 -18  10   -0.23    2.27   0
 -10  18  10    1.87    2.31   0
  -8 -18  10   -0.75    2.50   0
  -8  18  10    2.28    2.70   0
   8 -18 -10    1.69    2.43   0
  -6  18  10   24.84    2.10   0
   6 -18 -10   31.10    2.69   0
  -6 -18  10   22.93    1.93   0
  -4  18  10    7.96    2.77   0
   4  18 -10    8.13    1.44   0
  -4 -18  10    7.99    1.44   0
   4 -18 -10    5.02    2.00   0
  -2 -18  10   28.97    1.49   0
   2 -18 -10   27.55    2.95   0
   2  18 -10   35.54    1.58   0
  -2  18  10   34.42    2.99   0
   0 -18 -10   21.60    3.16   0
   0  18 -10   21.70    1.20   0
   0 -18  10   17.68    1.37   0
   0  18  10   20.53    2.53   0
  -2 -18 -10    1.66    3.31   0
   2  18  10   -1.33    3.82   0
  -2  18 -10   -0.15    1.03   0
  -4  18 -10   11.35    1.13   0
  -4 -18 -10   10.90    4.34   0
  -9 -19  10   15.07    2.21   0
  -9  19  10   14.19    2.18   0
   9 -19 -10    9.12    2.13   0
  -7 -19  10    2.19    1.99   0
  -7  19  10    4.17    1.88   0
   7 -19 -10    1.17    2.48   0
  -5  19  10   82.15    2.52   0
  -5 -19  10   67.42    1.95   0
   5 -19 -10   70.63    2.84   0
  -3 -19  10   39.10    1.51   0
   3 -19 -10   50.08    2.74   0
  -3  19  10   44.33    2.99   0
   1  19 -10  110.84    1.51   0
   1 -19 -10   89.25    2.97   0
  -1  19  10   96.38    3.00   0
  -1 -19  10   82.51    1.59   0
  -1 -19 -10    4.52    3.82   0
  -1  19 -10   13.27    0.89   0
   1  19  10   10.71    3.85   0
  -3 -19 -10  140.93    4.57   0
   3  19  10  141.08    5.70   0
  -3  19 -10  144.45    1.44   0
  10 -20 -10    3.05    2.94   0
 -10  20  10    2.50    2.37   0
 -10 -20  10    0.31    2.41   0
  -8 -20  10   -1.61    2.43   0
  -8  20  10    0.42    2.70   0
   8 -20 -10    1.12    2.71   0
  -6  20  10    2.89    2.42   0
   6 -20 -10    5.75    2.31   0
  -6 -20  10    5.50    2.01   0
  -4 -20  10    9.16    1.39   0
   4 -20 -10    9.66    2.58   0
  -4  20  10    8.37    2.05   0
  -2 -20  10  253.87    2.24   0
   2 -20 -10  271.17    4.12   0
  -2  20  10  289.53    4.50   0
   0 -20 -10  122.55    3.67   0
   0  20  10  128.96    4.16   0
  -2 -20 -10   66.51    4.32   0
   2  20  10   65.53    4.18   0
  -9  21  10    3.58    2.33   0
  -9 -21  10    3.76    2.52   0
   9 -21 -10    5.38    2.91   0
  -7 -21  10   -0.24    2.11   0
  -7  21  10   -2.37    2.05   0
   7 -21 -10    1.70    2.63   0
  -5  21  10   95.64    3.38   0
  -5 -21  10   87.74    2.20   0
   5 -21 -10   90.52    2.89   0
  -3 -21  10   58.75    1.61   0
   3 -21 -10   58.88    2.99   0
  -3  21  10   61.50    2.63   0
   1 -21 -10   64.51    3.74   0
  -1 -21  10   59.81    1.07   0
  -1  21  10   69.92    3.08   0
  -1 -21 -10   54.30    4.07   0
   1  21  10   60.81    3.37   0
  -3 -21 -10  135.19    5.12   0
   3  21  10  137.87    5.68   0
  -8 -22  10   -1.78    2.13   0
  -8  22  10    1.86    3.12   0
   8 -22 -10   -0.49    3.00   0
  -6  22  10    1.42    2.88   0
   6 -22 -10    1.94    1.91   0
  -6 -22  10    1.45    1.87   0
  -4 -22  10   10.33    1.31   0
   4 -22 -10   10.75    2.04   0
  -4  22  10   11.95    2.99   0
   2 -22 -10    0.17    3.10   0
  -2  22  10    2.68    3.28   0
  -2 -22  10    0.37    0.87   0
   0 -22 -10    3.33    3.27   0
   0  22  10   -4.10    3.85   0
  -2 -22 -10    2.44    4.23   0
   2  22  10    3.27    3.22   0
  -7 -23  10    1.23    1.51   0
  -7  23  10   -3.19    2.75   0
   7 -23 -10    0.50    2.18   0
   5 -23 -10   17.72    3.01   0
  -5 -23  10   26.39    1.76   0
  -5  23  10   26.30    3.15   0
  -3 -23  10    6.75    1.20   0
   3 -23 -10    7.31    2.45   0
  -3  23  10   12.00    2.55   0
   1 -23 -10   43.34    3.74   0
  -1  23  10   50.81    3.20   0
  -1 -23 -10   15.25    3.66   0
   1  23  10   11.57    4.26   0
  -6  24  10    7.47    3.19   0
   6 -24 -10    6.73    3.11   0
  -6 -24  10   10.77    2.01   0
  -4 -24  10   16.44    1.42   0
   4 -24 -10   24.46    3.20   0
  -4  24  10   19.92    2.49   0
   2 -24 -10   79.99    3.86   0
  -2  24  10   80.33    4.11   0
   0 -24 -10   93.82    4.41   0
   0  24  10   94.31    4.40   0
   5 -25 -10   49.88    3.63   0
  -5 -25  10   48.51    1.93   0
  -5  25  10   54.02    3.06   0
  -3 -25  10   13.54    0.96   0
   3 -25 -10   12.93    3.02   0
  -3  25  10   10.05    3.54   0
   1 -25 -10   13.80    3.34   0
  -1  25  10   17.72    3.08   0
  -4 -26  10    0.05    1.07   0
  -4  26  10    2.44    3.49   0
   4 -26 -10    0.93    3.25   0
   2 -26 -10    0.43    3.43   0
  -2  26  10    0.27    2.73   0
 -13   1  11   -1.76    2.80   0
 -13  -1  11   -0.38    3.81   0
  13  -1 -11   -0.24    2.95   0
 -11   1  11   40.72    3.43   0
 -11  -1  11   47.84    2.67   0
  11  -1 -11   50.56    2.77   0
  11   1 -11   45.78    3.24   0
   9  -1 -11    1.53    1.88   0
   9   1 -11   -0.71    2.36   0
  -9   1  11    2.13    1.89   0
  -9  -1  11    1.72    2.27   0
  -7   1  11  104.13    2.49   0
  -7  -1  11  106.07    2.97   0
   7  -1 -11  120.98    3.00   0
   7   1 -11  115.48    2.95   0
   5  -1 -11  297.39    3.08   0
   5   1 -11  306.89    3.11   0
  -5   1  11  249.58    3.27   0
  -5  -1  11  253.53    3.01   0
  -3   1  11  110.55    2.87   0
  -3  -1  11  110.00    2.63   0
   3  -1 -11  123.42    2.45   0
   3   1 -11  123.23    2.28   0
   1  -1 -11  621.65    4.17   0
   1   1 -11  701.28    4.58   0
  -1   1  11  556.46    4.24   0
  -1  -1  11  552.34    4.04   0
  -1  -1 -11   24.83    2.62   0
  -1   1 -11   26.15    2.47   0
   1   1  11   21.37    2.72   0
   1  -1  11   25.05    2.76   0
  -3  -1 -11  390.60    4.65   0
  -3   1 -11  368.03    4.52   0
   3   1  11  347.88    4.19   0
   3  -1  11  326.29    4.48   0
  -5  -1 -11   14.60    3.01   0
  -5   1 -11   11.88    3.56   0
 -12   2  11   26.46    2.72   0
 -12  -2  11   20.72    2.77   0
  12   2 -11   22.84    3.76   0
  12  -2 -11   24.91    2.91   0
 -10  -2  11  105.72    3.05   0
  10   2 -11  108.49    3.40   0
  10  -2 -11  104.67    3.16   0
 -10   2  11  108.01    3.13   0
   8   2 -11    3.38    2.43   0
  -8   2  11    2.34    2.67   0
  -8  -2  11   -1.62    2.39   0
   8  -2 -11    0.91    1.99   0
   6  -2 -11 1242.97    6.18   0
  -6   2  11 1094.39    5.57   0
  -6  -2  11 1099.53    5.43   0
   6   2 -11 1297.73    5.82   0
   4   2 -11   25.65    1.67   0
  -4   2  11   19.94    1.79   0
  -4  -2  11   19.20    2.26   0
   4  -2 -11   22.52    1.84   0
  -2   2  11  949.61    5.28   0
  -2  -2  11  975.83    4.87   0
   2  -2 -11 1067.74    5.62   0
   2   2 -11 1120.06    5.32   0
   0  -2 -11  414.87    4.10   0
   0   2 -11  405.00    3.88   0
   0   2  11  346.33    3.85   0
   0  -2  11  362.96    3.75   0
  -2  -2 -11  796.65    5.68   0
  -2   2 -11  728.69    5.23   0
   2   2  11  653.27    5.63   0
   2  -2  11  653.25    5.13   0
  -4  -2 -11  190.51    3.96   0
  -4   2 -11  187.37    3.44   0
   4  -2  11  177.56    3.92   0
   4   2  11  168.10    4.40   0
  -6  -2 -11    1.92    3.65   0
  -6   2 -11    3.11    3.31   0
 -13   3  11   -1.11    3.85   0
 -13  -3  11   -0.70    4.18   0
  13  -3 -11   -1.42    3.57   0
 -11  -3  11    0.63    2.43   0
  11  -3 -11    1.44    3.32   0
 -11   3  11    4.78    2.42   0
  11   3 -11    0.56    2.47   0
   9  -3 -11   28.12    2.63   0
   9   3 -11   27.35    2.60   0
  -9   3  11   23.32    2.64   0
  -9  -3  11   24.57    1.97   0
   7   3 -11  628.54    4.62   0
  -7   3  11  544.36    4.27   0
   7  -3 -11  628.33    4.92   0
  -7  -3  11  586.08    4.25   0
   5  -3 -11  328.69    3.37   0
  -5   3  11  311.78    3.23   0
   5   3 -11  365.98    3.24   0
  -5  -3  11  308.95    3.06   0
   3   3 -11  193.35    2.92   0
  -3   3  11  153.69    2.53   0
  -3  -3  11  153.47    2.77   0
   3  -3 -11  164.08    3.02   0
  -1  -3  11  503.84    4.00   0
   1  -3 -11  602.26    4.55   0
   1   3 -11  595.56    4.09   0
  -1   3  11  503.94    4.37   0
  -1  -3 -11   13.15    2.89   0
  -1   3 -11   19.91    2.57   0
   1   3  11    9.64    2.75   0
   1  -3  11   14.22    2.62   0
  -3  -3 -11  273.08    3.94   0
  -3   3 -11  252.81    3.58   0
   3  -3  11  226.18    3.87   0
   3   3  11  227.99    3.72   0
  -5  -3 -11    6.87    3.83   0
  -5   3 -11   30.41    3.04   0
 -12  -4  11    4.54    2.66   0
  12   4 -11    4.99    2.69   0
  12  -4 -11    1.02    3.49   0
 -12   4  11    3.42    3.41   0
 -10  -4  11   -0.70    2.18   0
  10  -4 -11    0.55    1.96   0
  10   4 -11    3.29    2.82   0
 -10   4  11   -1.56    1.93   0
   8   4 -11   31.32    2.35   0
  -8   4  11   21.72    2.76   0
   8  -4 -11   23.66    2.89   0
  -8  -4  11   22.06    1.84   0
   6  -4 -11    4.15    1.75   0
  -6   4  11    2.09    2.46   0
  -6  -4  11    6.69    2.25   0
   6   4 -11    3.68    1.61   0
   4   4 -11    5.76    2.14   0
  -4   4  11    9.86    2.34   0
  -4  -4  11    6.11    2.27   0
   4  -4 -11    4.33    2.38   0
  -2   4  11   49.77    2.66   0
  -2  -4  11   55.26    2.35   0
   2  -4 -11   58.60    2.59   0
   2   4 -11   51.72    2.31   0
   0  -4 -11   14.67    2.66   0
   0   4 -11   12.00    2.50   0
   0   4  11   10.89    1.86   0
   0  -4  11    8.37    2.22   0
  -2  -4 -11    2.44    2.24   0
  -2   4 -11    1.61    1.82   0
   2  -4  11    2.23    2.53   0
   2   4  11   -1.30    2.95   0
  -4  -4 -11    2.99    3.80   0
  -4   4 -11   -1.49    2.76   0
   4   4  11   -0.91    3.41   0
  -6  -4 -11   -2.87    4.04   0
  -6   4 -11    0.40    2.55   0
 -13  -5  11    2.37    3.73   0
  13  -5 -11    1.08    3.85   0
 -13   5  11   -3.34    2.89   0
 -11  -5  11  134.18    4.16   0
  11   5 -11  161.47    4.11   0
 -11   5  11  144.51    3.50   0
  11  -5 -11  141.97    4.21   0
   9   5 -11    4.95    2.43   0
  -9  -5  11    0.34    2.33   0
   9  -5 -11    4.63    1.81   0
  -9   5  11   -0.24    2.37   0
   7   5 -11  242.88    2.95   0
   7  -5 -11  208.65    3.09   0
  -7   5  11  199.46    3.43   0
  -7  -5  11  197.59    2.82   0
   5  -5 -11  431.77    4.18   0
  -5   5  11  393.31    3.86   0
  -5  -5  11  399.83    3.62   0
   5   5 -11  474.28    3.48   0
   3   5 -11  151.83    2.21   0
  -3   5  11  128.81    2.48   0
  -3  -5  11  121.53    2.12   0
   3  -5 -11  129.12    2.57   0
  -1  -5  11  539.08    4.04   0
   1  -5 -11  612.76    4.97   0
   1   5 -11  643.20    4.19   0
  -1   5  11  588.89    4.55   0
  -1  -5 -11   36.05    2.94   0
  -1   5 -11   34.81    2.45   0
   1   5  11   29.25    2.20   0
   1  -5  11   31.86    1.93   0
  -3  -5 -11  373.73    5.27   0
  -3   5 -11  388.70    4.07   0
   3  -5  11  345.34    4.12   0
   3   5  11  314.02    4.46   0
  -5  -5 -11   28.27    3.34   0
  -5   5 -11   27.26    3.04   0
 -12  -6  11   12.26    2.68   0
  12  -6 -11   16.28    3.67   0
 -12   6  11   18.94    3.26   0
  10   6 -11   19.54    3.26   0
 -10  -6  11   21.12    2.30   0
  10  -6 -11   24.09    2.57   0
 -10   6  11   24.54    2.44   0
   8   6 -11   41.39    2.05   0
  -8   6  11   37.95    2.49   0
   8  -6 -11   35.95    2.10   0
  -8  -6  11   34.85    2.11   0
   6  -6 -11 1343.71    6.41   0
  -6   6  11 1237.67    6.27   0
  -6  -6  11 1360.20    6.01   0
   6   6 -11 1517.59    5.98   0
  -4   6  11   29.52    1.88   0
   4   6 -11   33.31    2.09   0
  -4  -6  11   30.19    2.16   0
   4  -6 -11   27.20    2.37   0
   2   6 -11  507.36    3.58   0
  -2   6  11  417.44    3.76   0
  -2  -6  11  438.27    3.47   0
   2  -6 -11  464.96    4.26   0
   0  -6 -11  377.51    4.30   0
   0   6 -11  415.03    3.37   0
   0   6  11  354.29    4.15   0
   0  -6  11  352.08    3.34   0
  -2  -6 -11  585.26    5.76   0
  -2   6 -11  657.23    4.34   0
   2  -6  11  554.58    4.70   0
   2   6  11  548.78    5.13   0
  -4  -6 -11   78.52    4.31   0
  -4   6 -11   79.11    2.94   0
   4   6  11   86.39    4.24   0
  -6  -6 -11    2.77    4.67   0
  -6   6 -11    0.34    3.07   0
  13  -7 -11   -1.96    2.90   0
 -13  -7  11   -0.64    4.19   0
 -13   7  11    1.82    2.86   0
 -11  -7  11  104.36    3.97   0
  11   7 -11  109.41    3.86   0
 -11   7  11   90.04    3.17   0
  11  -7 -11   88.71    4.04   0
  -9  -7  11   -0.13    2.72   0
   9   7 -11   -1.79    2.04   0
  -9   7  11   -0.88    2.61   0
   9  -7 -11    2.63    1.95   0
   7   7 -11  560.01    4.28   0
   7  -7 -11  495.55    4.36   0
  -7   7  11  458.03    4.49   0
  -7  -7  11  463.89    3.85   0
   5  -7 -11  216.03    3.41   0
  -5   7  11  195.93    3.29   0
  -5  -7  11  212.36    2.88   0
   5   7 -11  240.65    2.92   0
  -3   7  11  265.57    3.62   0
   3   7 -11  310.80    2.87   0
  -3  -7  11  277.47    3.09   0
   3  -7 -11  282.60    3.26   0
  -1  -7  11  687.86    4.30   0
   1  -7 -11  773.24    5.33   0
   1   7 -11  809.15    4.36   0
  -1   7  11  693.71    5.25   0
  -1  -7 -11   21.53    2.26   0
  -1   7 -11   28.42    2.05   0
   1   7  11   24.34    2.78   0
   1  -7  11   19.82    2.12   0
  -3  -7 -11  145.07    3.80   0
  -3   7 -11  143.72    2.61   0
   3  -7  11  135.24    3.19   0
   3   7  11  138.06    4.17   0
  -5  -7 -11    9.12    4.03   0
  -5   7 -11   25.36    2.31   0
 -12  -8  11   -0.25    2.70   0
  12  -8 -11    2.34    2.53   0
 -12   8  11    0.81    3.06   0
 -10  -8  11    1.00    2.09   0
  10  -8 -11    3.76    2.33   0
 -10   8  11   -0.47    2.15   0
  10   8 -11   -0.01    2.99   0
   8   8 -11   14.12    2.62   0
  -8   8  11   16.32    2.44   0
   8  -8 -11    8.69    1.91   0
  -8  -8  11   10.37    2.06   0
   6   8 -11   44.60    2.38   0
   6  -8 -11   41.77    2.56   0
  -6   8  11   41.53    2.90   0
  -6  -8  11   39.42    2.54   0
  -4   8  11    3.17    1.87   0
  -4  -8  11    3.38    1.46   0
   4   8 -11    6.38    1.89   0
   4  -8 -11   -0.44    2.27   0
  -2   8  11    3.19    1.82   0
   2   8 -11    4.37    1.83   0
  -2  -8  11    6.19    1.46   0
   2  -8 -11    3.68    2.60   0
   0  -8 -11   11.74    2.08   0
   0   8 -11   13.63    1.86   0
   0   8  11   12.80    2.73   0
   0  -8  11   10.59    1.87   0
  -2  -8 -11    1.47    3.18   0
  -2   8 -11    2.43    2.19   0
   2  -8  11    0.82    2.32   0
   2   8  11    4.64    3.07   0
  -4  -8 -11    5.51    3.04   0
  -4   8 -11    1.08    2.51   0
   4   8  11    1.48    3.82   0
  13  -9 -11   -4.04    3.70   0
 -13  -9  11    5.02    3.62   0
 -13   9  11    0.81    2.68   0
 -11  -9  11   22.12    2.77   0
  11  -9 -11   24.75    3.69   0
 -11   9  11   24.01    2.79   0
   9   9 -11   -0.35    2.70   0
  -9  -9  11   -2.17    2.37   0
  -9   9  11    0.53    2.82   0
   9  -9 -11    2.76    2.07   0
   7  -9 -11  180.47    2.94   0
  -7   9  11  173.96    3.18   0
   7   9 -11  218.41    3.33   0
  -7  -9  11  176.00    2.88   0
   5  -9 -11  170.98    3.38   0
  -5   9  11  165.67    3.29   0
  -5  -9  11  173.36    2.52   0
   5   9 -11  197.28    2.56   0
  -3   9  11  195.95    3.36   0
  -3  -9  11  188.83    2.66   0
   3   9 -11  238.36    2.87   0
   3  -9 -11  196.02    3.44   0
   1   9 -11  422.61    3.32   0
   1  -9 -11  348.84    4.53   0
  -1   9  11  334.95    4.42   0
  -1  -9  11  339.93    3.25   0
  -1  -9 -11   12.52    2.14   0
  -1   9 -11   15.00    1.96   0
   1  -9  11   10.99    1.54   0
   1   9  11    8.32    2.74   0
  -3  -9 -11  142.47    3.89   0
  -3   9 -11  143.39    2.93   0
   3  -9  11  130.24    3.10   0
   3   9  11  128.32    4.57   0
  -5  -9 -11    7.10    4.37   0
  -5   9 -11   14.56    2.29   0
  12 -10 -11   24.75    2.88   0
 -12 -10  11   22.36    3.51   0
 -12  10  11   29.77    3.26   0
 -10 -10  11   36.66    2.51   0
  10 -10 -11   31.33    2.54   0
  10  10 -11   43.32    2.83   0
 -10  10  11   36.86    2.53   0
  -8  10  11    2.37    2.68   0
   8  10 -11    1.62    2.62   0
   8 -10 -11    3.95    1.97   0
  -8 -10  11    5.24    1.86   0
   6 -10 -11  998.52    5.87   0
  -6  10  11  958.52    5.76   0
   6  10 -11 1129.69    5.48   0
  -6 -10  11  979.72    5.47   0
  -4  10  11   36.76    2.81   0
  -4 -10  11   37.33    2.04   0
   4  10 -11   49.45    2.09   0
   4 -10 -11   45.02    2.81   0
  -2 -10  11  586.17    3.90   0
   2  10 -11  744.23    4.02   0
   2 -10 -11  608.12    5.05   0
  -2  10  11  559.10    5.06   0
   0 -10 -11  205.84    3.80   0
   0  10  11  185.34    3.69   0
   0 -10  11  171.34    2.59   0
   0  10 -11  231.93    2.59   0
  -2 -10 -11  470.80    5.49   0
  -2  10 -11  555.32    4.03   0
   2 -10  11  482.92    4.30   0
   2  10  11  432.12    5.15   0
  -4 -10 -11   74.11    3.81   0
  -4  10 -11   84.92    2.55   0
   4  10  11   70.87    4.41   0
 -11 -11  11   52.69    2.95   0
  11 -11 -11   59.09    3.08   0
 -11  11  11   61.46    3.05   0
  -9 -11  11    0.13    1.86   0
  -9  11  11    6.52    2.78   0
   9  11 -11   -0.38    2.00   0
   9 -11 -11    5.56    2.92   0
   7  11 -11  129.97    3.01   0
   7 -11 -11   99.08    2.70   0
  -7  11  11   96.26    2.55   0
  -7 -11  11   98.69    2.69   0
  -5  11  11  170.01    3.25   0
   5  11 -11  191.63    2.88   0
  -5 -11  11  158.97    2.79   0
   5 -11 -11  176.40    2.92   0
  -3  11  11  156.11    2.90   0
  -3 -11  11  153.84    2.44   0
   3  11 -11  193.11    2.52   0
   3 -11 -11  166.05    2.99   0
   1  11 -11  590.44    3.66   0
   1 -11 -11  469.04    4.69   0
  -1  11  11  466.52    4.77   0
  -1 -11  11  446.17    3.41   0
  -1 -11 -11   34.66    3.01   0
   1 -11  11   34.94    2.09   0
   1  11  11   38.62    2.45   0
  -1  11 -11   52.22    1.86   0
  -3 -11 -11  105.54    3.68   0
  -3  11 -11  120.08    2.65   0
   3  11  11  102.56    3.62   0
  -5 -11 -11    9.15    3.78   0
  -5  11 -11   28.68    2.03   0
  12 -12 -11   -0.45    3.66   0
 -12 -12  11   -1.91    3.54   0
 -12  12  11    3.63    3.55   0
 -10 -12  11    1.65    3.10   0
  10 -12 -11    1.84    3.29   0
 -10  12  11    2.21    3.06   0
  -8 -12  11    4.70    2.54   0
   8  12 -11    0.29    2.64   0
  -8  12  11    3.60    2.06   0
   8 -12 -11    0.90    2.87   0
   6 -12 -11   -1.68    2.40   0
  -6  12  11    1.03    2.55   0
  -6 -12  11   -1.57    2.21   0
   6  12 -11    0.60    2.27   0
   4  12 -11    9.08    1.83   0
  -4  12  11    4.75    2.46   0
  -4 -12  11    7.34    1.77   0
   4 -12 -11    3.15    1.88   0
  -2 -12  11    0.48    1.53   0
   2  12 -11    3.13    1.80   0
   2 -12 -11   -0.67    2.50   0
  -2  12  11    0.51    1.93   0
   0  12 -11    2.73    1.58   0
   0 -12 -11    1.37    2.51   0
   0  12  11    3.53    2.68   0
   0 -12  11    3.11    1.59   0
  -2 -12 -11    2.79    3.29   0
   2 -12  11    1.98    2.00   0
   2  12  11   -2.96    3.56   0
  -2  12 -11   -1.58    1.68   0
  -4 -12 -11    4.70    4.51   0
  -4  12 -11   -2.92    2.08   0
   4  12  11    2.27    3.27   0
 -11 -13  11   11.80    3.01   0
  11 -13 -11    9.67    3.51   0
 -11  13  11   11.71    3.46   0
  -9 -13  11    1.59    2.52   0
  -9  13  11    2.88    2.16   0
   9 -13 -11    2.13    2.91   0
  -7  13  11  131.27    2.97   0
   7 -13 -11  146.19    3.60   0
   7  13 -11  153.80    2.72   0
  -7 -13  11  130.32    2.87   0
  -5  13  11   67.19    2.91   0
  -5 -13  11   68.50    2.34   0
   5  13 -11   79.71    2.24   0
   5 -13 -11   67.55    2.94   0
  -3  13  11   69.24    2.79   0
  -3 -13  11   72.55    2.04   0
   3 -13 -11   80.73    2.91   0
   3  13 -11   94.79    2.22   0
   1  13 -11  246.10    2.49   0
   1 -13 -11  198.55    3.32   0
  -1  13  11  188.41    3.27   0
  -1 -13  11  200.60    2.52   0
  -1 -13 -11   29.88    2.56   0
   1 -13  11   23.83    1.72   0
   1  13  11   30.48    2.73   0
  -1  13 -11   31.26    1.58   0
  -3 -13 -11  208.97    5.30   0
   3  13  11  194.47    4.63   0
  -3  13 -11  212.28    2.84   0
  12 -14 -11   17.27    3.35   0
 -12 -14  11    8.57    3.65   0
 -12  14  11   16.66    2.69   0
  10 -14 -11   18.74    2.63   0
 -10 -14  11   21.95    3.07   0
 -10  14  11   21.70    2.55   0
  -8 -14  11    9.62    1.85   0
  -8  14  11   13.74    2.07   0
   8 -14 -11   10.56    2.12   0
   8  14 -11   10.24    2.80   0
   6 -14 -11  582.81    5.06   0
  -6  14  11  562.21    4.79   0
   6  14 -11  654.47    4.60   0
  -6 -14  11  542.61    4.14   0
  -4  14  11   19.38    2.82   0
  -4 -14  11   16.95    1.78   0
   4  14 -11   22.87    1.72   0
   4 -14 -11   19.98    2.14   0
  -2 -14  11  485.87    3.45   0
   2 -14 -11  510.93    5.24   0
   2  14 -11  653.81    3.53   0
  -2  14  11  526.25    5.03   0
   0  14 -11  214.32    2.31   0
   0 -14 -11  166.39    3.74   0
   0  14  11  169.98    3.64   0
   0 -14  11  158.46    2.31   0
  -2 -14 -11  391.56    6.23   0
   2 -14  11  388.59    3.50   0
   2  14  11  377.87    5.86   0
  -2  14 -11  478.15    3.42   0
  -4 -14 -11  129.03    5.72   0
   4  14  11  139.21    5.28   0
  -4  14 -11  166.22    2.95   0
 -11 -15  11   27.94    3.60   0
  11 -15 -11   23.72    2.84   0
 -11  15  11   22.14    2.70   0
  -9 -15  11    2.12    2.42   0
  -9  15  11   -1.76    3.07   0
   9 -15 -11   -1.24    3.12   0
  -7  15  11  106.73    3.37   0
   7 -15 -11  103.20    3.25   0
   7  15 -11  117.37    2.92   0
  -7 -15  11  104.39    2.75   0
  -5  15  11   98.42    3.15   0
   5  15 -11  110.05    2.29   0
  -5 -15  11   97.31    2.37   0
   5 -15 -11   99.01    2.79   0
   3 -15 -11  149.52    3.65   0
  -3 -15  11  149.90    2.34   0
   3  15 -11  186.36    2.42   0
  -3  15  11  154.27    3.64   0
   1 -15 -11  398.06    4.86   0
   1  15 -11  494.54    3.09   0
  -1  15  11  390.04    5.13   0
  -1 -15  11  374.25    3.04   0
  -1  15 -11    0.62    1.39   0
  -1 -15 -11   -4.27    2.62   0
   1 -15  11    0.86    1.55   0
   1  15  11   -1.48    3.25   0
  -3 -15 -11  127.98    5.14   0
   3  15  11  119.65    5.02   0
  -3  15 -11  142.25    2.41   0
  10 -16 -11    3.15    3.04   0
 -10 -16  11    3.75    2.28   0
 -10  16  11    4.96    3.22   0
  -8 -16  11    8.66    1.88   0
  -8  16  11    5.05    2.76   0
   8 -16 -11   10.34    2.74   0
   6 -16 -11    0.18    2.72   0
  -6  16  11    3.43    2.50   0
  -6 -16  11    1.99    1.51   0
   6  16 -11    1.85    2.20   0
  -4  16  11   -2.52    3.01   0
   4  16 -11    3.55    1.63   0
  -4 -16  11    2.44    1.53   0
   4 -16 -11    5.30    2.62   0
  -2 -16  11   12.32    1.45   0
   2  16 -11   17.71    1.55   0
   2 -16 -11   14.29    2.89   0
  -2  16  11   17.67    3.33   0
   0 -16 -11   32.07    2.96   0
   0  16 -11   37.09    1.63   0
   0 -16  11   29.16    1.52   0
   0  16  11   29.88    3.08   0
  -2  16 -11    2.76    1.58   0
  -2 -16 -11    3.96    2.74   0
   2  16  11    0.30    3.86   0
  -4 -16 -11    1.35    3.60   0
 -11 -17  11   25.27    3.48   0
 -11  17  11   22.42    3.75   0
  11 -17 -11   22.41    2.91   0
  -9 -17  11    4.10    2.02   0
  -9  17  11    0.52    2.33   0
   9 -17 -11    1.45    2.86   0
  -7  17  11   57.70    2.73   0
   7 -17 -11   50.25    2.68   0
  -7 -17  11   59.82    2.63   0
  -5  17  11  115.33    2.87   0
   5  17 -11  141.17    2.34   0
  -5 -17  11  110.88    2.50   0
   5 -17 -11  121.43    3.04   0
   3  17 -11  119.23    2.04   0
  -3 -17  11   81.64    1.90   0
   3 -17 -11   91.05    3.59   0
  -3  17  11   85.45    3.65   0
   1  17 -11  213.58    2.19   0
   1 -17 -11  178.34    4.65   0
  -1  17  11  191.29    3.91   0
  -1 -17  11  149.26    2.22   0
  -1 -17 -11    9.78    3.74   0
  -1  17 -11   21.74    1.44   0
   1 -17  11   20.88    1.66   0
   1  17  11   13.73    3.91   0
  -3  17 -11  200.10    2.42   0
  -3 -17 -11  167.09    5.03   0
   3  17  11  175.25    5.98   0
  10 -18 -11   15.05    3.47   0
 -10 -18  11   17.50    2.62   0
 -10  18  11    5.40    2.65   0
  -8 -18  11    4.60    1.85   0
  -8  18  11    4.43    2.73   0
   8 -18 -11    2.03    3.11   0
   6 -18 -11  349.43    4.98   0
  -6  18  11  370.31    4.83   0
  -6 -18  11  367.21    3.90   0
  -4  18  11   53.59    3.07   0
  -4 -18  11   44.54    1.75   0
   4  18 -11   62.91    2.04   0
   4 -18 -11   52.43    2.65   0
  -2 -18  11  311.06    2.74   0
   2  18 -11  448.54    2.97   0
   2 -18 -11  344.83    4.80   0
  -2  18  11  344.92    4.62   0
   0  18 -11  291.35    2.22   0
   0 -18 -11  247.48    4.94   0
   0 -18  11  224.56    2.45   0
   0  18  11  246.09    5.03   0
  -2 -18 -11  208.00    5.66   0
  -2  18 -11  229.85    2.14   0
   2  18  11  233.44    5.76   0
  -9 -19  11    0.52    2.55   0
  -9  19  11    4.43    2.36   0
   9 -19 -11    0.71    2.90   0
  -7  19  11  112.27    3.89   0
   7 -19 -11  106.72    3.33   0
  -7 -19  11  117.79    2.89   0
  -5  19  11  142.57    3.72   0
  -5 -19  11  140.73    2.66   0
   5 -19 -11  131.79    3.72   0
   3  19 -11  208.95    2.39   0
  -3 -19  11  143.70    2.20   0
   3 -19 -11  154.85    3.55   0
  -3  19  11  170.09    4.24   0
   1  19 -11  265.71    2.31   0
   1 -19 -11  230.52    4.52   0
  -1  19  11  220.91    4.80   0
  -1 -19  11  195.24    2.24   0
  -1 -19 -11   -2.26    2.80   0
  -1  19 -11    1.07    1.10   0
   1  19  11    1.92    3.54   0
  -8 -20  11   -1.85    2.46   0
  -8  20  11   -3.03    2.33   0
   8 -20 -11   -1.84    2.71   0
  -6  20  11    1.94    2.37   0
   6 -20 -11   -0.87    2.81   0
  -6 -20  11   -0.03    1.89   0
  -4 -20  11    2.09    1.50   0
   4 -20 -11   -1.41    2.28   0
  -4  20  11    0.83    2.48   0
   2  20 -11   -1.05    1.35   0
   2 -20 -11   -0.16    3.41   0
  -2  20  11    3.20    2.59   0
  -2 -20  11    0.11    1.26   0
   0 -20 -11    5.00    2.73   0
   0  20  11   -0.83    2.65   0
   0  20 -11    3.07    0.99   0
  -2 -20 -11   -1.23    3.32   0
   2  20  11    5.44    4.17   0
  -2  20 -11    0.89    0.80   0
  -9 -21  11    1.65    2.74   0
  -9  21  11   -0.73    3.38   0
   9 -21 -11   -1.76    3.35   0
  -7  21  11   17.41    2.94   0
   7 -21 -11    6.12    3.20   0
  -7 -21  11   15.49    2.24   0
  -5  21  11   48.23    3.30   0
  -5 -21  11   47.71    2.05   0
   5 -21 -11   52.53    3.48   0
  -3 -21  11   42.50    1.66   0
   3 -21 -11   40.16    3.62   0
  -3  21  11   43.70    3.78   0
   1 -21 -11  101.94    4.20   0
  -1 -21  11   87.49    1.55   0
  -1  21  11  105.96    4.32   0
  -1 -21 -11   -3.85    3.67   0
   1  21  11   -1.25    3.29   0
  -8 -22  11   -1.49    2.17   0
  -8  22  11   -0.06    3.00   0
   8 -22 -11    0.47    2.27   0
  -6  22  11  246.31    4.51   0
   6 -22 -11  240.24    4.30   0
  -6 -22  11  236.64    3.44   0
  -4 -22  11   17.36    1.57   0
   4 -22 -11   19.64    3.58   0
  -4  22  11   16.54    3.17   0
   2 -22 -11  108.13    3.65   0
  -2  22  11  111.24    3.70   0
  -2 -22  11   89.92    1.65   0
   0 -22 -11  145.36    4.82   0
   0  22  11  145.86    5.26   0
  -7  23  11   51.72    3.03   0
   7 -23 -11   49.42    3.40   0
  -7 -23  11   48.57    2.38   0
  -5 -23  11   50.78    2.24   0
  -5  23  11   58.35    3.54   0
   5 -23 -11   56.11    3.04   0
  -3 -23  11   34.16    1.34   0
   3 -23 -11   39.17    2.93   0
  -3  23  11   41.11    3.43   0
   1 -23 -11   80.24    3.70   0
  -1  23  11   82.68    4.28   0
  -6  24  11   -0.40    3.52   0
   6 -24 -11    1.83    3.35   0
  -6 -24  11    5.22    2.02   0
  -4 -24  11    3.36    1.40   0
   4 -24 -11    1.53    3.07   0
  -4  24  11    4.78    3.66   0
   2 -24 -11    2.79    2.61   0
  -2  24  11    0.66    2.81   0
  12   0 -12  135.50    3.78   0
 -12   0  12  134.55    4.47   0
  10   0 -12  204.68    3.82   0
 -10   0  12  193.55    3.71   0
  -8   0  12  349.01    4.16   0
   8   0 -12  352.17    3.82   0
   6   0 -12  441.22    4.11   0
  -6   0  12  373.60    4.02   0
   4   0 -12  203.02    3.27   0
  -4   0  12  183.49    3.15   0
  -2   0  12 1505.91    6.63   0
   2   0 -12 1819.05    7.32   0
   0   0 -12   32.46    2.26   0
   0   0  12   26.64    2.99   0
  -2   0 -12   98.23    2.71   0
   2   0  12   83.88    3.05   0
  -4   0 -12  122.80    4.25   0
   4   0  12  102.93    3.95   0
 -13  -1  12   73.07    4.49   0
  13   1 -12   67.13    3.81   0
  13  -1 -12   67.97    3.78   0
 -13   1  12   58.45    3.49   0
  11   1 -12   56.18    3.86   0
 -11   1  12   51.62    3.39   0
 -11  -1  12   54.49    3.48   0
  11  -1 -12   55.79    3.13   0
   9  -1 -12   -1.77    2.34   0
   9   1 -12   -0.65    2.10   0
  -9   1  12    0.19    1.74   0
  -9  -1  12    0.55    2.40   0
  -7   1  12  568.94    4.72   0
  -7  -1  12  611.87    4.46   0
   7  -1 -12  637.69    4.81   0
   7   1 -12  701.50    4.91   0
   5  -1 -12    7.05    1.83   0
   5   1 -12    7.58    1.78   0
  -5   1  12    6.43    2.42   0
  -5  -1  12    8.82    2.31   0
  -3   1  12   74.09    2.20   0
  -3  -1  12   68.40    2.57   0
   3  -1 -12   75.74    2.19   0
   3   1 -12   76.96    2.17   0
   1  -1 -12  138.66    2.71   0
   1   1 -12  141.81    3.20   0
  -1   1  12  119.89    3.19   0
  -1  -1  12  121.85    2.62   0
   1   1  12   82.88    3.31   0
  -1  -1 -12  100.65    3.20   0
  -1   1 -12   93.40    3.34   0
   1  -1  12   76.85    3.24   0
  -3  -1 -12   11.88    2.55   0
  -3   1 -12    9.94    2.27   0
   3  -1  12    9.74    2.34   0
   3   1  12    3.93    3.48   0
  -5  -1 -12    8.05    4.26   0
  -5   1 -12   -2.99    3.78   0
 -12  -2  12   -0.52    2.51   0
  12   2 -12   -4.00    3.79   0
  12  -2 -12    5.00    2.72   0
 -12   2  12    1.19    2.69   0
  10  -2 -12   19.11    3.20   0
 -10   2  12   15.97    3.06   0
  10   2 -12   23.58    3.37   0
 -10  -2  12   17.83    3.06   0
   8   2 -12    8.90    2.02   0
  -8   2  12   10.70    1.94   0
  -8  -2  12    6.33    1.93   0
   8  -2 -12   11.83    2.60   0
   6  -2 -12    7.17    2.46   0
  -6   2  12    8.76    1.81   0
  -6  -2  12    6.75    2.54   0
   6   2 -12   13.00    2.49   0
   4   2 -12   49.97    2.58   0
  -4   2  12   38.35    2.02   0
  -4  -2  12   36.74    2.55   0
   4  -2 -12   43.65    2.48   0
  -2   2  12   21.77    2.79   0
  -2  -2  12   28.40    2.28   0
   2  -2 -12   28.40    2.52   0
   2   2 -12   32.07    2.47   0
   0  -2 -12   -1.49    1.95   0
   0   2 -12   -2.90    2.37   0
   0   2  12   -0.53    2.70   0
   0  -2  12   -0.41    2.42   0
  -2  -2 -12    2.93    2.27   0
  -2   2 -12   -1.29    2.68   0
   2   2  12    1.74    2.16   0
   2  -2  12    1.10    2.75   0
  -4  -2 -12    5.40    3.80   0
  -4   2 -12   -0.13    3.22   0
   4  -2  12    0.56    2.38   0
   4   2  12    0.61    3.48   0
 -13  -3  12   37.54    4.04   0
  13  -3 -12   44.76    4.06   0
 -13   3  12   38.12    3.88   0
  11   3 -12  159.79    3.81   0
 -11   3  12  156.09    4.13   0
  11  -3 -12  170.89    4.58   0
 -11  -3  12  152.04    3.68   0
   9  -3 -12    1.30    1.98   0
   9   3 -12    0.29    2.13   0
  -9   3  12    0.13    2.41   0
  -9  -3  12   -2.85    2.82   0
  -7   3  12  487.39    4.33   0
   7  -3 -12  506.39    4.73   0
  -7  -3  12  499.44    4.28   0
   7   3 -12  545.09    4.45   0
   5  -3 -12   12.97    2.39   0
  -5   3  12    8.92    1.74   0
   5   3 -12   11.34    1.73   0
  -5  -3  12    7.61    2.11   0
  -3   3  12   97.91    2.40   0
  -3  -3  12   88.19    2.72   0
   3  -3 -12  105.41    2.97   0
   3   3 -12  107.44    2.25   0
   1  -3 -12  350.64    4.06   0
   1   3 -12  334.86    3.76   0
  -1   3  12  292.72    3.53   0
  -1  -3  12  276.64    3.77   0
  -1  -3 -12  108.67    2.90   0
  -1   3 -12  108.37    2.65   0
   1   3  12  101.83    3.42   0
   1  -3  12   97.56    3.24   0
  -3  -3 -12   44.13    3.67   0
  -3   3 -12   50.57    3.08   0
   3  -3  12   39.84    2.95   0
   3   3  12   45.08    3.69   0
  -5  -3 -12    7.82    3.81   0
  -5   3 -12    4.81    3.74   0
 -12  -4  12  110.41    3.62   0
  12  -4 -12  140.85    4.37   0
  12   4 -12  134.46    3.93   0
 -12   4  12  120.97    4.40   0
  10   4 -12  113.92    3.95   0
  10  -4 -12  105.39    3.10   0
 -10   4  12   94.31    2.96   0
 -10  -4  12  101.83    3.74   0
   8   4 -12  330.65    3.67   0
  -8   4  12  280.23    3.96   0
   8  -4 -12  303.77    3.72   0
  -8  -4  12  292.25    3.53   0
   6  -4 -12  372.61    3.98   0
  -6   4  12  336.54    4.17   0
  -6  -4  12  367.54    3.88   0
   6   4 -12  433.35    4.20   0
  -4   4  12   49.67    2.01   0
   4   4 -12   54.85    1.96   0
  -4  -4  12   43.41    1.97   0
   4  -4 -12   49.97    2.66   0
  -2   4  12  882.81    5.47   0
  -2  -4  12  856.94    5.13   0
   2  -4 -12 1003.65    5.68   0
   2   4 -12 1093.73    5.39   0
   0  -4 -12   24.71    2.23   0
   0   4 -12   30.98    2.58   0
   0   4  12   26.41    2.21   0
   0  -4  12   22.82    2.63   0
  -2  -4 -12  120.59    3.50   0
  -2   4 -12  120.66    2.86   0
   2  -4  12  103.72    2.87   0
   2   4  12  109.69    3.32   0
  -4  -4 -12   65.99    3.44   0
  -4   4 -12   74.39    2.83   0
   4   4  12   67.24    4.39   0
 -13  -5  12   47.84    4.21   0
 -13   5  12   44.29    3.39   0
  13  -5 -12   45.65    4.06   0
 -11  -5  12  106.23    3.40   0
  11  -5 -12  111.66    4.05   0
 -11   5  12  108.17    3.18   0
  11   5 -12  116.10    3.93   0
  -9   5  12    4.14    2.81   0
   9   5 -12    4.79    2.11   0
  -9  -5  12    3.51    2.81   0
   9  -5 -12    6.88    2.79   0
   7   5 -12  684.77    4.82   0
   7  -5 -12  618.15    4.97   0
  -7   5  12  589.29    5.03   0
  -7  -5  12  603.58    4.90   0
   5  -5 -12  140.42    2.89   0
  -5   5  12  143.80    3.35   0
  -5  -5  12  133.62    2.86   0
   5   5 -12  155.41    2.92   0
  -3   5  12   43.55    2.73   0
   3   5 -12   46.13    2.57   0
  -3  -5  12   35.15    1.90   0
   3  -5 -12   46.38    2.64   0
   1  -5 -12  255.01    3.79   0
   1   5 -12  258.84    3.05   0
  -1   5  12  213.07    3.57   0
  -1  -5  12  201.51    3.38   0
  -1  -5 -12   95.81    3.66   0
  -1   5 -12  100.15    2.67   0
   1   5  12   86.39    2.98   0
   1  -5  12   87.22    2.80   0
  -3  -5 -12   16.76    4.05   0
  -3   5 -12   22.08    2.54   0
   3  -5  12   18.31    2.93   0
   3   5  12   18.11    3.96   0
  -5  -5 -12   -1.69    4.70   0
  -5   5 -12    1.70    2.30   0
 -12  -6  12   -2.42    2.70   0
  12  -6 -12    1.57    3.44   0
  12   6 -12    2.22    2.85   0
 -12   6  12    0.72    2.56   0
  10  -6 -12   14.00    2.49   0
  10   6 -12   12.83    3.42   0
 -10   6  12   14.18    2.44   0
 -10  -6  12   13.14    3.31   0
   8   6 -12   25.98    2.75   0
  -8   6  12   22.03    2.42   0
   8  -6 -12   26.55    2.48   0
  -8  -6  12   22.67    2.21   0
   6  -6 -12   15.40    2.18   0
  -6   6  12   12.97    2.16   0
  -6  -6  12   19.06    2.52   0
   6   6 -12   16.62    2.41   0
  -4   6  12   20.33    2.64   0
  -4  -6  12   18.25    2.23   0
   4   6 -12   21.07    2.37   0
   4  -6 -12   17.19    2.08   0
   2   6 -12   41.79    2.55   0
  -2   6  12   29.44    2.80   0
  -2  -6  12   30.51    2.30   0
   2  -6 -12   38.17    2.20   0
   0  -6 -12   -0.04    2.13   0
   0   6 -12    1.20    1.61   0
   0   6  12    3.04    2.61   0
   0  -6  12   -0.90    2.28   0
  -2  -6 -12    2.33    3.62   0
  -2   6 -12    2.68    1.84   0
   2  -6  12    3.04    1.90   0
   2   6  12    6.26    3.56   0
  -4  -6 -12   -1.54    3.96   0
  -4   6 -12    1.65    2.63   0
   4   6  12    1.49    4.09   0
 -13   7  12   36.41    4.45   0
 -11  -7  12   79.58    3.39   0
  11  -7 -12   92.10    4.14   0
 -11   7  12   86.66    3.66   0
  11   7 -12   99.66    3.98   0
  -9   7  12    4.32    2.90   0
  -9  -7  12    6.72    2.71   0
   9  -7 -12    3.96    3.06   0
   9   7 -12    7.74    2.07   0
   7   7 -12  469.29    4.66   0
   7  -7 -12  399.12    4.16   0
  -7   7  12  371.76    4.31   0
  -7  -7  12  378.96    4.00   0
   5  -7 -12   12.64    2.18   0
  -5   7  12   13.50    2.13   0
  -5  -7  12   20.41    2.52   0
   5   7 -12   17.36    2.44   0
  -3   7  12  111.48    3.14   0
  -3  -7  12  111.68    2.82   0
   3   7 -12  139.76    2.83   0
   3  -7 -12  119.72    3.27   0
   1  -7 -12  184.61    3.28   0
   1   7 -12  210.98    3.11   0
  -1   7  12  169.13    3.60   0
  -1  -7  12  168.16    2.73   0
  -1  -7 -12   91.62    3.14   0
  -1   7 -12   95.15    2.74   0
   1  -7  12   74.13    2.21   0
   1   7  12   68.30    3.78   0
  -3  -7 -12   33.31    3.68   0
  -3   7 -12   28.25    2.61   0
   3  -7  12   23.88    2.78   0
   3   7  12   28.28    3.84   0
 -12  -8  12   76.06    3.56   0
 -12   8  12   73.69    3.38   0
  12  -8 -12   87.13    3.66   0
  10   8 -12   82.33    3.90   0
 -10  -8  12   68.73    3.70   0
  10  -8 -12   76.08    3.09   0
 -10   8  12   72.06    3.47   0
  -8   8  12  189.85    3.26   0
   8  -8 -12  202.50    3.72   0
   8   8 -12  209.64    3.62   0
  -8  -8  12  177.41    3.15   0
   6   8 -12  531.06    4.11   0
   6  -8 -12  459.23    4.42   0
  -6   8  12  441.20    4.23   0
  -6  -8  12  449.29    4.23   0
  -4   8  12   31.37    2.21   0
  -4  -8  12   24.62    2.19   0
   4   8 -12   38.70    2.42   0
   4  -8 -12   25.35    2.72   0
  -2  -8  12  629.95    4.63   0
   2   8 -12  807.74    4.78   0
   2  -8 -12  713.68    5.67   0
  -2   8  12  630.84    5.37   0
   0  -8 -12   16.96    3.24   0
   0   8 -12   27.82    1.77   0
   0   8  12   23.95    3.03   0
   0  -8  12   25.42    2.35   0
  -2  -8 -12  130.74    4.46   0
  -2   8 -12  152.28    3.13   0
   2  -8  12  131.09    3.33   0
   2   8  12  131.60    3.74   0
  -4  -8 -12   58.79    4.98   0
  -4   8 -12   76.85    3.00   0
   4   8  12   53.75    4.34   0
 -11  -9  12  107.35    3.94   0
  11   9 -12  118.46    4.13   0
  11  -9 -12  109.89    4.27   0
 -11   9  12  110.05    4.05   0
  -9   9  12   18.02    2.84   0
   9   9 -12    7.99    2.91   0
   9  -9 -12   10.05    3.28   0
  -9  -9  12   10.29    2.73   0
   7  -9 -12  489.31    4.59   0
  -7   9  12  470.56    4.80   0
   7   9 -12  549.07    4.76   0
  -7  -9  12  472.97    4.28   0
  -5   9  12   17.67    2.50   0
  -5  -9  12   18.63    1.75   0
   5   9 -12   24.81    2.31   0
   5  -9 -12   18.50    2.04   0
  -3   9  12  163.32    3.08   0
  -3  -9  12  170.13    2.95   0
   3   9 -12  204.12    2.88   0
   3  -9 -12  173.85    3.19   0
   1   9 -12  297.59    3.27   0
   1  -9 -12  254.27    4.05   0
  -1   9  12  243.30    3.84   0
  -1  -9  12  240.53    3.29   0
  -1  -9 -12   93.02    4.24   0
  -1   9 -12   96.22    2.71   0
   1  -9  12   82.09    2.64   0
   1   9  12   87.73    3.41   0
  -3  -9 -12   13.70    3.05   0
  -3   9 -12   14.17    2.14   0
   3  -9  12    9.60    2.58   0
   3   9  12   12.31    2.94   0
 -12 -10  12    5.34    3.89   0
 -12  10  12    3.46    2.77   0
  12 -10 -12    1.12    2.90   0
 -10 -10  12    1.33    2.30   0
  10 -10 -12    0.00    3.02   0
 -10  10  12    1.13    2.39   0
  10  10 -12    1.03    2.35   0
   8  10 -12   -1.89    2.54   0
  -8  10  12   -0.14    2.31   0
   8 -10 -12   -0.86    2.35   0
  -8 -10  12   -1.36    2.31   0
   6 -10 -12    4.29    1.85   0
   6  10 -12    7.59    1.78   0
  -6  10  12    7.83    1.89   0
  -6 -10  12    6.57    1.84   0
  -4  10  12   13.05    2.65   0
  -4 -10  12    6.18    2.23   0
   4  10 -12   10.08    1.60   0
   4 -10 -12    9.48    2.70   0
  -2 -10  12   -0.67    1.85   0
   2  10 -12   -0.53    1.87   0
   2 -10 -12   -3.06    1.97   0
  -2  10  12    3.23    1.93   0
   0 -10 -12    5.45    2.50   0
   0  10  12    3.81    3.35   0
   0 -10  12    2.88    2.14   0
   0  10 -12    4.43    2.07   0
  -2 -10 -12    6.02    2.80   0
   2 -10  12    4.63    2.22   0
  -2  10 -12    7.10    2.27   0
   2  10  12    7.89    3.69   0
  -4 -10 -12   -0.75    4.78   0
  -4  10 -12    1.51    2.45   0
   4  10  12   -2.77    3.39   0
 -11 -11  12   38.65    3.38   0
  11 -11 -12   39.20    2.97   0
 -11  11  12   37.60    3.26   0
   9  11 -12   -0.59    2.05   0
  -9  11  12    0.72    3.16   0
   9 -11 -12   -0.66    2.41   0
  -9 -11  12   -0.90    1.95   0
   7 -11 -12  286.28    3.95   0
  -7  11  12  297.26    4.27   0
  -7 -11  12  286.11    3.83   0
   7  11 -12  336.72    3.97   0
   5  11 -12    4.11    1.62   0
  -5  11  12    4.56    2.53   0
  -5 -11  12    6.29    1.95   0
   5 -11 -12    9.39    2.54   0
  -3  11  12  110.09    3.18   0
  -3 -11  12  104.21    2.46   0
   3  11 -12  140.62    2.63   0
   3 -11 -12  119.48    3.27   0
   1  11 -12  127.72    2.47   0
   1 -11 -12  105.76    3.05   0
  -1  11  12  102.08    2.85   0
  -1 -11  12   99.33    2.54   0
  -1 -11 -12   39.19    4.04   0
   1 -11  12   39.07    2.42   0
   1  11  12   40.13    3.02   0
  -1  11 -12   49.94    2.19   0
  -3 -11 -12   61.80    3.90   0
  -3  11 -12   69.14    2.45   0
   3  11  12   53.17    4.85   0
 -12 -12  12   69.86    3.67   0
 -12  12  12   69.22    3.63   0
  12 -12 -12   63.13    4.26   0
 -10 -12  12   62.73    3.64   0
  10 -12 -12   72.14    3.70   0
 -10  12  12   67.95    3.13   0
  -8  12  12  271.10    4.44   0
   8 -12 -12  264.37    4.16   0
   8  12 -12  289.43    4.14   0
  -8 -12  12  252.64    3.84   0
   6 -12 -12  359.65    4.73   0
  -6  12  12  361.43    4.13   0
  -6 -12  12  346.35    3.88   0
   6  12 -12  448.97    4.12   0
  -4  12  12   60.45    3.10   0
  -4 -12  12   59.18    2.41   0
   4 -12 -12   66.27    2.50   0
   4  12 -12   78.31    2.25   0
  -2 -12  12  698.06    4.40   0
   2  12 -12  879.77    4.52   0
   2 -12 -12  760.74    6.23   0
  -2  12  12  744.41    6.04   0
   0  12 -12   -0.69    1.86   0
   0 -12 -12    1.59    2.48   0
   0  12  12    4.67    3.40   0
   0 -12  12    2.65    1.40   0
  -2 -12 -12  124.98    4.04   0
   2 -12  12  118.11    2.77   0
   2  12  12  128.25    3.83   0
  -2  12 -12  133.81    2.74   0
 -11 -13  12   42.38    3.57   0
  11 -13 -12   47.23    4.19   0
 -11  13  12   41.66    3.08   0
  -9  13  12   -0.03    3.20   0
   9  13 -12    7.77    2.19   0
   9 -13 -12   -0.41    2.89   0
  -9 -13  12   -1.85    2.76   0
  -7  13  12  366.82    4.83   0
   7 -13 -12  396.53    5.14   0
   7  13 -12  393.04    4.32   0
  -7 -13  12  367.86    4.17   0
  -5  13  12    1.11    2.83   0
   5  13 -12    2.97    1.96   0
  -5 -13  12   -1.94    2.06   0
   5 -13 -12    2.40    2.16   0
  -3 -13  12   98.41    2.39   0
   3 -13 -12   95.46    3.02   0
   3  13 -12  115.71    2.30   0
  -3  13  12   97.87    2.84   0
   1  13 -12  185.06    2.60   0
   1 -13 -12  152.39    3.53   0
  -1  13  12  144.08    3.47   0
  -1 -13  12  152.95    2.57   0
  -1  13 -12   32.35    2.05   0
  -1 -13 -12   23.48    3.95   0
   1 -13  12   26.91    2.02   0
   1  13  12   29.32    3.00   0
  -3 -13 -12   -1.55    4.05   0
   3  13  12   -2.11    3.39   0
  -3  13 -12    5.23    2.14   0
 -10 -14  12    0.71    2.28   0
  10 -14 -12    0.73    3.06   0
 -10  14  12    5.96    2.41   0
  -8  14  12    1.48    3.23   0
   8 -14 -12    1.77    3.01   0
  -8 -14  12    2.11    2.55   0
   8  14 -12    3.25    2.69   0
   6 -14 -12   -0.15    2.33   0
  -6  14  12    0.31    2.24   0
   6  14 -12   -0.75    2.23   0
  -6 -14  12    2.47    2.14   0
  -4  14  12   -0.07    2.38   0
  -4 -14  12   -1.34    1.75   0
   4  14 -12    2.19    1.82   0
   4 -14 -12    2.20    2.24   0
  -2 -14  12    0.53    1.57   0
   2 -14 -12   -0.75    3.40   0
   2  14 -12   -2.04    1.65   0
  -2  14  12    0.56    2.61   0
   0  14 -12    0.23    1.69   0
   0 -14 -12    3.80    2.65   0
   0 -14  12   -0.90    1.62   0
   0  14  12    0.55    3.64   0
  -2 -14 -12    1.89    3.75   0
   2  14  12    5.77    3.16   0
  -2  14 -12    6.78    2.04   0
 -11 -15  12   27.06    3.10   0
  11 -15 -12   32.24    3.60   0
 -11  15  12   26.02    2.97   0
  -9  15  12   -0.18    2.32   0
   9 -15 -12    1.99    2.34   0
  -9 -15  12   -1.30    2.81   0
  -7  15  12  315.22    4.88   0
   7 -15 -12  295.91    4.88   0
   7  15 -12  367.34    4.29   0
  -7 -15  12  284.35    3.54   0
  -5  15  12    6.32    3.11   0
  -5 -15  12    3.75    1.87   0
   5  15 -12    1.68    1.63   0
   5 -15 -12    3.38    2.36   0
  -3 -15  12   80.33    2.21   0
   3  15 -12  103.97    2.36   0
   3 -15 -12   94.73    3.18   0
  -3  15  12   86.22    3.09   0
   1 -15 -12  130.42    3.56   0
   1  15 -12  163.24    2.41   0
  -1  15  12  114.62    4.38   0
  -1 -15  12  125.10    2.38   0
  -1  15 -12   44.87    1.91   0
  -1 -15 -12   36.22    3.76   0
   1 -15  12   28.80    1.94   0
   1  15  12   29.60    3.05   0
  -3 -15 -12   71.49    5.45   0
   3  15  12   53.10    4.18   0
  -3  15 -12   72.87    2.35   0
 -10 -16  12   32.93    2.58   0
 -10  16  12   34.60    3.79   0
  10 -16 -12   33.17    2.95   0
  -8  16  12  145.33    3.98   0
   8 -16 -12  124.08    4.23   0
  -8 -16  12  149.69    3.41   0
   6  16 -12  285.75    3.69   0
   6 -16 -12  223.20    4.02   0
  -6  16  12  232.29    4.16   0
  -6 -16  12  220.69    3.51   0
  -4  16  12   70.88    2.92   0
  -4 -16  12   68.54    2.30   0
   4  16 -12   91.52    2.36   0
   4 -16 -12   74.04    2.99   0
  -2 -16  12  410.36    3.49   0
   2  16 -12  552.77    3.64   0
   2 -16 -12  456.30    5.89   0
  -2  16  12  450.76    5.81   0
   0 -16 -12    0.78    3.75   0
   0  16 -12   -0.15    1.57   0
   0 -16  12    0.69    1.73   0
   0  16  12    5.42    3.39   0
  -2  16 -12   50.49    1.94   0
  -2 -16 -12   38.75    4.74   0
   2  16  12   41.89    3.66   0
  -9  17  12    2.82    3.11   0
   9 -17 -12    1.89    3.11   0
  -9 -17  12    5.38    2.67   0
  -7  17  12  298.73    4.57   0
   7 -17 -12  285.21    4.68   0
   7  17 -12  383.99    4.07   0
  -7 -17  12  284.41    3.94   0
  -5  17  12   17.16    3.18   0
  -5 -17  12   14.20    2.06   0
   5  17 -12   19.14    2.32   0
   5 -17 -12   18.35    2.50   0
  -3 -17  12   40.05    1.98   0
   3 -17 -12   37.64    2.93   0
   3  17 -12   51.61    1.91   0
  -3  17  12   41.02    3.70   0
   1  17 -12  150.29    2.21   0
   1 -17 -12  117.94    4.42   0
  -1  17  12  115.69    3.60   0
  -1 -17  12  105.55    2.17   0
  -1 -17 -12   27.93    3.40   0
  -1  17 -12   29.92    1.75   0
   1 -17  12   23.59    1.89   0
   1  17  12   26.71    3.40   0
 -10 -18  12   -2.38    2.36   0
 -10  18  12    0.50    2.65   0
  -8  18  12   18.70    2.66   0
   8 -18 -12   22.88    3.46   0
  -8 -18  12   24.47    2.81   0
   6 -18 -12    1.43    2.45   0
  -6  18  12   -0.14    3.02   0
  -6 -18  12    1.43    1.91   0
   6  18 -12    1.83    2.35   0
  -4 -18  12    6.29    1.79   0
   4 -18 -12   10.03    2.54   0
   4  18 -12   10.82    2.00   0
  -4  18  12    9.07    2.53   0
   2 -18 -12    0.82    3.24   0
   2  18 -12    2.89    1.63   0
  -2  18  12    0.83    2.65   0
  -2 -18  12   -1.39    1.71   0
   0  18 -12    0.96    1.31   0
   0 -18 -12    3.89    3.63   0
   0 -18  12   -0.76    1.59   0
   0  18  12   -0.97    3.08   0
  -9  19  12   -4.78    3.26   0
   9 -19 -12    2.28    3.17   0
  -9 -19  12   -2.13    2.74   0
  -7  19  12  108.96    4.05   0
   7 -19 -12  126.59    4.01   0
  -7 -19  12  133.59    3.15   0
  -5  19  12    6.39    3.41   0
  -5 -19  12   -0.53    1.89   0
   5 -19 -12   -1.36    2.46   0
   5  19 -12    1.42    2.06   0
  -3 -19  12   43.07    1.90   0
   3 -19 -12   51.67    3.89   0
   3  19 -12   61.55    2.01   0
  -3  19  12   53.89    3.84   0
   1 -19 -12   87.87    3.49   0
   1  19 -12  107.87    1.86   0
  -1  19  12   78.75    4.31   0
  -1 -19  12   67.89    2.00   0
  -1  19 -12   35.73    1.40   0
  -1 -19 -12   35.48    4.55   0
   1  19  12   35.13    3.64   0
  -8  20  12   52.46    3.85   0
   8 -20 -12   64.31    3.83   0
  -8 -20  12   54.86    2.67   0
  -6  20  12  155.17    4.44   0
   6 -20 -12  157.42    3.82   0
  -6 -20  12  149.44    2.94   0
  -4 -20  12   47.96    2.08   0
   4 -20 -12   55.76    3.09   0
  -4  20  12   59.47    3.13   0
   2  20 -12  236.85    2.54   0
   2 -20 -12  180.71    4.38   0
  -2  20  12  200.81    4.79   0
  -2 -20  12  173.05    2.51   0
   0  20 -12    1.50    1.05   0
   0 -20 -12   -2.93    3.87   0
   0  20  12   -2.23    4.30   0
  -7  21  12  224.84    4.62   0
   7 -21 -12  224.12    4.96   0
  -7 -21  12  212.16    3.54   0
  -5 -21  12   11.74    2.03   0
  -5  21  12   13.18    2.94   0
   5 -21 -12   12.04    3.30   0
  -3 -21  12   33.09    1.82   0
   3 -21 -12   44.10    3.53   0
  -3  21  12   44.97    3.98   0
   1  21 -12   56.91    1.55   0
   1 -21 -12   59.97    4.61   0
  -1 -21  12   44.09    1.43   0
  -1  21  12   63.02    3.76   0
  -6  22  12    3.82    2.79   0
   6 -22 -12   -0.59    3.70   0
  -6 -22  12    0.22    1.98   0
  -4 -22  12   -0.02    1.52   0
   4 -22 -12    1.96    3.62   0
  -4  22  12   -0.48    2.71   0
   2 -22 -12   -0.27    3.39   0
  -2  22  12    2.37    4.07   0
  -2 -22  12    1.38    1.16   0
  -5 -23  12    2.16    1.78   0
  -5  23  12    1.42    2.80   0
   5 -23 -12    2.06    3.25   0
   3 -23 -12   34.48    4.03   0
  -3  23  12   35.16    4.18   0
  -3 -23  12   17.82    1.40   0
  11  -1 -13  156.87    3.95   0
 -11   1  13  146.24    4.22   0
 -11  -1  13  143.63    4.44   0
  11   1 -13  163.79    4.53   0
   9  -1 -13  134.93    3.38   0
   9   1 -13  143.14    4.04   0
  -9   1  13  140.27    4.12   0
  -9  -1  13  127.17    3.30   0
  -7   1  13  191.64    3.73   0
  -7  -1  13  196.93    3.72   0
   7  -1 -13  215.64    3.36   0
   7   1 -13  223.14    3.77   0
   5  -1 -13    0.04    2.54   0
   5   1 -13   -2.16    2.45   0
  -5   1  13    2.72    2.43   0
  -5  -1  13   -1.55    2.46   0
  -3   1  13  312.85    4.02   0
  -3  -1  13  337.49    4.36   0
   3  -1 -13  375.26    4.20   0
   3   1 -13  380.43    4.11   0
   1  -1 -13   14.76    2.15   0
   1   1 -13   15.79    2.80   0
  -1   1  13   15.97    2.08   0
  -1  -1  13   10.07    2.57   0
  -1  -1 -13   -0.65    2.37   0
  -1   1 -13   -2.14    2.59   0
   1   1  13   -2.87    3.13   0
   1  -1  13   -0.74    2.73   0
  -3  -1 -13   29.27    3.50   0
  -3   1 -13   24.59    3.64   0
   3   1  13   21.24    3.84   0
   3  -1  13   24.31    3.32   0
  12  -2 -13  152.82    4.24   0
  12   2 -13  165.54    4.42   0
 -12   2  13  153.32    4.54   0
 -12  -2  13  157.00    4.22   0
  10  -2 -13   45.99    2.97   0
  10   2 -13   46.15    2.95   0
 -10   2  13   38.85    3.65   0
 -10  -2  13   46.25    2.78   0
  -8   2  13  741.10    5.63   0
  -8  -2  13  757.12    5.91   0
   8  -2 -13  753.92    5.62   0
   8   2 -13  815.43    6.13   0
   6  -2 -13   42.24    2.24   0
  -6   2  13   40.42    2.24   0
  -6  -2  13   36.60    2.54   0
   6   2 -13   40.19    2.80   0
   4   2 -13  163.15    2.96   0
  -4   2  13  128.62    3.31   0
  -4  -2  13  125.94    3.40   0
   4  -2 -13  163.84    3.19   0
  -2   2  13  582.65    5.25   0
  -2  -2  13  617.92    5.22   0
   2  -2 -13  707.82    5.25   0
   2   2 -13  744.15    5.38   0
   0  -2 -13   51.04    3.06   0
   0   2 -13   52.73    2.32   0
   0   2  13   41.57    2.49   0
   0  -2  13   45.98    2.71   0
  -2  -2 -13    4.58    2.64   0
  -2   2 -13    3.91    2.70   0
   2   2  13    0.29    2.60   0
   2  -2  13   -2.81    3.16   0
  -4  -2 -13   -0.16    3.00   0
  -4   2 -13   -1.13    2.81   0
   4   2  13    2.23    3.67   0
  11   3 -13  185.65    4.38   0
  11  -3 -13  181.75    4.12   0
 -11   3  13  171.74    4.00   0
 -11  -3  13  169.85    4.20   0
   9   3 -13  112.97    3.08   0
  -9   3  13  104.98    3.02   0
  -9  -3  13  104.16    3.10   0
   9  -3 -13  113.21    3.80   0
  -7   3  13   61.16    2.42   0
   7  -3 -13   67.05    3.02   0
  -7  -3  13   67.44    3.15   0
   7   3 -13   85.36    3.15   0
   5  -3 -13   -0.17    1.90   0
  -5   3  13    3.64    2.33   0
  -5  -3  13    2.30    2.69   0
   5   3 -13   -0.46    2.75   0
  -3   3  13  260.01    3.99   0
  -3  -3  13  270.07    3.88   0
   3  -3 -13  285.51    3.64   0
   3   3 -13  284.97    3.49   0
   1  -3 -13  114.94    3.08   0
   1   3 -13  110.20    3.17   0
  -1   3  13   89.75    3.42   0
  -1  -3  13   89.00    3.13   0
  -1  -3 -13   -1.52    2.38   0
  -1   3 -13    2.78    1.90   0
   1   3  13   -1.47    3.42   0
   1  -3  13    0.06    2.53   0
  -3  -3 -13   22.23    4.15   0
  -3   3 -13   30.27    3.52   0
   3  -3  13   21.68    3.63   0
   3   3  13    7.17    3.21   0
  12   4 -13    2.25    4.22   0
 -12   4  13    1.58    2.98   0
 -12  -4  13    1.65    3.06   0
  12  -4 -13   -1.23    2.99   0
  10  -4 -13   12.74    3.57   0
 -10   4  13   10.81    2.59   0
 -10  -4  13   11.69    2.52   0
  10   4 -13   12.72    3.17   0
   8   4 -13    5.35    2.91   0
  -8   4  13    0.93    2.78   0
  -8  -4  13   -1.42    2.78   0
   8  -4 -13    0.69    2.57   0
   6  -4 -13    6.29    2.58   0
  -6   4  13    5.07    2.40   0
  -6  -4  13    1.71    2.53   0
   6   4 -13    5.25    2.75   0
  -4   4  13    1.19    2.58   0
   4   4 -13    2.46    2.67   0
  -4  -4  13    2.45    1.79   0
   4  -4 -13   -2.37    2.68   0
  -2  -4  13   17.21    2.56   0
   2  -4 -13   21.38    2.26   0
   2   4 -13   17.66    2.52   0
  -2   4  13   16.50    2.98   0
   0  -4 -13    1.51    2.98   0
   0   4 -13    2.49    1.95   0
   0   4  13   -0.11    3.15   0
   0  -4  13    0.94    1.94   0
  -2  -4 -13    1.25    2.73   0
  -2   4 -13   -0.10    2.15   0
   2  -4  13    0.63    2.25   0
   2   4  13    0.07    2.77   0
  11  -5 -13  124.57    3.71   0
  11   5 -13  138.62    3.81   0
 -11   5  13  109.54    3.91   0
 -11  -5  13  125.05    4.11   0
   9   5 -13  105.85    3.08   0
  -9   5  13   96.72    3.74   0
  -9  -5  13   97.38    3.10   0
   9  -5 -13  103.81    3.16   0
   7  -5 -13  170.14    3.01   0
  -7   5  13  154.91    3.41   0
  -7  -5  13  169.88    3.57   0
   7   5 -13  192.35    3.47   0
   5  -5 -13   33.16    2.07   0
  -5   5  13   28.15    1.99   0
  -5  -5  13   32.61    2.57   0
   5   5 -13   37.45    2.72   0
  -3   5  13  255.73    4.05   0
   3   5 -13  300.37    3.74   0
  -3  -5  13  250.08    3.33   0
   3  -5 -13  287.68    3.73   0
   1  -5 -13    3.77    2.30   0
   1   5 -13    2.26    2.37   0
  -1   5  13    4.12    2.22   0
  -1  -5  13    5.31    2.41   0
  -1  -5 -13    1.41    2.60   0
  -1   5 -13    3.85    2.34   0
   1   5  13    1.45    2.55   0
   1  -5  13    0.18    2.64   0
  -3  -5 -13    7.06    3.00   0
  -3   5 -13   12.54    3.22   0
   3  -5  13    4.74    3.12   0
   3   5  13    8.71    3.12   0
  12   6 -13  175.48    4.70   0
 -12   6  13  163.02    4.78   0
  12  -6 -13  155.13    4.65   0
 -12  -6  13  164.67    4.42   0
  10  -6 -13   11.74    3.36   0
  10   6 -13   11.52    3.53   0
 -10   6  13    5.22    3.05   0
 -10  -6  13    9.96    2.62   0
   8   6 -13  677.84    5.57   0
  -8   6  13  562.69    5.22   0
   8  -6 -13  626.93    5.76   0
  -8  -6  13  585.84    5.31   0
   6  -6 -13    3.57    2.54   0
  -6   6  13   10.73    1.85   0
  -6  -6  13    6.84    1.95   0
   6   6 -13    7.71    2.01   0
  -4   6  13  179.15    3.44   0
  -4  -6  13  182.08    3.42   0
   4   6 -13  229.30    3.08   0
   4  -6 -13  178.65    3.52   0
   2   6 -13  263.43    3.45   0
  -2  -6  13  216.80    3.37   0
   2  -6 -13  245.50    3.75   0
  -2   6  13  220.10    3.94   0
   0  -6 -13   53.83    3.84   0
   0   6 -13   59.90    2.67   0
   0   6  13   46.54    2.84   0
   0  -6  13   47.53    2.88   0
  -2  -6 -13    8.96    3.89   0
  -2   6 -13   10.89    2.17   0
   2  -6  13    2.22    2.24   0
   2   6  13    4.34    3.47   0
  11  -7 -13  106.60    3.83   0
 -11   7  13  114.39    4.26   0
 -11  -7  13  110.51    4.27   0
  11   7 -13  120.71    3.69   0
  -9   7  13  122.49    3.40   0
  -9  -7  13  115.43    3.03   0
   9  -7 -13  127.82    3.43   0
   9   7 -13  138.53    4.01   0
   7   7 -13   89.20    2.57   0
   7  -7 -13   77.61    2.65   0
  -7   7  13   74.55    2.67   0
  -7  -7  13   80.65    3.05   0
   5  -7 -13    0.05    1.81   0
  -5   7  13    0.57    2.46   0
  -5  -7  13   -2.55    2.23   0
   5   7 -13    1.11    2.47   0
  -3   7  13  146.78    3.53   0
  -3  -7  13  138.21    3.09   0
   3   7 -13  175.35    2.76   0
   3  -7 -13  150.39    3.20   0
   1  -7 -13   17.82    3.25   0
  -1   7  13   22.83    2.67   0
  -1  -7  13   18.20    1.91   0
   1   7 -13   24.92    2.13   0
  -1  -7 -13    7.00    3.75   0
  -1   7 -13    4.42    1.91   0
   1  -7  13    2.02    2.42   0
   1   7  13    3.54    3.62   0
  -3  -7 -13    0.17    4.67   0
  -3   7 -13   17.62    2.98   0
   3  -7  13   18.53    3.24   0
   3   7  13    8.17    4.00   0
 -12  -8  13   -4.73    4.01   0
  12   8 -13    1.87    3.14   0
 -12   8  13    0.63    3.89   0
  12  -8 -13   -3.88    3.01   0
  10  -8 -13    5.52    3.44   0
  10   8 -13    5.06    2.52   0
 -10   8  13   -0.49    3.38   0
 -10  -8  13    3.30    2.59   0
  -8   8  13    6.82    2.32   0
   8   8 -13    8.46    1.99   0
   8  -8 -13    5.45    3.32   0
  -8  -8  13    3.66    2.39   0
   6  -8 -13   -3.40    2.60   0
  -6   8  13    1.43    2.66   0
  -6  -8  13    1.38    2.44   0
   6   8 -13   -0.76    2.48   0
  -4   8  13   -1.07    1.82   0
  -4  -8  13    5.04    1.71   0
   4   8 -13    0.92    2.27   0
   4  -8 -13    5.94    2.50   0
  -2  -8  13   -3.17    2.29   0
   2   8 -13   -0.25    2.29   0
   2  -8 -13    0.50    2.18   0
  -2   8  13    0.29    2.84   0
   0  -8 -13    0.87    2.62   0
   0   8  13   -0.79    3.49   0
   0  -8  13    1.58    1.80   0
   0   8 -13    1.99    2.13   0
  -2  -8 -13    3.41    2.81   0
  -2   8 -13    3.49    2.51   0
   2  -8  13    1.79    2.00   0
   2   8  13    6.82    3.79   0
  11  -9 -13  105.79    3.89   0
 -11   9  13   99.14    4.20   0
  11   9 -13  101.39    3.51   0
 -11  -9  13   88.18    3.81   0
   9   9 -13   81.55    3.40   0
  -9   9  13   68.51    3.05   0
   9  -9 -13   76.89    3.65   0
  -9  -9  13   70.42    3.59   0
   7  -9 -13  151.84    3.44   0
  -7   9  13  137.84    3.34   0
   7   9 -13  154.78    2.92   0
  -7  -9  13  137.09    2.82   0
  -5   9  13   24.82    2.31   0
  -5  -9  13   20.84    1.83   0
   5   9 -13   29.50    2.31   0
   5  -9 -13   30.22    2.42   0
  -3   9  13  156.69    3.22   0
  -3  -9  13  159.32    3.15   0
   3   9 -13  196.64    3.04   0
   3  -9 -13  172.52    3.92   0
   1   9 -13    8.76    2.05   0
   1  -9 -13    6.96    3.21   0
  -1   9  13    5.95    2.56   0
  -1  -9  13    7.65    2.36   0
  -1  -9 -13    3.70    3.25   0
   1  -9  13    4.36    2.49   0
   1   9  13    1.58    2.62   0
  -1   9 -13    4.00    2.14   0
  -3  -9 -13   -1.29    3.61   0
   3  -9  13    3.35    2.21   0
  -3   9 -13    0.86    2.37   0
   3   9  13    2.11    4.56   0
  10  10 -13   14.30    2.68   0
 -10  10  13   11.22    3.48   0
 -10 -10  13   12.40    3.38   0
  10 -10 -13   13.75    2.72   0
  -8  10  13  509.87    5.73   0
   8 -10 -13  507.34    5.62   0
  -8 -10  13  493.44    4.79   0
   8  10 -13  590.09    5.17   0
   6 -10 -13   60.46    3.37   0
   6  10 -13   62.82    2.89   0
  -6  10  13   55.36    2.63   0
  -6 -10  13   53.15    2.25   0
  -4  10  13  111.61    3.59   0
  -4 -10  13  107.93    2.41   0
   4  10 -13  142.10    2.53   0
   4 -10 -13  120.26    3.06   0
  -2 -10  13  179.09    3.04   0
   2  10 -13  241.64    3.15   0
   2 -10 -13  206.38    4.17   0
  -2  10  13  183.15    4.23   0
   0 -10 -13   21.09    3.49   0
   0  10  13   22.69    3.55   0
   0 -10  13   16.13    2.17   0
   0  10 -13   22.57    1.73   0
  -2 -10 -13    3.80    3.32   0
   2 -10  13    6.21    2.49   0
   2  10  13    0.68    3.20   0
  -2  10 -13    7.57    2.10   0
  11 -11 -13   57.56    4.32   0
 -11  11  13   63.37    3.41   0
 -11 -11  13   56.72    3.21   0
  -9  11  13  117.61    3.31   0
   9 -11 -13  134.46    4.22   0
   9  11 -13  126.57    3.74   0
  -9 -11  13  107.59    3.20   0
  -7  11  13  144.43    3.95   0
   7 -11 -13  149.98    4.34   0
   7  11 -13  153.58    3.30   0
  -7 -11  13  130.35    3.41   0
   5  11 -13    1.13    2.25   0
  -5  11  13    2.10    3.07   0
  -5 -11  13    2.16    2.21   0
   5 -11 -13    1.99    3.17   0
  -3 -11  13  198.08    2.96   0
   3  11 -13  265.93    3.38   0
   3 -11 -13  222.42    3.92   0
  -3  11  13  217.01    3.78   0
   1  11 -13    2.27    2.20   0
   1 -11 -13    4.42    3.56   0
  -1  11  13    2.32    2.59   0
  -1 -11  13    6.17    2.18   0
  -1 -11 -13    1.67    2.81   0
   1 -11  13   -0.10    2.01   0
   1  11  13    1.76    3.52   0
  -1  11 -13    1.11    1.92   0
 -10  12  13    0.58    3.36   0
  10  12 -13    3.28    3.42   0
 -10 -12  13    1.06    2.42   0
  10 -12 -13   -0.43    3.10   0
  -8  12  13    6.59    3.44   0
   8  12 -13    4.31    2.89   0
   8 -12 -13    1.87    2.59   0
  -8 -12  13    3.71    2.44   0
   6 -12 -13    0.86    2.54   0
  -6  12  13   -0.83    2.49   0
   6  12 -13   -0.57    1.88   0
  -6 -12  13   -1.52    2.21   0
  -4  12  13   -1.45    2.42   0
  -4 -12  13    2.68    1.94   0
   4 -12 -13    2.16    3.37   0
   4  12 -13    4.96    2.22   0
  -2 -12  13    3.17    2.16   0
   2  12 -13    1.33    2.13   0
   2 -12 -13    6.42    3.45   0
  -2  12  13    3.81    3.15   0
   0  12 -13    1.89    2.08   0
   0 -12 -13    7.32    3.83   0
   0  12  13    2.99    3.48   0
   0 -12  13    2.48    2.21   0
  -2 -12 -13    9.02    3.38   0
   2 -12  13    4.24    2.66   0
   2  12  13    7.12    3.99   0
  -2  12 -13    4.72    2.38   0
 -11 -13  13   67.97    3.85   0
  11 -13 -13   62.31    3.53   0
 -11  13  13   63.29    3.97   0
   9  13 -13   63.29    2.80   0
  -9  13  13   48.55    3.06   0
   9 -13 -13   51.50    3.02   0
  -9 -13  13   39.23    3.11   0
   7  13 -13  122.81    2.75   0
  -7  13  13  114.29    4.02   0
   7 -13 -13  108.10    3.48   0
  -7 -13  13  107.48    3.08   0
  -5  13  13    1.13    2.99   0
   5  13 -13   -0.61    2.08   0
  -5 -13  13   -0.14    1.99   0
   5 -13 -13   -1.09    2.46   0
  -3 -13  13   93.83    2.76   0
   3 -13 -13  109.39    4.13   0
   3  13 -13  132.62    2.86   0
  -3  13  13  102.41    4.03   0
   1  13 -13    2.33    1.91   0
   1 -13 -13    5.24    3.18   0
  -1  13  13   -0.84    2.53   0
  -1 -13  13    1.97    1.98   0
  -1  13 -13    0.59    1.97   0
  -1 -13 -13    1.93    3.05   0
   1 -13  13    1.19    2.08   0
   1  13  13   -6.40    4.03   0
 -10  14  13    5.60    3.77   0
  10 -14 -13    3.43    2.90   0
 -10 -14  13    0.78    2.99   0
   8  14 -13  577.08    5.61   0
  -8  14  13  457.19    5.83   0
   8 -14 -13  459.58    5.54   0
  -8 -14  13  431.88    5.08   0
   6 -14 -13   25.48    3.21   0
  -6  14  13   25.99    2.68   0
  -6 -14  13   25.96    2.31   0
   6  14 -13   35.42    2.65   0
  -4  14  13   53.82    3.46   0
   4  14 -13   77.93    2.50   0
  -4 -14  13   57.93    2.51   0
   4 -14 -13   64.50    3.08   0
   2 -14 -13  249.34    4.80   0
   2  14 -13  290.42    3.43   0
  -2  14  13  234.43    4.28   0
  -2 -14  13  207.01    3.39   0
   0  14 -13   15.50    2.09   0
   0 -14 -13    9.20    3.85   0
   0 -14  13   11.49    2.08   0
   0  14  13   10.58    3.99   0
  -2 -14 -13   -0.30    3.58   0
  -2  14 -13   -1.06    1.88   0
  -9  15  13   67.15    3.38   0
   9  15 -13  101.87    3.22   0
   9 -15 -13   79.98    3.84   0
  -9 -15  13   72.61    3.34   0
  -7  15  13   66.56    3.92   0
   7 -15 -13   71.34    3.98   0
  -7 -15  13   68.57    2.93   0
   7  15 -13   77.95    3.11   0
  -5  15  13    5.15    2.54   0
  -5 -15  13    2.97    1.98   0
   5  15 -13    2.62    2.09   0
   5 -15 -13    5.68    3.15   0
   3  15 -13  133.99    2.87   0
  -3 -15  13   90.04    2.74   0
   3 -15 -13  119.25    4.18   0
  -3  15  13  112.54    3.50   0
   1 -15 -13   13.72    3.57   0
   1  15 -13   16.85    1.99   0
  -1  15  13    7.11    3.86   0
  -1 -15  13    7.12    2.03   0
  -1  15 -13    1.88    2.13   0
  -1 -15 -13    2.73    3.83   0
   1 -15  13    3.58    2.33   0
   1  15  13    4.80    4.31   0
 -10  16  13    5.99    3.90   0
  10 -16 -13    6.68    3.98   0
 -10 -16  13    6.91    3.43   0
  -8  16  13   21.53    3.23   0
   8 -16 -13   18.24    3.60   0
   8  16 -13   23.16    2.46   0
  -8 -16  13   17.47    2.88   0
   6 -16 -13    3.60    3.42   0
  -6  16  13    6.90    3.19   0
  -6 -16  13    6.56    1.74   0
   6  16 -13    6.76    2.41   0
  -4 -16  13   12.74    2.12   0
   4  16 -13   21.60    2.04   0
   4 -16 -13   13.90    2.62   0
  -4  16  13   16.08    3.43   0
   2  16 -13    0.34    1.70   0
   2 -16 -13   -5.83    3.59   0
  -2  16  13   -1.12    3.74   0
  -2 -16  13    0.64    1.82   0
   0 -16 -13    9.87    3.97   0
   0  16 -13    6.75    1.98   0
   0 -16  13    7.44    2.08   0
   0  16  13    7.69    4.30   0
  -9  17  13   31.82    3.07   0
   9 -17 -13   18.11    4.02   0
  -9 -17  13   32.95    3.23   0
  -7  17  13  123.83    4.10   0
   7 -17 -13  130.37    4.33   0
   7  17 -13  151.05    3.45   0
  -7 -17  13  114.78    3.31   0
  -5  17  13    1.39    2.63   0
  -5 -17  13    4.44    2.07   0
   5  17 -13    5.99    2.20   0
   5 -17 -13    6.20    3.03   0
  -3 -17  13   67.58    2.42   0
   3  17 -13   96.74    2.46   0
   3 -17 -13   89.30    4.24   0
  -3  17  13   82.86    3.95   0
   1 -17 -13    4.03    4.15   0
  -1  17  13    2.49    3.68   0
  -1 -17  13   -0.28    1.88   0
   1  17 -13    3.79    1.85   0
  -8  18  13  310.40    5.15   0
   8 -18 -13  321.68    5.87   0
  -8 -18  13  300.92    4.57   0
  -6  18  13   30.69    2.72   0
   6 -18 -13   30.84    3.49   0
  -6 -18  13   27.67    2.35   0
   6  18 -13   34.93    2.59   0
  -4 -18  13   59.16    2.50   0
   4  18 -13   87.83    2.51   0
   4 -18 -13   72.45    3.30   0
  -4  18  13   85.27    3.84   0
   2  18 -13  105.30    2.64   0
   2 -18 -13   90.68    4.71   0
  -2  18  13   98.01    4.01   0
  -2 -18  13   86.54    2.47   0
   0 -18 -13   29.87    3.67   0
   0 -18  13   21.58    2.02   0
   0  18  13   24.40    4.19   0
   0  18 -13   28.36    1.88   0
  -7  19  13   67.97    3.38   0
   7 -19 -13   68.80    4.29   0
  -7 -19  13   64.29    2.32   0
   5  19 -13    6.51    2.36   0
  -5 -19  13    9.29    2.16   0
   5 -19 -13   11.45    2.74   0
  -5  19  13    9.69    2.77   0
  -3 -19  13   64.40    2.46   0
   3  19 -13   88.44    2.49   0
   3 -19 -13   77.68    3.71   0
  -3  19  13   73.07    4.58   0
   1  19 -13   18.06    1.59   0
   1 -19 -13   16.52    3.20   0
  -1 -19  13   12.45    1.78   0
  -1  19  13   13.18    3.15   0
  -6  20  13    1.72    2.88   0
   6 -20 -13    3.78    3.29   0
  -6 -20  13   -0.80    2.20   0
   4  20 -13   -1.65    2.13   0
  -4 -20  13    0.90    1.99   0
   4 -20 -13   -3.83    3.76   0
  -4  20  13   -1.97    2.90   0
   2  20 -13    1.82    1.69   0
   2 -20 -13    9.52    3.12   0
  -2  20  13   -3.32    4.38   0
  -2 -20  13    0.88    1.61   0
  -5 -21  13    6.09    2.03   0
   5 -21 -13    8.05    2.92   0
  -5  21  13    4.12    2.85   0
  12   0 -14  104.94    4.09   0
 -12   0  14   92.63    4.42   0
  10   0 -14  115.09    3.51   0
 -10   0  14   89.17    3.73   0
  -8   0  14  146.37    3.96   0
   8   0 -14  163.46    4.29   0
  -6   0  14   39.05    2.96   0
   6   0 -14   46.37    2.51   0
   4   0 -14   99.20    3.30   0
  -4   0  14   82.67    2.80   0
   2   0 -14   22.11    2.73   0
  -2   0  14   18.15    2.26   0
   0   0 -14  101.85    3.26   0
   0   0  14  102.31    3.28   0
  -2   0 -14    5.33    2.62   0
   2   0  14    6.31    2.68   0
  11  -1 -14  102.18    3.87   0
 -11   1  14   89.44    4.19   0
  11   1 -14  104.40    3.73   0
 -11  -1  14   87.18    4.48   0
   9   1 -14  144.46    3.61   0
  -9   1  14  145.89    4.15   0
  -9  -1  14  148.39    3.95   0
   9  -1 -14  163.08    4.39   0
  -7   1  14   24.03    3.34   0
  -7  -1  14   28.29    3.08   0
   7  -1 -14   31.20    2.60   0
   7   1 -14   32.11    3.05   0
   5  -1 -14    7.27    3.05   0
   5   1 -14    6.84    2.08   0
  -5   1  14    5.52    2.18   0
  -5  -1  14    4.39    2.62   0
  -3   1  14   62.00    3.02   0
  -3  -1  14   64.60    2.64   0
   3  -1 -14   75.93    2.73   0
   3   1 -14   83.43    3.20   0
   1  -1 -14    8.70    3.00   0
   1   1 -14    5.11    2.60   0
  -1   1  14    4.10    2.99   0
  -1  -1  14    2.72    2.96   0
  -1  -1 -14   27.40    3.33   0
  -1   1 -14   23.12    2.64   0
   1   1  14   16.16    3.60   0
   1  -1  14   19.08    3.19   0
  12   2 -14    4.24    3.77   0
 -12   2  14    6.29    4.20   0
 -12  -2  14    2.62    3.09   0
  12  -2 -14   -0.12    4.30   0
  10  -2 -14    5.91    3.41   0
  10   2 -14    0.78    3.65   0
 -10   2  14   -6.40    3.42   0
 -10  -2  14    1.70    2.51   0
  -8   2  14   -0.61    2.45   0
  -8  -2  14    0.04    2.92   0
   8  -2 -14    1.41    2.44   0
   8   2 -14    4.03    3.16   0
  -6   2  14    4.26    2.38   0
   6  -2 -14    7.39    3.13   0
  -6  -2  14    2.67    2.04   0
   6   2 -14    3.29    2.03   0
   4   2 -14   13.01    2.10   0
  -4   2  14    9.30    2.28   0
  -4  -2  14   10.27    2.53   0
   4  -2 -14   12.51    2.28   0
   2  -2 -14    1.91    2.35   0
   2   2 -14   -0.52    1.91   0
  -2   2  14    4.60    3.14   0
  -2  -2  14   -3.56    2.55   0
   0  -2 -14    2.24    3.10   0
   0   2 -14   -1.03    2.92   0
   0   2  14   -3.23    3.43   0
   0  -2  14    3.72    2.77   0
  -2  -2 -14    3.28    2.88   0
  -2   2 -14    2.07    3.20   0
   2   2  14   -4.88    2.97   0
   2  -2  14   -1.91    3.72   0
  11  -3 -14   40.69    4.15   0
 -11   3  14   46.22    3.16   0
 -11  -3  14   36.55    4.09   0
  11   3 -14   45.96    4.00   0
   9   3 -14  173.46    3.80   0
  -9   3  14  150.97    4.15   0
  -9  -3  14  155.39    3.73   0
   9  -3 -14  164.31    4.25   0
  -7   3  14   38.77    2.63   0
   7  -3 -14   47.58    3.57   0
  -7  -3  14   39.65    3.18   0
   7   3 -14   47.52    3.08   0
   5  -3 -14    0.74    2.20   0
  -5   3  14   -2.86    2.87   0
  -5  -3  14    0.83    2.68   0
   5   3 -14    1.51    1.92   0
   3   3 -14   13.00    2.65   0
  -3   3  14    8.95    3.16   0
  -3  -3  14   16.09    2.43   0
   3  -3 -14   14.03    3.16   0
   1  -3 -14   -1.95    2.32   0
   1   3 -14    1.07    2.65   0
  -1   3  14    0.34    2.46   0
  -1  -3  14   -2.10    2.83   0
  -1  -3 -14   36.11    3.75   0
  -1   3 -14   40.95    3.31   0
   1  -3  14   28.50    2.59   0
   1   3  14   33.93    3.53   0
 -12   4  14  184.97    4.69   0
  12   4 -14  192.96    4.85   0
 -12  -4  14  202.62    4.66   0
  12  -4 -14  208.32    5.68   0
  10  -4 -14   95.53    4.33   0
 -10   4  14   92.69    3.49   0
 -10  -4  14   92.32    3.35   0
  10   4 -14   95.06    3.90   0
   8   4 -14  139.85    3.64   0
  -8   4  14  126.49    4.18   0
  -8  -4  14  118.89    3.62   0
   8  -4 -14  135.10    3.55   0
   6  -4 -14   24.79    2.59   0
  -6   4  14   24.15    2.41   0
  -6  -4  14   21.27    2.16   0
   6   4 -14   30.64    2.15   0
  -4   4  14  190.60    3.63   0
  -4  -4  14  182.27    3.48   0
   4   4 -14  216.09    3.53   0
   4  -4 -14  217.63    4.30   0
   2  -4 -14    1.34    2.90   0
   2   4 -14   -3.16    1.87   0
  -2   4  14    3.04    2.45   0
  -2  -4  14    0.98    2.59   0
   0  -4 -14   66.38    3.22   0
   0   4 -14   73.82    3.05   0
   0   4  14   62.16    3.98   0
   0  -4  14   66.48    3.29   0
  -2  -4 -14    5.00    3.07   0
  -2   4 -14    4.82    3.08   0
   2  -4  14    3.26    2.65   0
   2   4  14    2.69    3.02   0
  11   5 -14   42.18    4.25   0
  11  -5 -14   46.66    4.42   0
 -11   5  14   41.35    4.17   0
 -11  -5  14   41.59    4.08   0
   9   5 -14  157.28    3.73   0
  -9   5  14  137.36    3.59   0
  -9  -5  14  132.69    3.92   0
   9  -5 -14  143.52    3.68   0
  -7   5  14    6.15    2.35   0
   7  -5 -14    5.81    3.24   0
  -7  -5  14    4.43    2.54   0
   7   5 -14    2.98    2.82   0
   5  -5 -14   22.67    2.61   0
  -5   5  14   19.74    3.33   0
  -5  -5  14   19.85    2.03   0
   5   5 -14   18.97    2.02   0
  -3   5  14   80.70    3.78   0
  -3  -5  14   74.49    3.00   0
   3   5 -14  100.79    3.03   0
   3  -5 -14   95.11    3.82   0
   1  -5 -14    0.70    2.55   0
   1   5 -14   -2.09    2.61   0
  -1   5  14   -1.53    3.09   0
  -1  -5  14    0.38    2.66   0
  -1  -5 -14    5.63    2.91   0
  -1   5 -14    0.36    3.08   0
   1   5  14    1.75    2.68   0
   1  -5  14    0.47    3.00   0
  10  -6 -14   -2.96    3.34   0
 -10   6  14    4.24    3.64   0
 -10  -6  14    1.13    3.03   0
  10   6 -14    0.90    2.50   0
   8   6 -14    6.41    3.23   0
  -8   6  14    1.44    2.38   0
   8  -6 -14    6.20    3.04   0
  -8  -6  14    2.53    2.38   0
   6  -6 -14    3.55    2.15   0
  -6   6  14    1.42    2.99   0
  -6  -6  14   -1.59    2.46   0
   6   6 -14    0.54    1.81   0
  -4   6  14    1.27    2.38   0
  -4  -6  14    0.17    2.45   0
   4   6 -14    0.62    2.46   0
   4  -6 -14    4.09    3.39   0
   2   6 -14    5.29    1.83   0
   2  -6 -14    1.74    2.62   0
  -2   6  14    2.22    2.54   0
  -2  -6  14    0.59    2.51   0
   0  -6 -14    4.91    2.91   0
   0   6 -14    6.87    2.78   0
   0   6  14    3.83    2.68   0
   0  -6  14    4.68    2.08   0
  -2  -6 -14    2.46    4.37   0
  -2   6 -14   -1.87    2.63   0
   2  -6  14    1.28    2.80   0
   2   6  14   -0.95    3.32   0
  11  -7 -14   18.12    4.37   0
 -11   7  14   25.73    3.21   0
  11   7 -14   25.98    4.27   0
 -11  -7  14   24.75    3.53   0
  -9   7  14  108.54    3.82   0
   9   7 -14  108.16    3.42   0
  -9  -7  14  104.45    3.96   0
   9  -7 -14  106.47    3.51   0
  -7   7  14   57.23    3.27   0
   7  -7 -14   55.51    3.59   0
  -7  -7  14   48.24    2.46   0
   7   7 -14   62.24    2.51   0
   5  -7 -14   29.99    2.58   0
  -5   7  14   29.30    3.31   0
  -5  -7  14   29.10    2.67   0
   5   7 -14   33.18    2.67   0
  -3   7  14   63.80    3.77   0
  -3  -7  14   64.88    2.99   0
   3   7 -14   82.20    2.48   0
   3  -7 -14   74.63    3.61   0
   1  -7 -14    3.67    3.57   0
  -1   7  14    1.09    3.56   0
  -1  -7  14   -0.67    1.95   0
   1   7 -14    2.86    1.87   0
  -1  -7 -14   16.87    4.03   0
   1  -7  14   11.06    3.12   0
  -1   7 -14   19.03    3.03   0
   1   7  14    8.47    4.06   0
  10   8 -14   68.61    3.69   0
 -10   8  14   66.62    3.36   0
 -10  -8  14   60.23    3.77   0
  10  -8 -14   67.20    4.27   0
  -8   8  14  136.81    4.22   0
   8   8 -14  149.96    3.84   0
   8  -8 -14  148.16    3.62   0
  -8  -8  14  134.95    3.71   0
   6  -8 -14   48.15    2.82   0
  -6   8  14   44.25    2.70   0
  -6  -8  14   39.17    2.22   0
   6   8 -14   51.16    2.85   0
  -4   8  14  173.92    3.69   0
  -4  -8  14  181.48    3.40   0
   4   8 -14  197.69    3.40   0
   4  -8 -14  187.80    3.83   0
   2   8 -14    1.44    2.28   0
   2  -8 -14    2.96    2.58   0
  -2   8  14    0.09    2.48   0
  -2  -8  14   -0.08    2.27   0
   0  -8 -14   25.16    3.95   0
   0   8  14   21.90    3.41   0
   0  -8  14   18.51    2.76   0
   0   8 -14   29.01    2.09   0
  -2  -8 -14    3.02    3.44   0
   2  -8  14    3.37    2.31   0
  -2   8 -14    4.92    2.15   0
   2   8  14    1.59    4.60   0
  11  -9 -14   27.62    3.82   0
  11   9 -14   19.23    4.19   0
 -11   9  14   20.97    3.70   0
 -11  -9  14   17.36    3.07   0
  -9   9  14  165.74    4.42   0
  -9  -9  14  146.11    3.69   0
   9  -9 -14  153.08    4.44   0
   9   9 -14  171.44    4.25   0
   7   9 -14   65.88    3.22   0
  -7   9  14   58.81    3.44   0
   7  -9 -14   55.69    3.73   0
  -7  -9  14   47.93    3.13   0
  -5   9  14    3.43    2.37   0
  -5  -9  14    7.51    2.52   0
   5   9 -14    8.36    2.55   0
   5  -9 -14    4.57    2.39   0
  -3  -9  14   13.88    2.56   0
   3   9 -14   15.49    1.94   0
   3  -9 -14   14.36    2.67   0
  -3   9  14   11.75    3.36   0
   1   9 -14   -0.44    2.53   0
   1  -9 -14   -1.25    2.67   0
  -1   9  14   -1.05    3.28   0
  -1  -9  14   -1.86    2.58   0
  -1  -9 -14    3.70    3.32   0
   1  -9  14    8.32    2.86   0
   1   9  14    8.12    3.15   0
  -1   9 -14    9.55    2.43   0
 -10  10  14    4.80    2.90   0
  10  10 -14    0.07    3.77   0
 -10 -10  14    3.03    2.69   0
  10 -10 -14    7.02    3.57   0
  -8  10  14    3.38    2.49   0
   8 -10 -14   -0.46    2.64   0
  -8 -10  14    4.27    2.14   0
   8  10 -14   -2.15    2.73   0
   6  10 -14   -0.28    2.59   0
   6 -10 -14    0.25    3.47   0
  -6  10  14    4.61    3.04   0
  -6 -10  14    0.76    2.43   0
  -4  10  14    2.20    3.36   0
  -4 -10  14    1.43    2.51   0
   4  10 -14    1.24    2.29   0
   4 -10 -14    1.34    2.43   0
   2  10 -14    8.08    2.24   0
   2 -10 -14    8.40    3.67   0
  -2  10  14    1.57    2.62   0
  -2 -10  14    3.97    2.41   0
   0 -10 -14   -3.08    3.09   0
   0  10  14   -2.63    4.24   0
   0 -10  14    1.40    2.53   0
   0  10 -14   -0.33    2.14   0
   9  11 -14   88.45    3.68   0
  -9  11  14   78.47    3.34   0
   9 -11 -14   67.68    4.26   0
  -9 -11  14   78.37    3.75   0
  -7  11  14   43.46    2.83   0
   7 -11 -14   38.45    2.92   0
  -7 -11  14   39.28    2.85   0
   7  11 -14   41.57    2.93   0
  -5  11  14    5.81    3.40   0
  -5 -11  14    5.12    2.24   0
   5  11 -14    8.46    2.58   0
   5 -11 -14   10.87    3.37   0
  -3 -11  14   33.58    2.08   0
   3  11 -14   43.38    2.43   0
   3 -11 -14   37.33    4.04   0
  -3  11  14   32.16    3.48   0
   1  11 -14    0.33    1.71   0
   1 -11 -14    8.88    3.78   0
  -1  11  14    3.27    2.91   0
  -1 -11  14    2.47    2.35   0
  -1 -11 -14    3.14    4.10   0
   1 -11  14    4.37    2.41   0
   1  11  14    5.86    4.45   0
  -1  11 -14    9.71    2.53   0
  10  12 -14   43.54    3.13   0
 -10  12  14   39.99    3.91   0
 -10 -12  14   45.36    3.80   0
  10 -12 -14   46.13    3.35   0
   8  12 -14  130.32    3.19   0
  -8  12  14  102.65    3.50   0
   8 -12 -14  108.72    4.31   0
  -8 -12  14   97.09    3.50   0
   6 -12 -14   25.77    2.83   0
  -6  12  14    6.50    2.76   0
   6  12 -14   25.13    2.68   0
  -6 -12  14   20.00    2.57   0
  -4  12  14   55.81    3.22   0
  -4 -12  14   55.75    2.83   0
   4  12 -14   69.40    2.83   0
   4 -12 -14   68.12    3.73   0
   2  12 -14    3.58    2.21   0
   2 -12 -14   -1.00    3.82   0
  -2  12  14    2.72    2.73   0
  -2 -12  14    3.54    2.05   0
   0  12 -14   33.92    2.43   0
   0 -12 -14   28.52    3.42   0
   0 -12  14   26.69    2.32   0
   0  12  14   31.39    3.94   0
   9  13 -14  161.93    4.34   0
  -9  13  14  105.06    4.36   0
   9 -13 -14  116.65    4.50   0
  -9 -13  14  130.99    3.89   0
  -7  13  14   22.51    3.48   0
   7 -13 -14   21.35    3.65   0
  -7 -13  14   19.15    2.56   0
   7  13 -14   24.46    3.04   0
  -5  13  14    0.48    2.61   0
   5  13 -14    0.07    1.84   0
  -5 -13  14    3.95    2.44   0
   5 -13 -14    1.13    2.61   0
  -3 -13  14   17.21    2.34   0
   3  13 -14   24.86    1.88   0
   3 -13 -14   15.08    3.70   0
  -3  13  14   19.56    2.85   0
   1  13 -14    3.83    1.93   0
   1 -13 -14    0.41    3.98   0
  -1  13  14    2.62    2.91   0
  -1 -13  14    3.29    1.99   0
  -8  14  14   -0.93    3.38   0
   8 -14 -14    2.09    2.75   0
   8  14 -14    3.73    2.38   0
  -8 -14  14    3.59    3.01   0
   6 -14 -14   -1.84    3.37   0
  -6  14  14    1.15    3.42   0
  -6 -14  14   -0.61    2.35   0
   6  14 -14    1.18    1.87   0
   4  14 -14   -5.51    2.23   0
  -4 -14  14   -0.79    2.03   0
   4 -14 -14    0.54    3.55   0
  -4  14  14   -3.05    3.28   0
   2  14 -14   12.20    2.18   0
   2 -14 -14    5.39    3.66   0
  -2  14  14    9.67    3.66   0
  -2 -14  14    7.79    2.17   0
   0  14 -14   -1.46    2.20   0
   0 -14 -14   -2.55    3.37   0
   0 -14  14   -2.55    2.12   0
   0  14  14   -3.47    4.00   0
  -9  15  14   27.63    3.18   0
   9  15 -14   33.91    3.65   0
   9 -15 -14    9.08    3.84   0
  -9 -15  14   31.25    2.68   0
  -7  15  14   10.54    3.78   0
   7 -15 -14   27.32    2.95   0
   7  15 -14   27.56    2.81   0
  -7 -15  14   19.78    2.83   0
  -5  15  14    9.40    3.37   0
  -5 -15  14   10.45    1.76   0
   5  15 -14   11.71    2.25   0
   5 -15 -14   10.70    2.72   0
   3  15 -14    8.44    2.09   0
  -3 -15  14    7.89    2.17   0
   3 -15 -14    5.92    3.67   0
  -3  15  14    8.97    4.08   0
   1  15 -14   -4.64    2.20   0
   1 -15 -14    3.47    4.15   0
  -1  15  14   -0.88    4.28   0
  -1 -15  14   -0.22    2.26   0
  -8  16  14   92.48    4.67   0
   8 -16 -14  106.50    4.03   0
  -8 -16  14   96.71    3.49   0
   8  16 -14  124.46    3.85   0
  -6  16  14   32.54    4.03   0
   6 -16 -14   31.18    4.11   0
   6  16 -14   32.95    2.46   0
  -6 -16  14   25.88    1.96   0
  -4 -16  14   42.69    2.41   0
   4  16 -14   73.63    2.44   0
   4 -16 -14   65.53    4.49   0
  -4  16  14   67.93    3.51   0
   2 -16 -14    1.84    3.81   0
  -2  16  14    6.02    4.25   0
  -2 -16  14    3.80    2.11   0
   2  16 -14    5.76    2.25   0
  -7  17  14    1.42    3.96   0
   7 -17 -14    3.59    2.94   0
   7  17 -14    1.41    2.83   0
  -7 -17  14   -2.13    2.61   0
  -5  17  14    2.54    3.89   0
   5  17 -14    2.53    1.67   0
  -5 -17  14   -0.81    2.10   0
   5 -17 -14   -1.54    3.15   0
  -3 -17  14    8.08    2.25   0
   3  17 -14   13.28    2.09   0
   3 -17 -14    5.39    3.77   0
  -3  17  14   12.31    3.15   0
   6  18 -14    0.94    2.31   0
  -6  18  14   -1.17    3.99   0
   6 -18 -14    0.71    3.92   0
  -6 -18  14   -0.38    2.40   0
   4  18 -14    2.09    2.34   0
  -4 -18  14    1.94    2.28   0
   4 -18 -14    2.48    4.19   0
  -4  18  14   -0.20    4.17   0
  11  -1 -15   14.10    4.12   0
  11   1 -15    7.62    3.08   0
 -11   1  15    9.20    4.00   0
 -11  -1  15    9.89    4.04   0
  -9   1  15    4.83    3.45   0
  -9  -1  15    0.60    3.15   0
   9  -1 -15   -0.77    3.15   0
   9   1 -15    1.72    2.50   0
  -7   1  15   16.88    3.33   0
  -7  -1  15    8.02    3.45   0
   7  -1 -15   20.91    3.48   0
   7   1 -15   19.17    2.64   0
   5  -1 -15    2.35    3.28   0
  -5   1  15    1.08    2.83   0
  -5  -1  15   -0.02    2.35   0
   5   1 -15    2.68    2.33   0
  -3   1  15   51.80    2.93   0
  -3  -1  15   55.99    3.64   0
   3  -1 -15   68.10    3.78   0
   3   1 -15   66.53    2.98   0
   1  -1 -15    8.96    3.53   0
   1   1 -15    7.11    2.62   0
  -1   1  15   12.78    3.43   0
  -1  -1  15   12.31    3.14   0
  -1  -1 -15   44.66    4.30   0
  -1   1 -15   47.20    4.23   0
   1   1  15   38.81    3.33   0
   1  -1  15   40.96    3.23   0
  10  -2 -15  148.77    4.86   0
  10   2 -15  152.88    5.00   0
 -10   2  15  134.25    4.77   0
 -10  -2  15  127.20    4.54   0
  -8   2  15   21.97    2.57   0
  -8  -2  15   17.29    3.23   0
   8  -2 -15   13.24    3.51   0
   8   2 -15   15.61    3.53   0
  -6   2  15   -4.19    3.26   0
  -6  -2  15    4.53    2.84   0
   6  -2 -15   -4.60    2.99   0
   6   2 -15    2.84    3.21   0
   4  -2 -15   68.16    3.50   0
  -4   2  15   60.70    3.01   0
  -4  -2  15   51.92    2.73   0
   4   2 -15   68.41    3.53   0
   2  -2 -15    2.48    2.58   0
   2   2 -15    3.01    2.92   0
  -2   2  15    2.62    3.41   0
  -2  -2  15    4.51    2.88   0
   0  -2 -15   96.11    4.08   0
   0   2 -15  102.90    3.48   0
   0   2  15   81.22    4.03   0
   0  -2  15   79.61    3.81   0
  11  -3 -15    1.25    4.20   0
 -11   3  15    4.39    3.00   0
 -11  -3  15    2.40    3.73   0
  11   3 -15   -4.21    4.03   0
   9   3 -15    1.97    2.46   0
  -9   3  15    3.12    3.48   0
  -9  -3  15    4.05    3.39   0
   9  -3 -15    3.96    3.70   0
  -7   3  15    0.27    3.28   0
  -7  -3  15   -2.88    2.93   0
   7  -3 -15   -1.00    2.44   0
   7   3 -15    2.37    2.41   0
   5  -3 -15    3.22    2.42   0
  -5   3  15    0.73    3.08   0
  -5  -3  15    3.61    3.01   0
   5   3 -15    1.01    2.70   0
  -3   3  15   12.19    3.51   0
  -3  -3  15   11.91    2.34   0
   3   3 -15   16.64    2.43   0
   3  -3 -15    6.64    3.59   0
   1  -3 -15   52.20    3.97   0
   1   3 -15   61.14    3.57   0
  -1   3  15   50.85    3.60   0
  -1  -3  15   47.07    3.25   0
  -1  -3 -15   84.29    4.75   0
  -1   3 -15   81.42    3.90   0
   1   3  15   69.16    3.70   0
   1  -3  15   75.69    4.32   0
  10  -4 -15    1.81    3.99   0
  10   4 -15    0.28    2.81   0
 -10   4  15    1.69    3.45   0
 -10  -4  15   -5.36    3.38   0
  -8   4  15   -1.02    2.51   0
  -8  -4  15   -0.16    2.42   0
   8  -4 -15   -0.03    2.45   0
   8   4 -15    4.38    3.31   0
   6  -4 -15   -3.56    2.55   0
  -6   4  15    0.04    3.39   0
  -6  -4  15   -2.41    2.23   0
   6   4 -15    2.98    3.15   0
  -4   4  15    1.10    2.42   0
  -4  -4  15   -0.26    2.85   0
   4   4 -15    3.69    2.61   0
   4  -4 -15   -3.43    2.53   0
   2  -4 -15   -2.31    3.11   0
  -2   4  15    3.55    2.59   0
  -2  -4  15    0.72    2.95   0
   2   4 -15    0.23    2.92   0
   0  -4 -15    1.44    3.73   0
   0   4 -15    4.87    3.37   0
   0   4  15    1.37    2.94   0
   0  -4  15   -1.57    2.48   0
  11   5 -15   24.01    3.95   0
 -11   5  15   14.08    3.17   0
 -11  -5  15   21.27    4.18   0
   9   5 -15    3.51    3.07   0
  -9   5  15   -1.11    2.61   0
  -9  -5  15    1.90    3.38   0
   9  -5 -15    1.35    3.29   0
  -7   5  15   24.46    2.71   0
   7  -5 -15   22.29    2.58   0
  -7  -5  15   21.61    2.54   0
   7   5 -15   25.81    2.65   0
   5  -5 -15   -0.06    2.66   0
  -5   5  15    6.18    3.04   0
  -5  -5  15   -0.72    2.05   0
   5   5 -15    2.89    2.11   0
  -3  -5  15   79.76    2.71   0
   3   5 -15  111.22    2.88   0
   3  -5 -15  100.32    3.88   0
  -3   5  15   91.22    3.75   0
   1  -5 -15   34.82    3.99   0
  -1   5  15   26.04    3.53   0
  -1  -5  15   19.19    3.20   0
   1   5 -15   29.19    3.24   0
 -10   6  15   44.22    3.36   0
 -10  -6  15   43.85    4.06   0
  10   6 -15   48.97    3.37   0
  10  -6 -15   42.65    3.96   0
   8   6 -15   21.56    3.40   0
  -8   6  15   18.08    3.60   0
  -8  -6  15   17.89    3.00   0
   8  -6 -15   15.63    2.85   0
   6  -6 -15    6.91    2.64   0
  -6   6  15    2.93    2.97   0
  -6  -6  15   -0.16    3.02   0
   6   6 -15    3.35    3.12   0
  -4   6  15   42.07    2.83   0
  -4  -6  15   45.40    2.76   0
   4   6 -15   57.59    3.05   0
   4  -6 -15   47.56    3.03   0
   2   6 -15   12.52    2.63   0
   2  -6 -15   13.11    2.88   0
  -2   6  15    9.59    3.74   0
  -2  -6  15    9.92    2.70   0
   0  -6 -15  140.21    5.25   0
   0   6  15  121.17    5.25   0
   0  -6  15  127.88    4.02   0
   0   6 -15  155.30    4.10   0
  -9   7  15   -1.67    3.33   0
   9   7 -15    3.33    3.28   0
  -9  -7  15    1.14    2.67   0
   9  -7 -15    2.01    3.36   0
  -7   7  15    3.21    2.46   0
   7  -7 -15   -2.38    2.70   0
  -7  -7  15    0.18    3.06   0
   7   7 -15    1.44    2.30   0
   5  -7 -15    1.21    2.60   0
  -5   7  15   -1.22    2.57   0
  -5  -7  15    1.02    2.73   0
   5   7 -15    2.56    2.55   0
  -3  -7  15   52.57    2.59   0
   3   7 -15   66.72    3.27   0
   3  -7 -15   58.34    3.87   0
  -3   7  15   50.39    2.93   0
   1  -7 -15   43.83    4.06   0
  -1   7  15   38.08    3.41   0
  -1  -7  15   31.69    2.55   0
   1   7 -15   40.66    2.96   0
 -10   8  15   -0.00    3.92   0
 -10  -8  15   -1.93    2.71   0
  10  -8 -15   -5.28    4.07   0
  10   8 -15    0.59    2.77   0
  -8   8  15    1.39    2.63   0
   8   8 -15    5.63    3.29   0
   8  -8 -15    3.22    3.21   0
  -8  -8  15    1.37    2.88   0
   6  -8 -15    5.68    2.70   0
  -6   8  15    2.55    2.50   0
  -6  -8  15    0.55    2.57   0
   6   8 -15    3.53    2.09   0
  -4   8  15    3.51    2.56   0
  -4  -8  15   -2.79    2.50   0
   4   8 -15   -1.35    2.03   0
   4  -8 -15   -3.84    3.20   0
   2   8 -15    4.02    2.52   0
   2  -8 -15    1.96    2.82   0
  -2   8  15   -0.61    3.90   0
  -2  -8  15    0.85    2.09   0
   0  -8 -15    0.86    3.24   0
   0   8  15    7.07    3.15   0
   0  -8  15    4.14    2.95   0
   0   8 -15    3.69    2.07   0
  -9   9  15    6.91    2.92   0
  -9  -9  15    2.82    3.40   0
   9  -9 -15    5.55    3.97   0
   9   9 -15    5.81    2.66   0
   7   9 -15   35.56    3.33   0
  -7   9  15   14.57    3.82   0
   7  -9 -15   24.52    3.37   0
  -7  -9  15   28.09    2.47   0
   5  -9 -15    3.21    3.28   0
  -5   9  15   -1.05    2.64   0
  -5  -9  15    0.73    2.77   0
   5   9 -15   -0.38    1.95   0
  -3  -9  15   28.99    2.79   0
   3   9 -15   37.34    2.36   0
   3  -9 -15   32.60    3.21   0
  -3   9  15   32.47    3.17   0
   1   9 -15   51.30    3.17   0
   1  -9 -15   40.13    4.16   0
  -1   9  15   39.67    4.51   0
  -1  -9  15   22.33    3.14   0
  -8  10  15    8.79    3.90   0
   8 -10 -15    4.33    4.01   0
   8  10 -15    4.77    2.46   0
  -8 -10  15    1.90    3.25   0
   6  10 -15    0.89    2.91   0
   6 -10 -15   -0.30    3.62   0
  -6  10  15    1.98    3.46   0
  -6 -10  15    2.04    2.07   0
  -4  10  15   33.64    2.95   0
  -4 -10  15   31.33    3.05   0
   4  10 -15   39.50    2.40   0
   4 -10 -15   32.95    3.68   0
   2  10 -15    2.48    2.38   0
   2 -10 -15    3.90    3.68   0
  -2  10  15   -2.93    4.15   0
  -2 -10  15   -1.02    2.73   0
   9  11 -15    3.00    3.52   0
  -9  11  15    1.24    3.93   0
   9 -11 -15   -0.22    3.01   0
  -9 -11  15    1.10    2.49   0
  -7  11  15   16.85    2.95   0
   7 -11 -15   18.39    3.97   0
  -7 -11  15   18.61    2.35   0
   7  11 -15   13.53    3.20   0
  -5  11  15   -0.59    3.58   0
  -5 -11  15    0.33    2.78   0
   5  11 -15   -0.12    2.54   0
   5 -11 -15    0.08    3.32   0
  -3 -11  15   49.61    3.09   0
   3  11 -15   74.27    2.59   0
   3 -11 -15   72.58    4.52   0
  -3  11  15   63.67    4.00   0
   1  11 -15   11.96    2.81   0
   1 -11 -15   12.03    3.32   0
  -1  11  15   12.13    4.31   0
  -1 -11  15    6.61    2.81   0
  -8  12  15   -0.87    2.97   0
   8 -12 -15    2.81    2.94   0
  -8 -12  15   -3.11    2.82   0
   8  12 -15   -0.88    2.47   0
   6 -12 -15   -2.42    2.88   0
  -6  12  15    2.48    2.85   0
   6  12 -15   -2.16    2.86   0
  -6 -12  15   -1.23    2.07   0
  -4 -12  15   -0.63    2.30   0
   4  12 -15   -0.53    2.32   0
   4 -12 -15    0.27    3.48   0
  -4  12  15    6.89    3.82   0
   2  12 -15    1.10    2.48   0
   2 -12 -15   -1.77    4.17   0
  -2  12  15    3.16    4.16   0
  -2 -12  15    1.50    2.48   0
  -7  13  15    0.80    3.66   0
   7 -13 -15    2.38    3.59   0
  -7 -13  15    0.49    2.10   0
   7  13 -15    0.75    3.03   0
  -5  13  15   -3.39    2.95   0
   5  13 -15   -1.55    2.39   0
  -5 -13  15    1.36    1.83   0
   5 -13 -15   -2.31    4.11   0
  -3 -13  15   10.55    2.51   0
   3  13 -15   14.20    2.49   0
   3 -13 -15   12.06    3.09   0
  -3  13  15    9.82    4.10   0
  -8  14  15   -0.74    3.45   0
  -6  14  15   -3.97    3.88   0
   6 -14 -15    1.28    4.04   0
  -6 -14  15   -3.35    2.68   0
   6  14 -15    1.61    2.04   0
   4  14 -15   32.40    2.44   0
  -4 -14  15   22.57    2.69   0
   4 -14 -15   21.50    3.31   0
  -4  14  15   22.23    3.27   0
  -5  15  15   -1.32    4.12   0
  -5 -15  15    1.87    2.53   0
   5  15 -15    2.25    2.37   0
   5 -15 -15    1.82    3.06   0
 -10   0  16    2.23    2.80   0
  -8   0  16    2.66    3.55   0
   8   0 -16    2.71    3.71   0
  -6   0  16    4.88    3.18   0
   6   0 -16   13.30    3.53   0
   4   0 -16  332.47    4.98   0
  -4   0  16  285.09    5.13   0
   2   0 -16    1.85    2.77   0
  -2   0  16    2.35    2.81   0
  -9   1  16    0.51    2.88   0
  -9  -1  16   -3.28    3.60   0
   9  -1 -16    3.01    2.98   0
   9   1 -16    2.04    4.10   0
  -7   1  16    3.09    2.52   0
  -7  -1  16    1.12    3.30   0
   7  -1 -16    5.14    3.09   0
   7   1 -16    1.90    3.09   0
  -5   1  16   91.39    3.78   0
  -5  -1  16   85.09    4.03   0
   5  -1 -16  102.02    4.16   0
   5   1 -16   98.43    3.44   0
   3   1 -16    0.86    3.25   0
   3  -1 -16    6.19    3.57   0
  -3   1  16   -2.58    2.65   0
  -3  -1  16    3.64    3.60   0
   1  -1 -16   22.43    3.56   0
   1   1 -16   26.60    3.15   0
  -1   1  16   23.34    2.99   0
  -1  -1  16   16.41    3.15   0
  -8   2  16   -5.44    3.94   0
  -8  -2  16    0.11    3.12   0
   8  -2 -16   -2.14    2.89   0
   8   2 -16    2.87    2.70   0
  -6   2  16    1.88    2.46   0
  -6  -2  16   -0.63    3.55   0
   6  -2 -16   -1.22    3.18   0
   6   2 -16    6.08    3.00   0
   4  -2 -16    0.05    3.19   0
  -4   2  16   -1.47    3.54   0
  -4  -2  16   -1.89    3.12   0
   4   2 -16   -2.50    3.03   0
   2  -2 -16    8.21    2.94   0
  -2   2  16   10.05    2.77   0
  -2  -2  16   10.70    3.13   0
   2   2 -16   15.43    3.48   0
   9   3 -16    1.75    2.87   0
  -9   3  16   -1.82    3.68   0
  -9  -3  16    5.00    3.85   0
   9  -3 -16    3.13    3.72   0
  -7   3  16    2.44    2.76   0
  -7  -3  16    2.20    3.39   0
   7  -3 -16   -0.28    2.90   0
   7   3 -16    3.03    3.54   0
  -5   3  16   69.41    3.32   0
   5  -3 -16   97.72    3.95   0
  -5  -3  16   74.79    3.32   0
   5   3 -16   97.17    3.37   0
   3   3 -16    8.48    3.31   0
   3  -3 -16   10.05    2.97   0
  -3   3  16   -0.97    3.92   0
  -3  -3  16    0.78    3.33   0
   1  -3 -16    4.62    3.76   0
   1   3 -16    7.81    3.30   0
  -8   4  16    5.54    3.40   0
  -8  -4  16    2.09    2.57   0
   8  -4 -16   -2.58    3.50   0
   8   4 -16   -2.51    3.26   0
  -6   4  16    6.89    3.06   0
   6  -4 -16   27.50    3.01   0
  -6  -4  16   24.33    2.61   0
   6   4 -16   23.69    2.68   0
  -4   4  16  302.43    5.06   0
  -4  -4  16  309.46    4.71   0
   4   4 -16  385.50    5.43   0
   4  -4 -16  355.56    5.92   0
   2   4 -16   11.41    3.46   0
   2  -4 -16    3.98    3.12   0
  -2   4  16   12.09    4.06   0
  -2  -4  16    7.59    3.04   0
   9   5 -16    8.33    2.84   0
  -9   5  16    7.59    4.05   0
  -9  -5  16    3.85    3.45   0
   9  -5 -16    6.05    3.99   0
  -7   5  16    6.09    3.46   0
  -7  -5  16    7.58    2.67   0
   7  -5 -16   12.47    3.01   0
   7   5 -16   12.94    3.71   0
  -5   5  16   82.94    3.64   0
   5  -5 -16  101.38    4.35   0
  -5  -5  16   68.91    3.62   0
   5   5 -16   91.89    3.69   0
   3   5 -16   12.43    3.41   0
   3  -5 -16   18.20    3.20   0
  -3   5  16   15.23    3.10   0
  -3  -5  16   12.07    3.06   0
   8   6 -16    2.90    3.25   0
  -8   6  16    1.81    2.97   0
  -8  -6  16    4.60    3.53   0
   8  -6 -16    3.82    3.56   0
  -6   6  16    5.16    2.94   0
   6  -6 -16    8.10    2.91   0
  -6  -6  16    5.36    3.27   0
   6   6 -16    5.66    2.43   0
  -4   6  16    0.67    2.99   0
  -4  -6  16    1.51    2.33   0
   4   6 -16    3.97    3.22   0
   4  -6 -16   -4.86    3.75   0
   2   6 -16    1.34    3.29   0
   2  -6 -16   -0.89    3.15   0
  -2   6  16    1.11    3.65   0
  -2  -6  16    1.69    2.53   0
  -9   7  16    0.88    2.98   0
  -9  -7  16    6.13    2.70   0
   9  -7 -16    2.84    3.78   0
  -7   7  16   -2.02    3.83   0
   7  -7 -16    0.37    2.86   0
  -7  -7  16    0.04    3.23   0
   7   7 -16    0.33    3.26   0
   5  -7 -16   82.04    4.58   0
  -5   7  16   64.06    3.49   0
  -5  -7  16   32.81    3.86   0
   5   7 -16   80.39    3.07   0
   3   7 -16   42.40    3.66   0
   3  -7 -16   36.71    3.99   0
  -3   7  16   30.82    3.25   0
  -3  -7  16   25.78    3.56   0
   8   8 -16    3.60    2.81   0
  -8   8  16    1.16    2.89   0
  -8  -8  16   -0.68    2.66   0
   8  -8 -16    2.00    3.01   0
  -6   8  16    6.64    2.87   0
   6  -8 -16    6.36    3.04   0
  -6  -8  16    8.07    3.23   0
   6   8 -16    6.79    3.35   0
  -4  -8  16  211.73    4.38   0
   4   8 -16  279.56    4.56   0
   4  -8 -16  277.72    5.47   0
  -4   8  16  228.29    5.07   0
   7   9 -16   12.84    2.64   0
  -7   9  16   -0.58    3.62   0
   7  -9 -16   12.34    3.00   0
  -7  -9  16   15.23    3.32   0
   5  -9 -16   60.82    4.14   0
  -5   9  16   46.78    3.50   0
  -5  -9  16    6.12    3.57   0
   5   9 -16   58.59    3.75   0
   3   9 -16   24.02    2.77   0
   3  -9 -16   32.40    4.11   0
  -3   9  16   21.97    3.16   0
  -3  -9  16   14.71    2.69   0
  -6  10  16    1.51    4.10   0
   6 -10 -16   -0.72    3.99   0
  -6 -10  16    1.46    2.87   0
   6  10 -16   -2.10    2.41   0
  -4 -10  16   -0.85    2.52   0
   4  10 -16    5.26    2.53   0
   4 -10 -16    0.24    4.09   0
  -4  10  16    3.31    3.05   0
  -5  11  16   50.46    4.20   0
  -5 -11  16   37.54    3.00   0
   5  11 -16   69.57    3.40   0
   5 -11 -16   61.94    3.71   0
  -5   1  17  119.53    5.00   0
  -5  -1  17  111.28    3.96   0
   5  -1 -17  138.32    4.42   0
   5   1 -17  140.25    4.93   0
  -6   2  17  182.88    5.80   0
  -6  -2  17  149.61    4.88   0
   6  -2 -17  248.81    5.96   0
   6   2 -17  244.85    5.28   0
;
_shelx_hkl_checksum     98531
_shelx_res_file
;
TITL TEST STRUCTURE G:\ACDATEN\Z\IPDS4470
    ipds4470.res
    created by SHELXL-2018/3 at 13:22:03 on 23-Mar-2021
CELL 0.71073 12.075 27.5202 14.3164 90 113.668 90
ZERR 4 0.0008 0.0018 0.0009 0 0.005 0
LATT 7
SYMM -X,+Y,0.5-Z
SFAC C H Cu P
UNIT 168 248 16 8
L.S. 12
PLAN  30
SIZE 0.51 0.32 0.19
BOND $H
CONF
fmap 2
acta
REM <olex2.extras>
REM <HklSrc "%.\\ipds4470.hkc">
REM </olex2.extras>
WGHT    0.051900    5.630500
FVAR       0.19621
C1    1    0.528484    0.144718    0.073428    11.00000    0.03231    0.03986 =
         0.03493    0.00304    0.01498   -0.00008
C2    1    0.569774    0.111893    0.018357    11.00000    0.03513    0.04719 =
         0.04260   -0.00465    0.01898   -0.00171
C3    1    0.613279    0.128594   -0.051965    11.00000    0.05050    0.07262 =
         0.04875   -0.01146    0.03181   -0.00644
AFIX  43
H3    2    0.637972    0.106131   -0.088230    11.00000   -1.20000
AFIX   0
C4    1    0.621026    0.177399   -0.069723    11.00000    0.05431    0.07716 =
         0.04625    0.00400    0.02821   -0.01167
C5    1    0.582541    0.210133   -0.015534    11.00000    0.05708    0.05402 =
         0.05280    0.01290    0.02337   -0.01204
AFIX  43
H5    2    0.587281    0.243244   -0.026399    11.00000   -1.20000
AFIX   0
C6    1    0.536876    0.194775    0.054882    11.00000    0.04041    0.04531 =
         0.03998    0.00470    0.01517   -0.00117
C7    1    0.566964    0.058266    0.036485    11.00000    0.04949    0.04954 =
         0.07175   -0.01220    0.03671   -0.00147
AFIX  33
H7A   2    0.534717    0.052614    0.086869    11.00000   -1.20000
H7B   2    0.516843    0.042475   -0.026048    11.00000   -1.20000
H7C   2    0.647534    0.045416    0.060229    11.00000   -1.20000
AFIX   0
C8    1    0.670393    0.194405   -0.146220    11.00000    0.10630    0.12621 =
         0.07846    0.00650    0.06320   -0.03037
AFIX  33
H8A   2    0.669255    0.229266   -0.148853    11.00000   -1.20000
H8B   2    0.751950    0.183073   -0.125860    11.00000   -1.20000
H8C   2    0.621237    0.181647   -0.212391    11.00000   -1.20000
AFIX   0
C9    1    0.492887    0.232363    0.107793    11.00000    0.07273    0.03698 =
         0.06696    0.00508    0.03582    0.00413
AFIX  33
H9A   2    0.464229    0.216650    0.153714    11.00000   -1.20000
H9B   2    0.558068    0.253924    0.145463    11.00000   -1.20000
H9C   2    0.428204    0.250577    0.058072    11.00000   -1.20000
AFIX   0
C10   1    0.257462    0.104967    0.166108    11.00000    0.02826    0.04592 =
         0.03389   -0.00134    0.01191   -0.00029
C11   1    0.163286    0.137393    0.159548    11.00000    0.03364    0.05621 =
         0.03781   -0.00149    0.01366    0.00496
C12   1    0.048139    0.120244    0.141379    11.00000    0.03072    0.08148 =
         0.04510   -0.00088    0.01496    0.00856
AFIX  43
H12   2   -0.011475    0.142360    0.138276    11.00000   -1.20000
AFIX   0
C13   1    0.019278    0.071289    0.127742    11.00000    0.03148    0.08583 =
         0.04180   -0.00453    0.01438   -0.01041
C14   1    0.111819    0.039297    0.135239    11.00000    0.04111    0.06268 =
         0.04428   -0.00522    0.01841   -0.01921
AFIX  43
H14   2    0.094931    0.006227    0.126572    11.00000   -1.20000
AFIX   0
C15   1    0.228103    0.054975    0.155143    11.00000    0.03549    0.04784 =
         0.03476   -0.00417    0.01514   -0.00650
C16   1    0.186868    0.191371    0.169873    11.00000    0.04590    0.05707 =
         0.07810   -0.00092    0.02456    0.01480
AFIX  33
H16A  2    0.269829    0.197512    0.182150    11.00000   -1.20000
H16B  2    0.135141    0.207348    0.108126    11.00000   -1.20000
H16C  2    0.170640    0.203603    0.225913    11.00000   -1.20000
AFIX   0
C17   1   -0.106821    0.054068    0.105731    11.00000    0.04088    0.12882 =
         0.07003   -0.01228    0.02270   -0.02496
AFIX  33
H17A  2   -0.110277    0.019351    0.098586    11.00000   -1.20000
H17B  2   -0.128522    0.063189    0.160898    11.00000   -1.20000
H17C  2   -0.162240    0.068660    0.043644    11.00000   -1.20000
AFIX   0
C18   1    0.322110    0.017574    0.161662    11.00000    0.05194    0.04062 =
         0.06493   -0.00579    0.02606   -0.00602
AFIX  33
H18A  2    0.397928    0.033449    0.175720    11.00000   -1.20000
H18B  2    0.331256   -0.005010    0.215374    11.00000   -1.20000
H18C  2    0.297023    0.000460    0.098044    11.00000   -1.20000
AFIX   0
C19   1    0.081743    0.112853   -0.094545    11.00000    0.04377    0.16421 =
         0.04101    0.01497    0.00633   -0.01612
AFIX  33
H19A  2    0.073605    0.083645   -0.061181    11.00000   -1.20000
H19B  2    0.052908    0.139998   -0.068566    11.00000   -1.20000
H19C  2    0.035169    0.109988   -0.166632    11.00000   -1.20000
AFIX   0
C20   1    0.265814    0.078024   -0.153966    11.00000    0.07598    0.08095 =
         0.06573   -0.02542    0.00519    0.00713
AFIX  33
H20A  2    0.270385    0.046047   -0.125855    11.00000   -1.20000
H20B  2    0.200305    0.079321   -0.220072    11.00000   -1.20000
H20C  2    0.340315    0.085374   -0.160120    11.00000   -1.20000
AFIX   0
C21   1    0.235204    0.177976   -0.138675    11.00000    0.07207    0.07288 =
         0.05420    0.01385    0.02441    0.01304
AFIX  33
H21A  2    0.221783    0.204870   -0.101793    11.00000   -1.20000
H21B  2    0.310611    0.182363   -0.145271    11.00000   -1.20000
H21C  2    0.170601    0.176310   -0.205223    11.00000   -1.20000
AFIX   0
P     4    0.240132    0.122194   -0.070381    11.00000    0.03921    0.06159 =
         0.03201    0.00252    0.01027   -0.00343
CU1   3    0.587117    0.124956    0.220330    11.00000    0.02855    0.03876 =
         0.03225    0.00234    0.01154    0.00097
CU2   3    0.374727    0.124337    0.097292    11.00000    0.02838    0.03840 =
         0.03141    0.00072    0.01196   -0.00060
HKLF 4
REM  TEST STRUCTURE G:\ACDATEN\Z\IPDS4470
REM wR2 = 0.0995, GooF = S = 1.035, Restrained GooF = 1.035 for all data
REM R1 = 0.0334 for 3043 Fo > 4sig(Fo) and 0.0442 for all 3839 data
REM 217 parameters refined using 0 restraints
END
WGHT      0.0519      5.6306
REM Highest difference peak  0.484,  deepest hole -0.437,  1-sigma level  0.068
Q1    1   0.6102  0.1291  0.3083  11.00000  0.05    0.48
Q2    1   0.4854  0.0509  0.0265  11.00000  0.05    0.37
Q3    1   0.2891 -0.0202  0.1471  11.00000  0.05    0.36
Q4    1   0.5866  0.0396 -0.0126  11.00000  0.05    0.34
Q5    1   0.3391  0.1164  0.0073  11.00000  0.05    0.34
Q6    1   0.6414  0.0498  0.1198  11.00000  0.05    0.32
Q7    1   0.2096  0.1980  0.1182  11.00000  0.05    0.31
Q8    1   0.5727  0.1410  0.1302  11.00000  0.05    0.30
Q9    1   0.5172  0.0944  0.1759  11.00000  0.05    0.30
Q10   1   0.3295  0.1582  0.0410  11.00000  0.05    0.29
Q11   1  -0.0984  0.0359  0.1762  11.00000  0.05    0.28
Q12   1   0.1184  0.2109  0.1611  11.00000  0.05    0.28
Q13   1   0.5412  0.1604  0.1573  11.00000  0.05    0.28
Q14   1   0.5055  0.2639  0.0856  11.00000  0.05    0.27
Q15   1   0.2851  0.1216  0.0018  11.00000  0.05    0.26
Q16   1   0.0660  0.0522  0.1460  11.00000  0.05    0.26
Q17   1   0.3482  0.0974  0.2239  11.00000  0.05    0.26
Q18   1   0.6439  0.1603  0.2681  11.00000  0.05    0.26
Q19   1   0.3058  0.0921  0.0358  11.00000  0.05    0.25
Q20   1   0.2474  0.1969  0.2439  11.00000  0.05    0.24
Q21   1  -0.1394  0.0373  0.0398  11.00000  0.05    0.24
Q22   1  -0.1642  0.0924  0.1049  11.00000  0.05    0.24
Q23   1   0.2049  0.1242  0.1543  11.00000  0.05    0.24
Q24   1   0.3344  0.0293  0.1075  11.00000  0.05    0.23
Q25   1   0.2533  0.0836  0.1797  11.00000  0.05    0.23
Q26   1   0.3791  0.0239  0.2272  11.00000  0.05    0.22
Q27   1   0.1833  0.1500 -0.1277  11.00000  0.05    0.22
Q28   1   0.5600  0.1262  0.0487  11.00000  0.05    0.21
Q29   1   0.1157  0.0785 -0.0996  11.00000  0.05    0.21
Q30   1   0.3653  0.2260  0.0557  11.00000  0.05    0.20
;
_shelx_res_checksum     55227
