# Supplementary material for: cyclo-Tetra­kis­(μ-2,4,6-tri­methyl­phenyl-κC 1:κC 1)bis­(tri­methyl­phosphane)-1κP,3κP-tetra­copper(I)
Source: IUCrdata. 2021 Jun 15;6(Pt 6):x210594. doi: 10.1107/S2414314621005940 (PMC9462343; doi:10.1107/S2414314621005940)
Supplement: Supplementary file 2 [file x-06-x210594-Isup2.hkl]

data_I                                                                          
_shelx_title ' TEST STRUCTURE G:\ACDATEN\Z\IPDS4470'                            
_shelx_refln_list_code          4                                               
_shelx_F_calc_maximum      484.72                                               
_exptl_crystal_F_000      1840.00                                               
_reflns_d_resolution_high  0.8373                                               
                                                                                
loop_                                                                           
 _space_group_symop_operation_xyz                                               
 'x, y, z'                                                                      
 '-x, y, -z+1/2'                                                                
 'x+1/2, y+1/2, z'                                                              
 '-x+1/2, y+1/2, -z+1/2'                                                        
 '-x, -y, -z'                                                                   
 'x, -y, z-1/2'                                                                 
 '-x+1/2, -y+1/2, -z'                                                           
 'x+1/2, -y+1/2, z-1/2'                                                         
                                                                                
_cell_length_a    12.0750                                                       
_cell_length_b    27.5202                                                       
_cell_length_c    14.3164                                                       
_cell_angle_alpha  90.000                                                       
_cell_angle_beta  113.668                                                       
_cell_angle_gamma  90.000                                                       
                                                                                
_shelx_F_squared_multiplier     1.000                                           
                                                                                
loop_                                                                           
 _refln_index_h                                                                 
 _refln_index_k                                                                 
 _refln_index_l                                                                 
 _refln_F_squared_calc                                                          
 _refln_F_squared_meas                                                          
 _refln_F_squared_sigma                                                         
 _refln_observed_status                                                         
  10   0   0        433.63        454.31        56.89 o                         
  12   0   0        459.92        650.17        71.69 o                         
   9   1   0        599.14        695.34       110.79 o                         
  11   1   0        397.91        426.12        58.45 o                         
  13   1   0         46.76         19.94        45.03 o                         
   0   2   0        242.43        430.87         6.50 o                         
   8   2   0        179.24        174.30        46.24 o                         
  10   2   0          5.72         29.88        49.78 o                         
  12   2   0          6.49         -3.45        58.05 o                         
   1   3   0     132748.28     156418.50     13688.92 o                         
   3   3   0       1647.98       1698.55        27.79 o                         
   5   3   0      73683.90      82515.34       149.88 o                         
   7   3   0        698.34        889.93        36.89 o                         
   9   3   0       7880.62       8335.59        94.55 o                         
  11   3   0         99.79        172.12        44.10 o                         
  13   3   0        331.94        238.47        53.46 o                         
   2   4   0        566.10        517.95        15.85 o                         
   4   4   0      34356.28      32730.64        80.52 o                         
   6   4   0      50950.56      51069.46       129.10 o                         
   8   4   0      11438.91      11836.85        92.73 o                         
  10   4   0         15.41         -5.01        38.68 o                         
  12   4   0        209.30        264.90        70.85 o                         
   1   5   0       5955.40       6250.42       171.77 o                         
   3   5   0      18710.19      20361.29        53.51 o                         
   5   5   0      43689.68      43924.07       107.28 o                         
   7   5   0        115.48        185.99        38.70 o                         
   9   5   0       3758.50       4316.12        67.28 o                         
  11   5   0        245.29        334.33        54.40 o                         
  13   5   0         18.60         37.58        46.35 o                         
   0   6   0       1491.27       1513.70        15.20 o                         
   2   6   0       4793.61       4610.06       193.13 o                         
   4   6   0       4214.55       5096.17        37.92 o                         
   6   6   0       3670.11       3912.20        42.08 o                         
   8   6   0        466.93        497.43        53.77 o                         
  10   6   0         11.99          5.71        61.56 o                         
  12   6   0        118.48        121.53        44.94 o                         
   1   7   0      32573.18      32962.71      1100.92 o                         
   3   7   0      15324.75      14543.52        42.34 o                         
   5   7   0      26348.07      26515.96        81.04 o                         
   7   7   0        581.73        554.58        29.61 o                         
   9   7   0       5402.46       5785.04        70.39 o                         
  11   7   0        565.48        543.91        47.68 o                         
   0   8   0     131169.31     137255.30      2168.84 o                         
   2   8   0      10039.57      11127.57       516.35 o                         
   4   8   0      45468.88      47801.46        85.72 o                         
   6   8   0      24465.94      24049.83        88.32 o                         
   8   8   0       6130.81       6720.94        65.72 o                         
  10   8   0        146.55        213.78        54.03 o                         
  12   8   0        419.56        470.01        84.27 o                         
   1   9   0      61953.54      63443.75      1071.63 o                         
   3   9   0      15276.56      16128.03       502.63 o                         
   5   9   0      23028.01      24083.60        74.29 o                         
   7   9   0         54.15         48.05        40.26 o                         
   9   9   0       4957.01       5017.20        75.59 o                         
  11   9   0        662.02        639.61        58.39 o                         
   0  10   0       2683.64       2598.07       115.46 o                         
   2  10   0       5665.12       5850.57        43.98 o                         
   4  10   0        100.99        183.02        16.94 o                         
   6  10   0        298.51        480.29        34.03 o                         
   8  10   0        260.85        262.09        44.94 o                         
  10  10   0        205.27        137.43        44.39 o                         
  12  10   0         75.16         47.32        42.58 o                         
   1  11   0      33688.64      32579.47       431.39 o                         
   3  11   0         20.15         39.79        10.24 o                         
   5  11   0      18079.18      18169.32       589.91 o                         
   7  11   0         62.58         25.61        45.07 o                         
   9  11   0       1368.50       1560.94        57.93 o                         
  11  11   0        850.74        865.21        53.56 o                         
   0  12   0     234955.41     245063.25     13302.79 o                         
   2  12   0       4073.85       3799.96        83.32 o                         
   4  12   0      43209.58      45107.05       699.13 o                         
   6  12   0      30119.20      33162.54       976.42 o                         
   8  12   0       4304.87       4289.60       192.35 o                         
  10  12   0        463.44        544.43        54.29 o                         
  12  12   0         53.85         41.32        77.02 o                         
   1  13   0      25777.39      24027.12       540.77 o                         
   3  13   0       4877.73       4702.56       209.98 o                         
   5  13   0      26142.48      26975.37      1123.71 o                         
   7  13   0        238.27        339.84        30.88 o                         
   9  13   0        798.42        778.63        41.47 o                         
  11  13   0        177.83        139.95        45.53 o                         
   0  14   0       1542.33       1731.80        24.68 o                         
   2  14   0       1922.30       2195.06        32.48 o                         
   4  14   0        130.28        195.29        15.40 o                         
   6  14   0       2275.48       2050.52        98.58 o                         
   8  14   0        287.80        273.79        37.28 o                         
  10  14   0         48.33         99.36        43.54 o                         
   1  15   0      18882.47      18346.52       512.31 o                         
   3  15   0       2900.17       2763.60        66.97 o                         
   5  15   0      25207.51      26535.03      1552.18 o                         
   7  15   0         94.97         51.33        27.53 o                         
   9  15   0       1046.10       1075.00        48.31 o                         
  11  15   0        162.82        165.52        50.54 o                         
   0  16   0     149037.64     134469.53       149.62 o                         
   2  16   0        155.17        237.97        10.78 o                         
   4  16   0      17891.17      18091.97       938.50 o                         
   6  16   0      14450.92      14730.10       368.46 o                         
   8  16   0       3025.70       3215.27       206.12 o                         
  10  16   0        224.06        238.63        44.29 o                         
   1  17   0      17905.04      16296.40       647.05 o                         
   3  17   0       4189.79       4145.74       218.89 o                         
   5  17   0      17765.46      19038.04      1175.79 o                         
   7  17   0        572.21        645.61        73.12 o                         
   9  17   0        738.28        840.25        63.64 o                         
  11  17   0        469.09        346.63       122.99 o                         
   0  18   0        466.61        390.41        26.50 o                         
   2  18   0          9.30         30.94        10.94 o                         
   4  18   0         78.02         82.96        56.37 o                         
   6  18   0       3200.92       3252.24       253.26 o                         
   8  18   0        199.61        201.60        29.97 o                         
  10  18   0         84.52        102.24        40.83 o                         
   1  19   0      10637.62      10322.37       100.14 o                         
   3  19   0       2440.63       2668.32        98.41 o                         
   5  19   0       8320.77       8883.60       408.08 o                         
   7  19   0         91.17         58.05        55.20 o                         
   9  19   0       2337.55       2279.60       114.29 o                         
   0  20   0      46623.88      44511.38       108.06 o                         
   2  20   0        129.95        163.10        14.04 o                         
   4  20   0      12666.23      13060.84       163.65 o                         
   6  20   0       5674.13       6309.90       260.02 o                         
   8  20   0       3449.15       3573.46       358.59 o                         
  10  20   0        387.96        452.23        77.54 o                         
   1  21   0       7361.29       7363.09        34.86 o                         
   3  21   0       7749.05       9461.50      1051.62 o                         
   5  21   0      11767.64      11441.51       271.19 o                         
   7  21   0         47.86         25.77        49.87 o                         
   9  21   0        516.13        500.59        35.77 o                         
   0  22   0        225.89        221.57        28.05 o                         
   2  22   0          0.52         12.61        14.69 o                         
   4  22   0         33.71        -22.60        56.63 o                         
   6  22   0        359.95        368.48        19.61 o                         
   8  22   0         37.71         22.98        27.06 o                         
   1  23   0       3495.18       3149.39        60.52 o                         
   3  23   0       1823.40       1602.18        56.11 o                         
   5  23   0       6112.12       6015.70        89.10 o                         
   7  23   0         20.44          0.11        29.87 o                         
   9  23   0        798.99        684.56        26.35 o                         
   0  24   0      17315.95      17222.39        75.33 o                         
   2  24   0        124.76        155.27        19.09 o                         
   4  24   0      10997.04      11328.25       105.98 o                         
   6  24   0       6289.42       6849.00       102.08 o                         
   8  24   0       1846.95       1804.95        42.21 o                         
   1  25   0       4065.96       3912.23        30.68 o                         
   3  25   0       1267.48       1176.44        53.51 o                         
   5  25   0       3677.01       3885.44        72.47 o                         
   7  25   0         72.93        -82.60        82.60 o                         
   0  26   0        245.29        224.43        27.27 o                         
   2  26   0        138.29        117.23        43.64 o                         
   4  26   0        240.57        257.94        60.52 o                         
   6  26   0          0.60        -29.09        74.55 o                         
   8  26   0         89.64          0.26        74.55 o                         
   1  27   0       3805.07       3491.65       152.87 o                         
   3  27   0        974.91        975.91        51.43 o                         
   5  27   0       3031.14       3105.91        84.68 o                         
   7  27   0         40.50         -2.34        81.56 o                         
   0  28   0      13062.46      13486.83        78.19 o                         
   2  28   0        113.30         72.47        38.18 o                         
   4  28   0       3159.55       3077.08        77.15 o                         
   6  28   0       1329.79       1314.11        70.13 o                         
   1  29   0       3074.76       2976.09        64.03 o                         
   3  29   0        725.57        708.36        52.47 o                         
   5  29   0       2023.88       2413.92        79.23 o                         
   0  30   0        207.90        182.87        30.39 o                         
   2  30   0         97.53        158.97        44.16 o                         
   4  30   0          0.33         13.51        58.19 o                         
   1  31   0       1043.89        913.70        53.36 o                         
   3  31   0        125.21         97.67        57.67 o                         
   0  32   0       3847.35       3079.83       349.89 o                         
   2  32   0         50.74        -35.85        46.76 o                         
 -13   1   1         37.18         36.63        68.06 o                         
 -11   1   1        525.38        489.28        66.76 o                         
  -9   1   1      16862.75      16876.42       839.40 o                         
  -7   1   1      14329.57      14583.25       462.50 o                         
  -5   1   1      31783.34      33854.29       742.90 o                         
  -3   1   1      10798.40      12508.98       226.51 o                         
  -1   1   1      98792.79     108857.46      1620.94 o                         
   1   1   1        330.48        371.77        26.84 o                         
  11   1   1        112.35         98.97        37.66 o                         
 -12   2   1        516.48        527.94        52.60 o                         
 -10   2   1      12842.86      13491.08       744.20 o                         
  -8   2   1       1273.95       1394.56        38.52 o                         
  -6   2   1      74491.06      79542.95       161.57 o                         
  -4   2   1     112715.44     112077.73       146.76 o                         
  -2   2   1       6826.25       6770.32        91.65 o                         
   0   2   1     177864.00     180285.89      2225.73 o                         
   2   2   1      83797.40      80745.10       127.28 o                         
  10   2   1         37.56         99.76        44.45 o                         
  12   2   1         38.94         67.28        39.47 o                         
 -13   3   1         58.85         66.03        58.65 o                         
 -11   3   1       2009.93       1896.11       128.58 o                         
  -9   3   1      12448.82      13911.25        73.89 o                         
  -7   3   1      15847.22      14691.32        88.32 o                         
  -5   3   1      27644.49      28601.55        90.14 o                         
  -3   3   1      27372.74      27606.05      1366.45 o                         
  -1   3   1     106978.85     116422.64      6184.04 o                         
   1   3   1       8117.78       7921.17       146.91 o                         
   9   3   1       2836.60       3180.98        81.04 o                         
  11   3   1        217.27        208.73        36.86 o                         
 -12   4   1        100.74        118.08        62.08 o                         
 -10   4   1        100.30        119.07        39.21 o                         
  -8   4   1        971.79       1291.75        38.83 o                         
  -6   4   1       2248.73       1653.35        44.94 o                         
  -4   4   1       5950.18       6741.46        42.34 o                         
  -2   4   1       4962.73       4855.63        18.45 o                         
   0   4   1      17161.01      16603.88       722.27 o                         
   2   4   1      10995.34      10459.36        53.25 o                         
   8   4   1        449.46        407.82        45.98 o                         
  10   4   1         10.28         35.64        70.39 o                         
  12   4   1         99.09        193.70        46.76 o                         
 -13   5   1        100.15        114.78        62.65 o                         
 -11   5   1         20.72         32.90       114.68 o                         
  -9   5   1      14951.34      14746.31      1320.60 o                         
  -7   5   1      13000.34      14571.57        78.97 o                         
  -5   5   1      37854.35      41053.25       100.27 o                         
  -3   5   1       1256.00       1125.91        25.20 o                         
  -1   5   1      87483.53      87569.39      2254.30 o                         
   1   5   1       5380.96       5438.48       160.89 o                         
   3   5   1       5665.84       5002.65        55.33 o                         
   7   5   1         41.46          4.42        38.96 o                         
   9   5   1       1180.31       1074.88        50.36 o                         
  11   5   1        320.20        376.07        38.03 o                         
 -12   6   1        586.27        579.80        56.50 o                         
 -10   6   1       9388.64       9729.13       903.04 o                         
  -8   6   1       1362.19        927.85        51.95 o                         
  -6   6   1      48694.55      47300.13       117.41 o                         
  -4   6   1      52105.81      57076.97      1362.17 o                         
  -2   6   1      38292.45      38480.10       475.74 o                         
   0   6   1      47461.09      45538.27      1262.48 o                         
   2   6   1        273.93        285.48        17.53 o                         
   4   6   1      22748.30      21436.94        94.03 o                         
   6   6   1         99.13        208.94        30.21 o                         
   8   6   1        456.12        421.46        46.14 o                         
  10   6   1        984.22        980.82       111.05 o                         
  12   6   1        110.35         84.40        49.27 o                         
 -13   7   1          7.86        -22.77        51.20 o                         
 -11   7   1       1804.75       1727.66        59.85 o                         
  -9   7   1      23004.19      25819.81       130.14 o                         
  -7   7   1       9586.60      10595.47        65.72 o                         
  -5   7   1      25216.93      24876.38        78.45 o                         
  -3   7   1       1639.21       1542.38       119.75 o                         
  -1   7   1     131620.02     128361.38      1818.56 o                         
   1   7   1       8567.10       7974.86        89.36 o                         
   3   7   1      20908.77      22027.54      1042.66 o                         
   5   7   1      17907.29      17758.60       769.01 o                         
   7   7   1        443.85        577.77        38.13 o                         
   9   7   1        213.34        249.58        42.31 o                         
  11   7   1         96.19         80.80        40.10 o                         
 -12   8   1          1.95         65.96        53.32 o                         
 -10   8   1        506.32        363.93        44.17 o                         
  -8   8   1        449.69        443.14        47.80 o                         
  -6   8   1        145.91        398.99        31.43 o                         
  -4   8   1        389.34        495.08        20.91 o                         
  -2   8   1          4.16         30.87        10.38 o                         
   0   8   1       2644.10       2564.93        62.10 o                         
   2   8   1       1260.46       1063.78        81.30 o                         
   4   8   1       4277.39       5544.80       295.34 o                         
   6   8   1         85.77         81.09        26.83 o                         
   8   8   1          0.62         -1.05        35.38 o                         
  10   8   1        721.53        727.16        76.37 o                         
  12   8   1         15.49        -11.96        37.54 o                         
 -11   9   1       1397.20       1461.91       136.76 o                         
  -9   9   1       8045.98       8638.47        77.41 o                         
  -7   9   1       5244.24       5136.69        55.33 o                         
  -5   9   1      19642.42      20237.64        69.36 o                         
  -3   9   1        214.62        168.48        32.60 o                         
  -1   9   1      86335.24      82823.45      1313.47 o                         
   1   9   1       6226.51       6302.82       136.11 o                         
   3   9   1      14357.24      14268.43       728.23 o                         
   5   9   1        667.81        486.82        22.38 o                         
   7   9   1        170.44        167.45        34.92 o                         
   9   9   1         68.17         77.46        32.61 o                         
  11   9   1        417.94        417.34        51.41 o                         
 -12  10   1        753.62        794.25        49.81 o                         
 -10  10   1      10872.05      11607.04       165.59 o                         
  -8  10   1       3457.90       3731.66        57.67 o                         
  -6  10   1      38423.79      39883.82       104.94 o                         
  -4  10   1      52700.44      58700.48      1163.45 o                         
  -2  10   1      16142.21      16760.64        48.57 o                         
   0  10   1     121651.60     115314.52      1582.48 o                         
   2  10   1         17.30         23.15        18.70 o                         
   4  10   1      17422.58      17861.29      1175.40 o                         
   6  10   1          3.62        -18.99        37.66 o                         
   8  10   1        699.41        613.74        39.36 o                         
  10  10   1        268.07        342.56        62.21 o                         
  12  10   1          3.16         -8.44        42.25 o                         
 -11  11   1        951.18        947.11        58.32 o                         
  -9  11   1      13085.55      12551.96        92.99 o                         
  -7  11   1       9347.27       9248.38        65.72 o                         
  -5  11   1      22284.26      22001.39        69.36 o                         
  -3  11   1       3738.74       4367.53        39.22 o                         
  -1  11   1      70269.54      65833.06       741.15 o                         
   1  11   1       1185.52       1208.21        53.90 o                         
   3  11   1       2927.27       2679.44       137.15 o                         
   5  11   1       3630.35       3453.00       155.33 o                         
   7  11   1        540.05        556.06        32.88 o                         
   9  11   1        143.65        113.03        41.93 o                         
  11  11   1          9.27         26.98        40.69 o                         
 -12  12   1          7.08         26.22        49.03 o                         
 -10  12   1          0.95         13.51        54.55 o                         
  -8  12   1         32.12        -30.39        36.89 o                         
  -6  12   1         16.89         11.95        31.17 o                         
  -4  12   1        367.30        562.50        15.66 o                         
  -2  12   1       2419.84       2301.30        42.52 o                         
   0  12   1       1775.84       1395.18        63.36 o                         
   2  12   1        258.98        285.41         5.90 o                         
   4  12   1         13.06         13.41        16.49 o                         
   6  12   1        170.74        185.80        24.83 o                         
   8  12   1        531.94        430.28        33.52 o                         
  10  12   1         41.78        -15.68        46.68 o                         
 -11  13   1       1033.53       1134.33        47.52 o                         
  -9  13   1       7018.03       7444.11        76.89 o                         
  -7  13   1       3275.51       3536.07        49.09 o                         
  -5  13   1      30653.32      31997.61        82.86 o                         
  -3  13   1       1074.70       1032.63        28.98 o                         
  -1  13   1      21249.21      20006.67       367.67 o                         
   1  13   1       2748.29       2320.37       107.01 o                         
   3  13   1         95.97        138.19        14.55 o                         
   5  13   1       4204.54       4224.65       187.93 o                         
   7  13   1        280.70        306.19        36.76 o                         
   9  13   1        431.24        427.52        36.76 o                         
  11  13   1         16.96          3.14        36.64 o                         
 -12  14   1        169.13        190.65        58.47 o                         
 -10  14   1       8284.40       8823.23        74.59 o                         
  -8  14   1        745.17        952.51        48.96 o                         
  -6  14   1      51778.37      56249.79       122.86 o                         
  -4  14   1      33943.34      33403.26       865.87 o                         
  -2  14   1       7003.89       4944.03        31.02 o                         
   0  14   1      54748.12      51300.98       681.85 o                         
   2  14   1       2594.73       2758.88        45.72 o                         
   4  14   1      14023.20      13537.02       835.90 o                         
   6  14   1        418.20        333.97        24.97 o                         
   8  14   1        350.64        445.52        51.43 o                         
  10  14   1         43.93         39.04        35.99 o                         
 -11  15   1        620.49        553.10        44.64 o                         
  -9  15   1       8633.31       8684.75       295.99 o                         
  -7  15   1       6266.89       6196.81       227.03 o                         
  -5  15   1      11706.57      11755.23       560.50 o                         
  -3  15   1       2622.51       2760.99        63.42 o                         
  -1  15   1      31651.56      28563.93       472.04 o                         
   1  15   1        544.35        332.70         8.29 o                         
   3  15   1         26.23         31.00        21.82 o                         
   5  15   1       8306.08       8725.92       464.58 o                         
   7  15   1        778.55        687.50        77.54 o                         
   9  15   1        514.78        503.17        41.79 o                         
  11  15   1          0.37         30.12        39.60 o                         
 -10  16   1        114.50        134.34        44.03 o                         
  -8  16   1       1296.49       1366.02        80.01 o                         
  -6  16   1        920.96        878.42        27.45 o                         
  -4  16   1        157.61        209.35        26.69 o                         
  -2  16   1          4.15          5.97        14.63 o                         
   0  16   1         18.52         20.14        14.97 o                         
   2  16   1         35.07        109.88        36.37 o                         
   4  16   1          0.09         39.60        12.85 o                         
   6  16   1        775.17        766.72        64.94 o                         
   8  16   1         21.19         13.57        57.15 o                         
  10  16   1         94.59         32.24        34.02 o                         
 -11  17   1        284.94        352.91        46.70 o                         
  -9  17   1       2952.24       3020.15       162.48 o                         
  -7  17   1       1797.52       1849.47        79.23 o                         
  -5  17   1      17366.05      19121.45       592.96 o                         
  -3  17   1        576.64        605.65        32.06 o                         
  -1  17   1      21633.71      20584.09       424.58 o                         
   1  17   1        792.29        860.08        12.19 o                         
   3  17   1       1230.94       1205.53        48.83 o                         
   5  17   1       3721.95       3991.32       240.14 o                         
   7  17   1         33.27         22.68        25.65 o                         
   9  17   1         20.94         45.21        26.85 o                         
 -10  18   1       5258.53       5501.22       176.76 o                         
  -8  18   1        228.81        236.93        31.31 o                         
  -6  18   1      12443.90      13331.04       187.28 o                         
  -4  18   1      17596.66      17953.55       370.58 o                         
  -2  18   1      23144.28      21665.65       153.52 o                         
   0  18   1      22092.41      21193.87       133.38 o                         
   2  18   1        465.49        570.69        43.38 o                         
   4  18   1      11624.41      11538.13        94.55 o                         
   6  18   1        949.66       1024.51        62.60 o                         
   8  18   1        798.09        866.30        52.41 o                         
  10  18   1         16.71         26.64        34.21 o                         
 -11  19   1       1729.84       1787.30       104.23 o                         
  -9  19   1       6853.21       7157.27       367.69 o                         
  -7  19   1       1548.83       1746.12        63.25 o                         
  -5  19   1       4552.76       4948.70       308.20 o                         
  -3  19   1       5297.43       4900.78        24.06 o                         
  -1  19   1      25116.38      25647.12       479.22 o                         
   1  19   1        939.40        952.29        44.16 o                         
   3  19   1       3502.32       3849.85        68.58 o                         
   5  19   1       4874.84       5236.22        85.73 o                         
   7  19   1          1.96         13.59        22.67 o                         
   9  19   1        905.26        953.91        30.65 o                         
 -10  20   1         72.74         16.08        45.46 o                         
  -8  20   1        204.29        224.44        34.27 o                         
  -6  20   1        875.66        903.71        38.83 o                         
  -4  20   1        480.99        435.33        16.42 o                         
  -2  20   1         14.26         17.50        14.73 o                         
   0  20   1         20.99         15.57        17.68 o                         
   2  20   1        324.23        231.70        42.86 o                         
   4  20   1        703.46        763.94        63.90 o                         
   6  20   1         25.65         23.22        14.27 o                         
   8  20   1        162.85        132.19        21.90 o                         
  10  20   1        207.50        193.47        48.50 o                         
  -9  21   1       2774.77       2947.55       114.94 o                         
  -7  21   1       1156.53       1355.21        32.98 o                         
  -5  21   1       4166.37       4047.30        32.88 o                         
  -3  21   1        243.10        303.80        16.69 o                         
  -1  21   1      11605.76      11166.65        95.98 o                         
   1  21   1        447.02        462.89        12.94 o                         
   3  21   1       2395.04       2263.00        54.81 o                         
   5  21   1       2109.09       2169.23        78.97 o                         
   7  21   1         24.86          4.64        24.42 o                         
   9  21   1          2.28         -6.69        23.97 o                         
 -10  22   1       3633.25       3734.07       161.35 o                         
  -8  22   1        823.70       1038.15       144.16 o                         
  -6  22   1       6633.35       7076.64       538.74 o                         
  -4  22   1      12922.39      13215.09       376.22 o                         
  -2  22   1      12850.51      12271.99       156.56 o                         
   0  22   1       5935.41       5825.42       119.62 o                         
   2  22   1        355.92        347.03        33.77 o                         
   4  22   1      11495.40      11602.03        98.97 o                         
   6  22   1        214.27        133.77        56.11 o                         
   8  22   1        342.08        337.77        36.33 o                         
  -9  23   1       3488.12       3355.03        47.35 o                         
  -7  23   1       2163.52       2335.86       107.93 o                         
  -5  23   1       4728.23       5027.41       146.37 o                         
  -3  23   1        758.49        764.94        34.30 o                         
  -1  23   1      10192.84       9350.48        43.53 o                         
   1  23   1        220.63        207.05        28.17 o                         
   3  23   1       3225.91       3158.12        69.10 o                         
   5  23   1       2427.09       2376.25        75.33 o                         
   7  23   1         61.65         22.86        74.03 o                         
   9  23   1        342.83        321.83        27.01 o                         
  -8  24   1          8.31         12.16        41.17 o                         
  -6  24   1         97.94        134.88        49.35 o                         
  -4  24   1         68.70         45.45        15.00 o                         
  -2  24   1        417.06        325.44        20.90 o                         
   0  24   1          3.42         -1.18        17.20 o                         
   2  24   1        129.53         48.05        49.09 o                         
   4  24   1         31.37         89.10        61.04 o                         
   6  24   1        207.84        259.50        54.29 o                         
   8  24   1         50.73          2.86        70.91 o                         
  -7  25   1        300.64        290.07        44.42 o                         
  -5  25   1       3048.61       3031.25       110.27 o                         
  -3  25   1        484.23        489.97        21.47 o                         
  -1  25   1       4973.31       4594.08        34.81 o                         
   1  25   1        627.53        682.90        41.82 o                         
   3  25   1       1102.79       1090.20        60.78 o                         
   5  25   1        888.67        908.63        68.58 o                         
   7  25   1         32.60        -30.39        66.76 o                         
  -8  26   1        441.85        371.74        25.12 o                         
  -6  26   1       6218.39       5502.95       662.12 o                         
  -4  26   1       5128.08       5277.48        82.34 o                         
  -2  26   1       5231.98       4598.27       273.52 o                         
   0  26   1       6711.38       6505.00        51.69 o                         
   2  26   1         19.61         40.52        46.76 o                         
   4  26   1       4132.72       3760.50        81.04 o                         
   6  26   1         29.55         46.24        79.75 o                         
  -7  27   1        623.05        547.57        66.24 o                         
  -5  27   1       2829.08       3185.66        77.93 o                         
  -3  27   1          9.50          3.31        17.35 o                         
  -1  27   1       7962.59       7350.56        43.97 o                         
   1  27   1        274.44        284.43        38.70 o                         
   3  27   1        783.80        683.68        56.11 o                         
   5  27   1        888.97        965.78        70.91 o                         
   7  27   1        506.29        461.33        89.36 o                         
  -6  28   1         39.96         65.98        53.77 o                         
  -4  28   1        113.36        166.76        57.67 o                         
  -2  28   1        276.50        196.00        21.04 o                         
   0  28   1          0.20         17.23        13.15 o                         
   2  28   1         22.18         17.66        52.73 o                         
   4  28   1         42.81        -21.82        45.98 o                         
   6  28   1        116.87         64.42        59.48 o                         
  -5  29   1       2153.08       2283.78        63.38 o                         
  -3  29   1          0.29        -15.01        15.61 o                         
  -1  29   1       3287.14       3385.49       254.35 o                         
   1  29   1        718.48        606.79        44.42 o                         
   3  29   1        298.63        256.38        51.69 o                         
   5  29   1        463.30        640.56        78.45 o                         
  -4  30   1       1950.65       2079.61        72.47 o                         
  -2  30   1       2341.94       2178.67       150.10 o                         
   0  30   1       4092.19       3856.20       243.65 o                         
   2  30   1        123.24         41.04        51.17 o                         
   4  30   1       1801.81       1764.01        70.39 o                         
  -3  31   1        337.68        324.07        48.83 o                         
  -1  31   1       3141.12       2864.38       185.65 o                         
   1  31   1        167.41        183.91        47.54 o                         
   3  31   1        288.58        201.83        55.85 o                         
  -2  32   1         20.29         23.29        19.55 o                         
   0  32   1         15.52         30.39        38.70 o                         
   2  32   1          7.33          8.05        48.31 o                         
 -12   0   2       2854.15       2574.71        83.12 o                         
 -10   0   2      27747.79      27766.43       147.80 o                         
  -8   0   2      12905.46      11965.17        95.33 o                         
  -6   0   2      59875.09      57747.28       141.31 o                         
  -4   0   2      18437.28      18841.28       420.29 o                         
  -2   0   2       8381.06       8512.62        24.95 o                         
   0   0   2       4114.04       4169.03        17.75 o                         
   2   0   2      54368.38      52598.91       107.28 o                         
   4   0   2       3364.96       3847.52        56.37 o                         
   6   0   2      14143.64      13376.95        91.95 o                         
   8   0   2       3109.01       2816.02        68.06 o                         
  10   0   2        717.91        659.52        88.32 o                         
  12   0   2       4796.47       4495.17        90.59 o                         
 -13   1   2          6.98         28.86        58.85 o                         
 -11   1   2      12392.29      12524.97       288.72 o                         
  -9   1   2       7206.15       7056.28       129.62 o                         
  -7   1   2       6767.24       5790.49       187.02 o                         
  -5   1   2      51089.82      49484.46      1131.63 o                         
  -3   1   2       2413.05       2371.17        31.94 o                         
  -1   1   2       5786.20       5725.63        94.33 o                         
   1   1   2      14274.43      14076.72       326.22 o                         
   3   1   2       4469.01       4239.84        70.26 o                         
   5   1   2      10390.72       9487.78       120.79 o                         
   7   1   2       6001.85       5635.39       123.64 o                         
   9   1   2       2097.05       1866.58        56.27 o                         
  11   1   2          3.96         32.49        43.24 o                         
 -12   2   2         58.59         98.63        58.58 o                         
 -10   2   2        484.52        489.45        48.96 o                         
  -8   2   2        682.36        726.00        33.79 o                         
  -6   2   2        217.68         87.79        21.21 o                         
  -4   2   2        210.75        206.31        14.76 o                         
  -2   2   2          6.39          7.47        11.06 o                         
   0   2   2       2482.41       2376.12        20.96 o                         
   2   2   2        981.33        780.32        23.32 o                         
   4   2   2        622.48        806.18        47.67 o                         
   6   2   2         23.26         45.56        73.51 o                         
   8   2   2         13.86         -4.27        51.47 o                         
  10   2   2        326.41        339.71        68.32 o                         
  12   2   2         76.54         86.80        42.57 o                         
 -13   3   2          6.77         59.21        67.28 o                         
 -11   3   2       7086.92       8079.97       263.13 o                         
  -9   3   2       3593.45       3382.74       129.62 o                         
  -7   3   2      15132.64      16119.66       491.33 o                         
  -5   3   2      66054.05      72547.30      1344.17 o                         
  -3   3   2      27571.03      28270.44       399.27 o                         
  -1   3   2        267.47        394.08       126.32 o                         
   1   3   2       6498.11       6115.82       128.19 o                         
   3   3   2       4053.32       3822.37       170.53 o                         
   5   3   2      11111.89      11091.73        62.99 o                         
   7   3   2       5074.30       4370.36        73.25 o                         
   9   3   2        696.26        622.70       138.84 o                         
  11   3   2         54.11        123.94        48.39 o                         
 -12   4   2       2016.95       1998.28       127.67 o                         
 -10   4   2      35031.98      33756.96       906.16 o                         
  -8   4   2      13733.98      13676.45       379.11 o                         
  -6   4   2      70147.58      69064.83       903.43 o                         
  -4   4   2       7487.30       7984.80       201.77 o                         
  -2   4   2      54171.10      53975.89      1507.54 o                         
   0   4   2        532.14        544.42         7.10 o                         
   2   4   2          2.05         34.33        14.98 o                         
   4   4   2          0.51         64.34        21.88 o                         
   6   4   2       2503.69       2668.18        58.19 o                         
   8   4   2       3039.93       3097.81        72.86 o                         
  10   4   2       2318.53       2211.30        47.58 o                         
  12   4   2       4877.27       4531.04       256.56 o                         
 -13   5   2         46.62        103.84        58.12 o                         
 -11   5   2       8901.18       9284.20       276.51 o                         
  -9   5   2      12122.93      12563.56        80.01 o                         
  -7   5   2      14786.07      14014.93       694.59 o                         
  -5   5   2      14644.95      15229.26       483.43 o                         
  -3   5   2       5010.14       4953.22       161.49 o                         
  -1   5   2       1002.76       1091.79        52.99 o                         
   1   5   2      23037.22      22831.59       518.04 o                         
   3   5   2        353.37        325.43        20.70 o                         
   5   5   2        286.85        157.98        33.77 o                         
   7   5   2       5371.74       5346.61       187.93 o                         
   9   5   2       3328.16       3337.63       119.76 o                         
  11   5   2          1.37         19.02        38.77 o                         
 -12   6   2         38.67         65.13        83.77 o                         
 -10   6   2         61.22         26.01        50.02 o                         
  -8   6   2       1224.03       1172.55        95.72 o                         
  -6   6   2        481.75        512.05        22.47 o                         
  -4   6   2       3999.52       4162.29        67.09 o                         
  -2   6   2        325.12        304.20        19.59 o                         
   0   6   2       1300.72       1208.36        50.53 o                         
   2   6   2         82.38         66.75        13.79 o                         
   4   6   2          9.22          8.27        28.75 o                         
   6   6   2        224.53        356.39        69.61 o                         
   8   6   2        133.26        174.10        38.65 o                         
  10   6   2          6.41         40.18        34.72 o                         
  12   6   2        130.68        123.85        58.05 o                         
 -13   7   2         19.79        -33.89        60.43 o                         
 -11   7   2       6329.77       6652.15       325.60 o                         
  -9   7   2       1541.24       1750.17       124.03 o                         
  -7   7   2      22163.66      22776.62       660.56 o                         
  -5   7   2      43630.71      50591.72       790.80 o                         
  -3   7   2      12952.80      13731.72       603.91 o                         
  -1   7   2      31435.08      29196.09      1031.57 o                         
   1   7   2       1400.77       1301.45        59.04 o                         
   3   7   2       2380.14       2346.89        24.31 o                         
   5   7   2       4970.50       5495.93        69.36 o                         
   7   7   2       5213.10       5530.69       254.34 o                         
   9   7   2       1261.45       1133.67        60.59 o                         
  11   7   2        387.48        344.25        39.34 o                         
 -12   8   2       2103.43       2008.69        58.27 o                         
 -10   8   2      26549.90      26706.00       417.56 o                         
  -8   8   2       7039.96       7601.58       486.91 o                         
  -6   8   2      24618.79      24156.59        83.90 o                         
  -4   8   2      20855.63      22518.77       177.67 o                         
  -2   8   2      83616.44      84634.12      2019.20 o                         
   0   8   2       2441.13       2743.82       180.68 o                         
   2   8   2        650.76        699.28        21.43 o                         
   4   8   2         56.87        165.56        58.71 o                         
   6   8   2        162.08        303.18        79.10 o                         
   8   8   2       6490.13       6499.41       305.77 o                         
  10   8   2       2080.56       1813.25        61.69 o                         
  12   8   2       2861.47       2739.13        83.90 o                         
 -13   9   2          2.58         34.48        53.27 o                         
 -11   9   2       5703.45       6317.75       346.00 o                         
  -9   9   2       4652.99       4989.61        54.66 o                         
  -7   9   2       7719.88       9037.90       164.30 o                         
  -5   9   2      16289.39      16337.36       270.80 o                         
  -3   9   2       5153.34       5620.79        87.54 o                         
  -1   9   2      18497.83      19876.39      1106.78 o                         
   1   9   2         55.03        146.10        33.64 o                         
   3   9   2       3872.34       3816.24       161.37 o                         
   5   9   2       3789.09       3921.87       192.69 o                         
   7   9   2       4414.18       4003.32       216.91 o                         
   9   9   2       1669.39       1556.44        63.12 o                         
  11   9   2          1.93         49.48        42.87 o                         
 -12  10   2        100.76        131.03        46.97 o                         
 -10  10   2        110.81        100.43        33.97 o                         
  -8  10   2         24.87        -16.50        35.35 o                         
  -6  10   2       1057.24        695.30        29.22 o                         
  -4  10   2         73.73        115.22        12.85 o                         
  -2  10   2       1447.97       1632.20        95.79 o                         
   0  10   2        131.38         95.45         8.96 o                         
   2  10   2       3200.76       3411.42        57.19 o                         
   4  10   2        668.53        811.59        47.60 o                         
   6  10   2        134.20        141.24        25.13 o                         
   8  10   2          9.29         16.21        31.54 o                         
  10  10   2         46.47         75.46        61.56 o                         
 -13  11   2        178.95        172.48       113.25 o                         
 -11  11   2       5479.03       5508.05       452.24 o                         
  -9  11   2       3693.39       3668.88       263.52 o                         
  -7  11   2      10622.15      11028.49        70.91 o                         
  -5  11   2      17324.08      16601.55       296.51 o                         
  -3  11   2       3036.98       2688.09        62.60 o                         
  -1  11   2       5615.27       6197.67       277.75 o                         
   1  11   2        198.90        345.84        46.37 o                         
   3  11   2        776.15        769.31        42.71 o                         
   5  11   2        500.10        600.52        36.18 o                         
   7  11   2       1602.10       1606.19        94.80 o                         
   9  11   2       1540.53       1553.28        85.36 o                         
  11  11   2         98.73        106.79        37.21 o                         
 -12  12   2       1572.27       1596.31        70.26 o                         
 -10  12   2      19663.06      21296.63      1111.37 o                         
  -8  12   2       3140.97       3086.30        82.60 o                         
  -6  12   2      25573.54      25779.60       486.65 o                         
  -4  12   2       9115.50       9288.82       201.83 o                         
  -2  12   2      21356.12      19589.89        43.53 o                         
   0  12   2         32.18        142.30        61.96 o                         
   2  12   2         28.02         66.19        72.86 o                         
   4  12   2         95.18         82.38        13.98 o                         
   6  12   2       1167.30       1352.10        87.75 o                         
   8  12   2       4293.23       4415.27       189.41 o                         
  10  12   2        721.99        783.01        41.66 o                         
 -11  13   2       7227.20       7338.43       185.47 o                         
  -9  13   2       3128.41       3145.21       144.29 o                         
  -7  13   2       8006.83       7700.75        62.34 o                         
  -5  13   2      20907.89      19615.43       646.92 o                         
  -3  13   2       5251.00       4488.37        38.44 o                         
  -1  13   2       8307.38       7635.25       237.81 o                         
   1  13   2       1506.92       1958.29       120.53 o                         
   3  13   2        636.77        678.57        21.27 o                         
   5  13   2       3715.08       4094.17       194.79 o                         
   7  13   2       1277.37       1298.65        76.19 o                         
   9  13   2        943.33       1009.81        33.47 o                         
  11  13   2         11.26        -39.82        39.82 o                         
 -12  14   2          7.67         35.81        44.83 o                         
 -10  14   2        379.21        451.55        45.84 o                         
  -8  14   2          4.11         -7.79        38.96 o                         
  -6  14   2        178.08        317.71        25.25 o                         
  -4  14   2         13.44         25.85        23.25 o                         
  -2  14   2       1089.63       1217.59        32.41 o                         
   0  14   2          0.16          9.97         6.20 o                         
   2  14   2        126.75        217.94        39.74 o                         
   4  14   2        261.69        360.78        11.93 o                         
   6  14   2        187.61        244.55        20.97 o                         
   8  14   2         20.24         44.70        38.09 o                         
  10  14   2        116.62        126.16        33.04 o                         
 -11  15   2       3752.78       3921.56       258.25 o                         
  -9  15   2        979.01       1160.23        52.34 o                         
  -7  15   2       2310.98       2567.43        46.50 o                         
  -5  15   2      18524.12      18936.23       284.69 o                         
  -3  15   2       1732.61       1567.01        17.94 o                         
  -1  15   2       3645.84       3009.44       100.45 o                         
   1  15   2         29.95         89.80        23.27 o                         
   3  15   2        455.53        511.98        49.87 o                         
   5  15   2       1532.60       1474.25        46.93 o                         
   7  15   2       2592.96       2680.40       118.34 o                         
   9  15   2        195.68        231.11        64.00 o                         
 -12  16   2       1842.68       1837.51        57.44 o                         
 -10  16   2      16878.50      18119.95       615.04 o                         
  -8  16   2       3673.59       3790.89        54.81 o                         
  -6  16   2      27617.17      29236.13       312.36 o                         
  -4  16   2       6750.08       6239.19       136.02 o                         
  -2  16   2      20121.80      17521.95       311.47 o                         
   0  16   2        874.45        672.54        32.14 o                         
   2  16   2        218.58        146.24        31.43 o                         
   4  16   2         46.08         26.05        20.80 o                         
   6  16   2       2518.37       2475.19       148.71 o                         
   8  16   2       3601.70       3825.69       163.71 o                         
  10  16   2        706.29        660.50        39.79 o                         
 -11  17   2       6571.70       6793.12       166.91 o                         
  -9  17   2       3266.89       3491.59       112.67 o                         
  -7  17   2       2374.46       2622.24        42.34 o                         
  -5  17   2       7307.76       7629.82        64.10 o                         
  -3  17   2       4350.40       4776.71        26.66 o                         
  -1  17   2       2056.15       2006.49        48.25 o                         
   1  17   2        513.70        603.13        52.99 o                         
   3  17   2        903.95        824.47        41.82 o                         
   5  17   2        688.46        719.43        25.51 o                         
   7  17   2       2296.39       2461.53       145.37 o                         
   9  17   2       1612.67       1695.50        94.00 o                         
 -10  18   2        188.29        218.26        38.94 o                         
  -8  18   2        438.54        420.88        30.92 o                         
  -6  18   2         30.91         93.23        21.50 o                         
  -4  18   2        100.15        145.33        17.97 o                         
  -2  18   2       1118.48        903.84        19.68 o                         
   0  18   2        786.55        822.01        35.62 o                         
   2  18   2        197.35        155.33        34.55 o                         
   4  18   2        478.82        478.73        46.50 o                         
   6  18   2        126.17        130.91        15.81 o                         
   8  18   2          0.29         26.01        23.14 o                         
  10  18   2        114.07         80.09        43.92 o                         
 -11  19   2       3771.43       3949.06       114.30 o                         
  -9  19   2        316.63        468.33        58.04 o                         
  -7  19   2       3635.43       3815.26        42.18 o                         
  -5  19   2      15776.20      16658.25       328.55 o                         
  -3  19   2       7650.76       7503.98        82.26 o                         
  -1  19   2       4190.84       4432.76       159.57 o                         
   1  19   2       1187.11       1128.38        43.64 o                         
   3  19   2       2671.33       2331.84        53.51 o                         
   5  19   2       1434.29       1479.05        58.71 o                         
   7  19   2       4349.99       4484.69       136.10 o                         
   9  19   2        385.06        424.89       104.43 o                         
 -10  20   2       9735.14      10234.60       325.61 o                         
  -8  20   2       2201.32       2345.79        36.53 o                         
  -6  20   2      10428.43      10738.75       181.31 o                         
  -4  20   2       3627.13       3703.69        36.33 o                         
  -2  20   2      23398.35      23945.93       384.74 o                         
   0  20   2       1863.52       1970.81        50.32 o                         
   2  20   2          1.41         64.42        48.57 o                         
   4  20   2         26.90         15.85        50.13 o                         
   6  20   2          0.35         -0.10         7.57 o                         
   8  20   2       3474.31       3577.72        56.49 o                         
  -9  21   2       1511.70       1611.08        85.49 o                         
  -7  21   2       1141.11       1300.02        58.06 o                         
  -5  21   2       3400.32       3476.45        26.85 o                         
  -3  21   2       5733.02       5192.51       108.44 o                         
  -1  21   2       1279.52       1516.49        57.96 o                         
   1  21   2       1840.16       1654.91        41.82 o                         
   3  21   2       2383.32       2197.80        68.06 o                         
   5  21   2       1504.22       1693.61        65.72 o                         
   7  21   2       1816.59       1722.20        40.84 o                         
   9  21   2        987.57        960.54        38.58 o                         
 -10  22   2          0.16         10.17        38.75 o                         
  -8  22   2          7.55          8.36        28.01 o                         
  -6  22   2         23.14         42.73        20.30 o                         
  -4  22   2        221.32        211.53        22.02 o                         
  -2  22   2        352.38        351.82        16.87 o                         
   0  22   2        319.35        326.51        25.35 o                         
   2  22   2        144.66        107.80        50.91 o                         
   4  22   2        334.38        347.55        69.10 o                         
   6  22   2        408.48        242.61        75.07 o                         
   8  22   2         12.25         34.20        23.55 o                         
  -9  23   2        604.15        773.90        34.33 o                         
  -7  23   2       3528.69       3750.20       154.00 o                         
  -5  23   2       3937.95       4108.68        64.37 o                         
  -3  23   2       5294.40       4838.28        89.56 o                         
  -1  23   2       1959.92       1866.43        86.72 o                         
   1  23   2       1125.09       1106.04        50.39 o                         
   3  23   2        714.26        724.46        62.60 o                         
   5  23   2        334.83        268.85        54.81 o                         
   7  23   2        704.77        704.46        88.32 o                         
  -8  24   2        463.72        537.78        31.59 o                         
  -6  24   2       5901.13       6699.04       203.80 o                         
  -4  24   2       1167.25       1078.94        23.23 o                         
  -2  24   2      10238.58      10450.77       416.84 o                         
   0  24   2        690.00        654.22        32.67 o                         
   2  24   2        241.19        204.43        49.09 o                         
   4  24   2          2.51          2.34        65.72 o                         
   6  24   2         11.91          4.16        79.49 o                         
   8  24   2       2153.93       1462.17       118.19 o                         
  -9  25   2        461.84        496.06        70.58 o                         
  -7  25   2       2084.81       2379.30       101.53 o                         
  -5  25   2       3942.55       3983.18       191.80 o                         
  -3  25   2       2793.50       2670.56       123.28 o                         
  -1  25   2        703.87        676.10        61.15 o                         
   1  25   2        737.62        749.92        42.60 o                         
   3  25   2       1245.04       1198.26        50.39 o                         
   5  25   2        349.53        334.05        73.25 o                         
   7  25   2        602.51        499.51        86.24 o                         
  -8  26   2         42.30         40.16        26.46 o                         
  -6  26   2         57.57         52.51        24.72 o                         
  -4  26   2        176.74         92.88        18.64 o                         
  -2  26   2          3.85         -8.92        18.61 o                         
   0  26   2         53.28         74.29        33.77 o                         
   2  26   2        145.60        102.60        54.81 o                         
   4  26   2         52.71         74.29        52.47 o                         
   6  26   2          3.63         61.82        89.62 o                         
  -7  27   2        844.83        812.62        86.49 o                         
  -5  27   2       1525.50       1587.21        71.21 o                         
  -3  27   2        132.41         81.62        19.49 o                         
  -1  27   2       1942.11       1897.32       104.59 o                         
   1  27   2         20.40         12.47        45.20 o                         
   3  27   2          0.82         -8.57        61.56 o                         
   5  27   2         44.14         40.00        78.97 o                         
  -6  28   2       4705.25       4772.06       298.55 o                         
  -4  28   2       1299.07       1277.88       144.40 o                         
  -2  28   2       4148.65       4175.39       256.79 o                         
   0  28   2        569.81        486.26        44.16 o                         
   2  28   2         56.54         27.79        51.69 o                         
   4  28   2          2.14          3.38        67.80 o                         
  -5  29   2       2410.09       2595.46       155.85 o                         
  -3  29   2        223.84        210.53        27.95 o                         
  -1  29   2        790.27        738.75        33.00 o                         
   1  29   2         95.73         -1.04        43.90 o                         
   3  29   2        140.83        103.38        56.89 o                         
   5  29   2        188.72        161.83        59.48 o                         
  -4  30   2         33.84         11.30        20.89 o                         
  -2  30   2         90.70         91.09        19.03 o                         
   0  30   2         40.93         84.94        42.08 o                         
   2  30   2         37.07         35.85        49.87 o                         
   4  30   2         33.73          7.53        53.77 o                         
  -3  31   2        159.01        171.95        20.65 o                         
  -1  31   2        869.55        796.81        51.52 o                         
   1  31   2         50.84         73.51        45.98 o                         
   3  31   2          0.60         -4.68        59.22 o                         
  -2  32   2       1890.62       1647.90       107.02 o                         
   0  32   2        222.92        233.26        45.72 o                         
 -13   1   3        187.73         80.35        56.01 o                         
 -11   1   3      10556.93      10918.07       295.34 o                         
  -9   1   3        288.05        202.84        39.61 o                         
  -7   1   3       4919.79       5767.42        41.28 o                         
  -5   1   3       2827.07       2650.66        86.24 o                         
  -3   1   3        446.17        404.07        17.65 o                         
  -1   1   3      15850.04      15630.61       256.90 o                         
   1   1   3      32231.05      29835.08       540.66 o                         
   3   1   3        151.59         53.75        22.68 o                         
   5   1   3       3856.93       3818.33        97.15 o                         
   7   1   3       8889.91       8714.37        94.94 o                         
   9   1   3       4010.74       3881.35       100.79 o                         
  11   1   3       3227.09       3008.55        77.10 o                         
 -12   2   3      13071.59      13345.27       189.36 o                         
 -10   2   3       9535.55       9555.40        70.57 o                         
  -8   2   3       5606.01       5616.06       275.34 o                         
  -6   2   3      69409.21      77515.65      2448.05 o                         
  -4   2   3       8994.47       9472.43       198.90 o                         
  -2   2   3      27366.00      28824.57       820.26 o                         
   0   2   3       1282.86       1084.38        36.89 o                         
   2   2   3       2628.00       2369.65        44.32 o                         
   4   2   3      10077.11       8375.99       103.90 o                         
   6   2   3      19626.47      18302.95       322.10 o                         
   8   2   3       7953.48       7522.28       135.59 o                         
  10   2   3        320.03        336.98       118.06 o                         
 -13   3   3         20.36         -6.07        58.54 o                         
 -11   3   3       8107.52       8673.55       205.21 o                         
  -9   3   3       2140.09       2278.78        44.55 o                         
  -7   3   3       3330.33       3076.30        45.59 o                         
  -5   3   3        284.13        470.28        17.84 o                         
  -3   3   3       5021.92       4998.24       134.67 o                         
  -1   3   3      34664.25      34955.77       941.55 o                         
   1   3   3       4479.15       4023.70       150.61 o                         
   3   3   3      16245.39      16239.09        51.72 o                         
   5   3   3          7.80         23.46        44.29 o                         
   7   3   3       5653.51       5465.59        62.34 o                         
   9   3   3       4431.16       4064.04       141.44 o                         
  11   3   3       3131.84       2784.12       126.05 o                         
 -12   4   3         26.12         80.31        49.65 o                         
 -10   4   3       2196.45       2261.14       146.89 o                         
  -8   4   3        134.29        295.93        32.32 o                         
  -6   4   3       1323.30       1350.45        27.07 o                         
  -4   4   3        359.41        381.44        18.11 o                         
  -2   4   3       7953.17       7506.70        57.81 o                         
   0   4   3      12046.42      10821.81       396.75 o                         
   2   4   3        147.99        161.75        12.88 o                         
   4   4   3      11202.10      10986.64       397.82 o                         
   6   4   3        128.70        141.58        52.86 o                         
   8   4   3         81.42         94.45        45.39 o                         
  10   4   3         58.57        -21.56        47.34 o                         
 -13   5   3        264.63        250.48        56.11 o                         
 -11   5   3       9400.17      10059.89       354.44 o                         
  -9   5   3        148.75         76.79        33.84 o                         
  -7   5   3       3983.64       3317.68        92.73 o                         
  -5   5   3      14166.78      14742.05       373.80 o                         
  -3   5   3       4814.99       4511.90        84.06 o                         
  -1   5   3       3800.32       3800.45       114.33 o                         
   1   5   3       1015.36        954.53        27.48 o                         
   3   5   3       6344.81       6396.79       174.69 o                         
   5   5   3       1700.41       1685.27        34.82 o                         
   7   5   3      10519.47       9907.83       321.32 o                         
   9   5   3       5445.23       4904.98        68.14 o                         
  11   5   3       2965.70       2554.07       103.44 o                         
 -12   6   3      11882.41      12330.92       703.42 o                         
 -10   6   3      14858.54      15139.17       526.27 o                         
  -8   6   3       3830.36       3822.27       107.15 o                         
  -6   6   3      49899.11      49549.88       925.42 o                         
  -4   6   3       1573.31       1882.06        94.14 o                         
  -2   6   3         40.68        157.26         9.87 o                         
   0   6   3      19106.91      17306.96       547.66 o                         
   2   6   3       7725.42       6159.11        38.88 o                         
   4   6   3      36789.30      34836.97       442.23 o                         
   6   6   3      15720.37      14850.65       355.48 o                         
   8   6   3       6612.44       6296.23       238.46 o                         
  10   6   3        826.08        844.33        49.01 o                         
 -13   7   3         45.62         31.20        48.17 o                         
 -11   7   3       5321.77       5799.86       179.23 o                         
  -9   7   3        411.37        389.38        40.26 o                         
  -7   7   3       8356.58       8321.17       367.57 o                         
  -5   7   3        151.94        123.95        35.09 o                         
  -3   7   3      12217.59      11989.20       505.75 o                         
  -1   7   3      11887.34      11485.27       498.69 o                         
   1   7   3        195.73        109.09        15.26 o                         
   3   7   3      10105.10       9843.28        41.42 o                         
   5   7   3       1271.42       1068.38        37.56 o                         
   7   7   3       8114.61       7702.96       162.35 o                         
   9   7   3       7223.15       6998.93        92.77 o                         
  11   7   3       2457.30       2291.50       174.29 o                         
 -12   8   3         59.25         41.91        78.58 o                         
 -10   8   3         15.01         -0.55        38.28 o                         
  -8   8   3       1094.91        880.67        67.93 o                         
  -6   8   3        532.14        389.58        37.30 o                         
  -4   8   3          9.38         -2.13        20.37 o                         
  -2   8   3         93.26        153.01        17.21 o                         
   0   8   3       1068.02       1263.45        70.30 o                         
   2   8   3       1360.45       1206.10        14.81 o                         
   4   8   3        394.31        213.63        24.33 o                         
   6   8   3        330.72        347.78        34.83 o                         
   8   8   3        166.31        180.07        33.98 o                         
  10   8   3         30.93         20.11        42.44 o                         
 -13   9   3         36.69         -2.02        66.11 o                         
 -11   9   3       7322.51       7580.98       421.07 o                         
  -9   9   3         11.21         -7.73        49.22 o                         
  -7   9   3       6580.47       6945.25       110.30 o                         
  -5   9   3      28654.78      34005.75       438.85 o                         
  -3   9   3       5128.42       5540.14       271.24 o                         
  -1   9   3       1865.80       1997.56        32.03 o                         
   1   9   3        440.12        380.66        17.97 o                         
   3   9   3       1940.41       1756.21       100.40 o                         
   5   9   3       1798.89       1586.17        37.87 o                         
   7   9   3      11245.51      11692.03       360.58 o                         
   9   9   3       3347.14       3245.79       164.30 o                         
  11   9   3       1885.25       1648.62        63.81 o                         
 -12  10   3      11765.59      11339.14       938.50 o                         
 -10  10   3       5502.73       5497.40        61.40 o                         
  -8  10   3       4490.66       4724.76       279.76 o                         
  -6  10   3      24412.14      25296.37       523.18 o                         
  -4  10   3        602.67        782.52        19.74 o                         
  -2  10   3          4.19         58.17        24.91 o                         
   0  10   3        510.43        428.94         7.88 o                         
   2  10   3        725.45        740.78        27.36 o                         
   4  10   3      25501.12      24299.63       606.40 o                         
   6  10   3      14896.08      15374.66       802.95 o                         
   8  10   3       9666.83       9758.71       391.94 o                         
  10  10   3        206.57        192.91        42.08 o                         
 -13  11   3        105.80         13.07        55.10 o                         
 -11  11   3       7422.69       8257.35       107.93 o                         
  -9  11   3        567.10        435.26        41.79 o                         
  -7  11   3       4733.94       4830.72       218.83 o                         
  -5  11   3       3381.56       3220.34        59.05 o                         
  -3  11   3      12721.85      12452.12       458.49 o                         
  -1  11   3        245.94        179.62        11.30 o                         
   1  11   3        292.50        345.23        30.39 o                         
   3  11   3       2757.30       2476.84       151.24 o                         
   5  11   3        169.26        229.44        31.86 o                         
   7  11   3       6781.99       6495.77       350.52 o                         
   9  11   3       2797.34       2705.18       154.24 o                         
  11  11   3       2092.18       1951.03        48.00 o                         
 -12  12   3          6.64         39.85        70.13 o                         
 -10  12   3         97.85         72.52        35.56 o                         
  -8  12   3        419.33        564.27        69.74 o                         
  -6  12   3         38.91         23.30        23.59 o                         
  -4  12   3        188.07        207.29        17.23 o                         
  -2  12   3        203.70        451.44        17.51 o                         
   0  12   3       6441.85       6447.96        55.26 o                         
   2  12   3         76.52         87.96        41.82 o                         
   4  12   3       1500.02       1264.59        59.72 o                         
   6  12   3         81.44         83.15        23.97 o                         
   8  12   3         90.50         18.31        35.24 o                         
  10  12   3          1.97         25.19        39.43 o                         
 -11  13   3       7557.57       7915.99       202.22 o                         
  -9  13   3         66.48         16.93        40.12 o                         
  -7  13   3       4027.97       4502.28        35.54 o                         
  -5  13   3       2343.25       2250.72        94.45 o                         
  -3  13   3       3977.10       4162.14       202.42 o                         
  -1  13   3        118.31        108.54        11.92 o                         
   1  13   3        491.96        304.92        26.21 o                         
   3  13   3        997.45        973.22        31.94 o                         
   5  13   3         19.37         41.99        30.20 o                         
   7  13   3       7677.49       7675.36       388.06 o                         
   9  13   3       1482.05       1598.94        89.23 o                         
 -12  14   3       8133.80       8479.16       327.16 o                         
 -10  14   3       6137.95       6405.93       356.13 o                         
  -8  14   3       1374.89       1515.84        40.67 o                         
  -6  14   3      20781.43      21336.95       195.24 o                         
  -4  14   3      11291.83      11629.39       295.19 o                         
  -2  14   3       2749.99       3272.25        74.47 o                         
   0  14   3        697.11        604.32        48.70 o                         
   2  14   3       1434.51       1453.09        43.12 o                         
   4  14   3       8751.55       8519.60       453.15 o                         
   6  14   3       3178.54       3356.68        42.15 o                         
   8  14   3       5695.90       6101.49       338.90 o                         
  10  14   3        111.71        115.03        35.08 o                         
 -11  15   3       5313.86       5562.75       150.53 o                         
  -9  15   3        163.47        165.18        51.69 o                         
  -7  15   3       3638.80       3596.61       111.24 o                         
  -5  15   3        316.34        354.47        20.91 o                         
  -3  15   3       1685.36       1585.60        39.36 o                         
  -1  15   3         46.14        119.73        10.25 o                         
   1  15   3         26.66         20.30        22.30 o                         
   3  15   3       4014.70       3656.85        58.96 o                         
   5  15   3         70.19        117.84        16.80 o                         
   7  15   3       2673.26       2896.84        82.72 o                         
   9  15   3       2212.79       2308.59       160.38 o                         
 -12  16   3         24.83        -13.88        48.22 o                         
 -10  16   3        514.62        470.39        93.51 o                         
  -8  16   3        258.36        154.81        54.81 o                         
  -6  16   3         12.41          9.25        28.43 o                         
  -4  16   3        704.04        840.33        21.50 o                         
  -2  16   3        106.22        104.82        13.50 o                         
   0  16   3         45.72         33.19        27.74 o                         
   2  16   3         58.48         58.54        60.52 o                         
   4  16   3        535.38        634.85        51.17 o                         
   6  16   3         97.96        139.62        18.00 o                         
   8  16   3         35.62         38.02        28.32 o                         
  10  16   3         14.70         58.80        37.27 o                         
 -11  17   3       5990.20       6194.62        71.26 o                         
  -9  17   3         36.57          4.51        63.12 o                         
  -7  17   3        375.45        410.01        57.15 o                         
  -5  17   3       4703.64       4736.01        47.60 o                         
  -3  17   3        318.86        537.69        19.52 o                         
  -1  17   3        101.96        122.56        10.85 o                         
   1  17   3         83.58        120.52        25.82 o                         
   3  17   3       3721.72       3268.52        73.51 o                         
   5  17   3        721.30        704.13        27.84 o                         
   7  17   3       7122.03       7521.31       322.55 o                         
   9  17   3       1306.33       1376.64        35.39 o                         
 -10  18   3       3057.39       3207.20        61.56 o                         
  -8  18   3        773.99        660.90        36.75 o                         
  -6  18   3      19716.79      20348.67       194.12 o                         
  -4  18   3         17.96         -1.55        20.04 o                         
  -2  18   3        509.00        494.14        32.04 o                         
   0  18   3        971.88       1277.29        31.04 o                         
   2  18   3         95.19        178.19        53.77 o                         
   4  18   3       9750.91       9458.26       100.79 o                         
   6  18   3       4155.18       4271.78       118.92 o                         
   8  18   3       4033.59       4536.30       182.86 o                         
 -11  19   3       2037.70       2167.46       134.89 o                         
  -9  19   3         58.93         71.05        35.40 o                         
  -7  19   3       1143.86       1153.51        26.28 o                         
  -5  19   3        166.05        236.10        21.70 o                         
  -3  19   3       2795.69       3147.91        64.86 o                         
  -1  19   3         67.76         41.13        14.88 o                         
   1  19   3        263.10        295.11        31.35 o                         
   3  19   3       4275.46       4216.89        76.11 o                         
   5  19   3        124.38         73.77        80.01 o                         
   7  19   3       3080.85       3136.21       101.18 o                         
   9  19   3       1827.08       1830.13        46.01 o                         
 -10  20   3        687.30        634.28        37.76 o                         
  -8  20   3         15.57         40.95        56.49 o                         
  -6  20   3          0.05         19.75        18.42 o                         
  -4  20   3        363.34        320.23        25.01 o                         
  -2  20   3       1483.17       1497.16        45.33 o                         
   0  20   3         43.72         16.87        33.21 o                         
   2  20   3        868.13        780.57        59.22 o                         
   4  20   3        866.50        759.01        74.55 o                         
   6  20   3         50.66         43.90        57.67 o                         
   8  20   3         29.01         40.71        38.04 o                         
  -9  21   3         85.41         73.23        33.94 o                         
  -7  21   3       2552.38       2564.25        62.46 o                         
  -5  21   3       5391.39       5456.19       129.99 o                         
  -3  21   3        268.31        274.11        18.17 o                         
  -1  21   3         36.60         18.81        11.40 o                         
   1  21   3       1335.49       1187.61        54.81 o                         
   3  21   3       1738.36       1842.19        74.81 o                         
   5  21   3        270.98        248.33        75.85 o                         
   7  21   3       2252.63       2260.92       104.16 o                         
 -10  22   3       1547.95       1627.78        53.67 o                         
  -8  22   3       1144.66       1320.25        56.55 o                         
  -6  22   3       7210.02       7255.74       164.93 o                         
  -4  22   3        193.17        136.99        17.69 o                         
  -2  22   3         61.52        108.45        15.45 o                         
   0  22   3       2260.98       2149.82       144.42 o                         
   2  22   3       1591.83       1343.46        65.46 o                         
   4  22   3       9747.11       9789.71       116.37 o                         
   6  22   3       2500.84       2509.51        82.86 o                         
   8  22   3       2420.14       1762.45       106.24 o                         
  -9  23   3         59.14         87.83        35.66 o                         
  -7  23   3       1665.44       1784.87        93.12 o                         
  -5  23   3        270.70        322.85        27.86 o                         
  -3  23   3       3826.81       3801.85       115.46 o                         
  -1  23   3         29.26         31.88        13.22 o                         
   1  23   3       1521.24       1359.83        57.15 o                         
   3  23   3       1880.55       1862.72        74.55 o                         
   5  23   3        390.59        492.24        72.21 o                         
   7  23   3       1321.28       1258.78       106.76 o                         
  -8  24   3        118.76        116.10        32.23 o                         
  -6  24   3         49.11         73.26        20.62 o                         
  -4  24   3         56.61         65.68        18.67 o                         
  -2  24   3        407.53        354.64        17.81 o                         
   0  24   3         78.74         47.54        47.02 o                         
   2  24   3        267.90        355.35        60.52 o                         
   4  24   3        172.32         52.21        70.91 o                         
   6  24   3        139.72         -9.61        83.38 o                         
  -9  25   3          7.05        -38.74        38.74 o                         
  -7  25   3       1333.66       1323.78        48.93 o                         
  -5  25   3       1197.15       1165.73        66.94 o                         
  -3  25   3        444.97        466.50        19.28 o                         
  -1  25   3        343.91        339.26        12.37 o                         
   1  25   3        755.89        778.23        55.33 o                         
   3  25   3       1682.70       1859.86        68.32 o                         
   5  25   3        134.53         92.99        78.45 o                         
   7  25   3        979.65       1005.78       111.44 o                         
  -8  26   3        272.77        258.96        56.02 o                         
  -6  26   3       3509.08       3689.12       151.22 o                         
  -4  26   3         87.83         60.51        19.59 o                         
  -2  26   3          9.45         14.36        16.50 o                         
   0  26   3        129.22         67.02        47.02 o                         
   2  26   3        408.80        370.93        61.56 o                         
   4  26   3       3872.69       3817.12        87.80 o                         
   6  26   3        780.63        761.35        90.91 o                         
  -7  27   3        869.71        770.38        76.40 o                         
  -5  27   3        606.59        598.32        28.50 o                         
  -3  27   3        292.97        264.76        19.30 o                         
  -1  27   3        519.69        464.99        26.93 o                         
   1  27   3          9.41         22.08        55.85 o                         
   3  27   3        790.12        845.25        56.11 o                         
   5  27   3         73.56         96.63        85.98 o                         
  -6  28   3         10.18         20.16        32.06 o                         
  -4  28   3         65.78         23.53        27.56 o                         
  -2  28   3        197.60        182.96        16.53 o                         
   0  28   3         21.65         41.04        49.35 o                         
   2  28   3         87.75         11.69        46.76 o                         
   4  28   3        268.61        230.14        59.74 o                         
  -5  29   3        512.78        499.76        28.72 o                         
  -3  29   3          2.39          1.60        18.96 o                         
  -1  29   3         82.29         83.64        38.18 o                         
   1  29   3         39.10          8.05        40.26 o                         
   3  29   3        507.32        315.60        74.81 o                         
  -4  30   3        113.00        119.04        19.72 o                         
  -2  30   3          2.56        -16.42        16.42 o                         
   0  30   3          3.37         -9.61        44.42 o                         
   2  30   3        242.23        289.89        63.90 o                         
  -3  31   3        370.84        385.65        30.45 o                         
  -1  31   3         43.91         73.25        48.83 o                         
   1  31   3         36.43         90.14        58.19 o                         
  -2  32   3         29.92         41.41        20.17 o                         
   0  32   3          2.20          5.20        47.80 o                         
 -14   0   4        406.10        420.81       109.10 o                         
 -12   0   4       7637.55       7422.81       107.02 o                         
 -10   0   4        100.15        156.37        64.94 o                         
  -8   0   4       1178.62       1529.45        60.26 o                         
  -6   0   4        712.48        703.71        28.70 o                         
  -4   0   4       7264.27       7398.66        51.69 o                         
  -2   0   4      32054.28      31736.55       517.56 o                         
   0   0   4     106960.89     106309.06      5012.65 o                         
   2   0   4     168083.98     163417.88      7602.17 o                         
   4   0   4       1252.70       1233.58        54.55 o                         
   6   0   4      33214.31      33431.20       160.01 o                         
   8   0   4      41526.15      37870.45       200.79 o                         
  10   0   4       2759.28       2555.75        88.58 o                         
 -13   1   4       3565.92       3525.06        73.37 o                         
 -11   1   4        302.68        276.28        43.31 o                         
  -9   1   4        500.88        506.05        32.05 o                         
  -7   1   4       2273.22       3166.28       124.14 o                         
  -5   1   4       1476.51       1507.27        35.47 o                         
  -3   1   4       4748.22       5219.69        94.78 o                         
  -1   1   4      48363.85      49675.39      1329.55 o                         
   1   1   4      11879.01      12005.97       300.50 o                         
   3   1   4      45939.75      44681.14       639.06 o                         
   5   1   4      15347.40      14398.51       229.36 o                         
   7   1   4      19423.42      19011.74       218.33 o                         
   9   1   4       1332.59       1236.96       132.35 o                         
  11   1   4       4488.87       3909.42       204.43 o                         
 -14   2   4         15.01        -41.76        56.13 o                         
 -12   2   4         31.01         64.47        47.51 o                         
 -10   2   4       1727.70       1479.63        52.08 o                         
  -8   2   4        326.94        462.34        31.93 o                         
  -6   2   4       1684.37       1637.90        69.17 o                         
  -4   2   4       1281.65       1352.83        34.72 o                         
  -2   2   4       1374.51       1408.95        66.06 o                         
   0   2   4       3005.95       2789.41       127.55 o                         
   2   2   4        613.95        347.42        78.77 o                         
   4   2   4       1194.22       1097.04       102.34 o                         
   6   2   4        993.66        977.94        73.64 o                         
   8   2   4        108.50        124.81       146.89 o                         
  10   2   4         88.88        117.63        54.98 o                         
 -13   3   4       3552.91       3400.00       101.18 o                         
 -11   3   4        875.13        847.04        85.07 o                         
  -9   3   4         24.81         62.43        33.64 o                         
  -7   3   4        343.94        160.12        29.24 o                         
  -5   3   4      11647.10      13466.39       306.18 o                         
  -3   3   4      26873.99      27515.35       813.97 o                         
  -1   3   4       1644.30       1341.90        45.63 o                         
   1   3   4       6976.31       6493.83       170.27 o                         
   3   3   4      47852.41      42568.32       938.97 o                         
   5   3   4       6445.63       5437.11        64.94 o                         
   7   3   4      26283.94      24193.27       101.38 o                         
   9   3   4       4440.32       4241.58        67.81 o                         
  11   3   4       4019.30       3573.51       192.09 o                         
 -14   4   4         14.09         35.26        52.18 o                         
 -12   4   4       7842.68       8140.96       344.44 o                         
 -10   4   4       2999.19       3116.49        49.76 o                         
  -8   4   4        944.90        847.94        81.82 o                         
  -6   4   4       1423.70       1521.98        24.34 o                         
  -4   4   4        899.51        841.12        14.21 o                         
  -2   4   4      55493.98      57925.27       671.25 o                         
   0   4   4       1229.66       1361.59        36.67 o                         
   2   4   4     113319.52     100888.16      2072.10 o                         
   4   4   4       3728.98       3430.90        39.39 o                         
   6   4   4      19415.10      17905.54        82.33 o                         
   8   4   4      19143.95      18342.52       101.88 o                         
  10   4   4       3054.59       2799.22        72.65 o                         
 -13   5   4       2299.79       2251.24        71.59 o                         
 -11   5   4        425.88        336.48        39.21 o                         
  -9   5   4         58.68        148.30        42.73 o                         
  -7   5   4       8392.81       8494.42       107.18 o                         
  -5   5   4      15050.59      16265.80       152.15 o                         
  -3   5   4       7218.85       7913.70       250.77 o                         
  -1   5   4        468.93        704.94        23.55 o                         
   1   5   4      17040.74      14599.49       217.08 o                         
   3   5   4      47332.14      42613.25       668.31 o                         
   5   5   4       5743.95       5227.82        47.43 o                         
   7   5   4       5580.72       5378.64        56.29 o                         
   9   5   4       3256.78       2858.76        77.67 o                         
  11   5   4       5211.07       4807.76       212.31 o                         
 -12   6   4          8.51         67.28        41.03 o                         
 -10   6   4        352.72        449.20        41.04 o                         
  -8   6   4       2380.70       2751.82        77.15 o                         
  -6   6   4       1234.33       1459.69        58.81 o                         
  -4   6   4       2312.39       2505.21        60.93 o                         
  -2   6   4       2762.82       2742.80        46.35 o                         
   0   6   4        119.93        165.68        10.07 o                         
   2   6   4        570.97        494.81        13.06 o                         
   4   6   4        581.77        590.35        29.83 o                         
   6   6   4        506.96        495.91        33.70 o                         
   8   6   4        327.96        343.65        63.64 o                         
  10   6   4         28.85         12.87        60.08 o                         
 -13   7   4       2910.37       2919.20       136.24 o                         
 -11   7   4        450.05        531.30        44.43 o                         
  -9   7   4          2.43         -7.17        30.08 o                         
  -7   7   4         28.66         25.58        22.19 o                         
  -5   7   4       2766.22       2821.46        64.10 o                         
  -3   7   4      20876.80      22885.12       808.83 o                         
  -1   7   4       5103.43       5727.50       215.40 o                         
   1   7   4       2548.53       1746.34        26.47 o                         
   3   7   4      33302.59      31079.07       378.81 o                         
   5   7   4       1615.29       1665.16        40.71 o                         
   7   7   4      12005.62      11579.46       140.66 o                         
   9   7   4       2469.41       2204.53        64.51 o                         
  11   7   4       2986.04       2684.69        66.47 o                         
 -12   8   4       7982.07       7705.08       656.15 o                         
 -10   8   4       1786.22       1785.15        67.93 o                         
  -8   8   4        293.14        356.62        31.14 o                         
  -6   8   4        714.73        745.80        31.77 o                         
  -4   8   4       5560.33       6133.41       197.44 o                         
  -2   8   4      58707.17      60490.99      2629.33 o                         
   0   8   4        313.85        427.83        27.67 o                         
   2   8   4      45626.31      40986.29      1989.10 o                         
   4   8   4      16938.88      14680.07       318.46 o                         
   6   8   4      17678.59      17198.72       254.17 o                         
   8   8   4      10974.64      10643.92       243.52 o                         
  10   8   4       2754.07       2614.96        72.25 o                         
 -13   9   4       2191.56       2054.32       124.55 o                         
 -11   9   4        280.40        253.20        44.08 o                         
  -9   9   4        264.48        253.49        37.47 o                         
  -7   9   4       6504.45       6415.29       181.58 o                         
  -5   9   4        129.97         62.21        19.12 o                         
  -3   9   4      18853.23      19090.53       416.45 o                         
  -1   9   4        467.09        374.75        12.71 o                         
   1   9   4        960.39        832.09        22.50 o                         
   3   9   4      47843.12      44075.89       900.78 o                         
   5   9   4       6747.89       7100.92       714.46 o                         
   7   9   4      10939.70       9957.52       392.88 o                         
   9   9   4       3998.48       3874.88       187.74 o                         
 -12  10   4         52.33         52.23        53.56 o                         
 -10  10   4        303.14        294.33        41.14 o                         
  -8  10   4        146.56        240.81        37.04 o                         
  -6  10   4        126.30        166.02        23.68 o                         
  -4  10   4        656.97        721.55        15.59 o                         
  -2  10   4       2403.52       2816.11        69.80 o                         
   0  10   4        578.74        601.64        30.04 o                         
   2  10   4       1018.09        971.93        60.17 o                         
   4  10   4         25.13         63.65        26.58 o                         
   6  10   4          6.95         66.80        39.21 o                         
   8  10   4          1.52         39.30        30.71 o                         
  10  10   4         14.70         18.20        45.43 o                         
 -13  11   4       1002.23       1077.67        71.64 o                         
 -11  11   4        856.70        903.65        72.34 o                         
  -9  11   4        245.29        281.25        51.82 o                         
  -7  11   4       3789.16       4481.16        91.08 o                         
  -5  11   4         31.60         -4.97        20.01 o                         
  -3  11   4      18825.74      18914.29       254.11 o                         
  -1  11   4        176.44        237.55        11.25 o                         
   1  11   4       3771.55       4640.13       270.21 o                         
   3  11   4      13139.46      13558.69       519.29 o                         
   5  11   4       4758.97       4537.22       194.17 o                         
   7  11   4       9307.00       9576.45       382.23 o                         
   9  11   4       1275.22       1340.84        40.90 o                         
 -12  12   4       6352.21       6605.14        79.52 o                         
 -10  12   4        540.66        582.09        69.10 o                         
  -8  12   4        127.51         75.69        28.24 o                         
  -6  12   4         35.80         89.69        24.08 o                         
  -4  12   4        274.22        234.26        16.95 o                         
  -2  12   4      17289.88      18097.33       483.94 o                         
   0  12   4        135.20        108.93        27.20 o                         
   2  12   4      54842.57      61646.09      4363.37 o                         
   4  12   4       7639.57       7875.79       254.56 o                         
   6  12   4      12564.18      12857.26       618.82 o                         
   8  12   4      15058.85      15144.41       452.59 o                         
  10  12   4       1701.61       1622.63        47.09 o                         
 -13  13   4       1441.47       1326.96        62.95 o                         
 -11  13   4        202.80        212.19        49.24 o                         
  -9  13   4        118.34        124.16        36.24 o                         
  -7  13   4       3558.48       3861.25        62.75 o                         
  -5  13   4       3727.34       3666.32        83.79 o                         
  -3  13   4      10641.25      10084.30       440.89 o                         
  -1  13   4       3731.62       4169.57        99.36 o                         
   1  13   4       2508.39       2558.09       122.09 o                         
   3  13   4      32796.35      35352.04      1930.55 o                         
   5  13   4       6284.26       6841.74       349.11 o                         
   7  13   4       9312.96      10038.92       371.72 o                         
   9  13   4       1006.54       1031.09        36.05 o                         
 -12  14   4         76.54         83.49        56.74 o                         
 -10  14   4        210.45        277.16        53.25 o                         
  -8  14   4        297.93        416.73        31.86 o                         
  -6  14   4       1809.93       1797.34        41.18 o                         
  -4  14   4          2.08        -18.08        18.08 o                         
  -2  14   4        108.28         99.35        13.31 o                         
   0  14   4        586.91        490.87        27.52 o                         
   2  14   4        869.97        914.00        76.89 o                         
   4  14   4        797.95        812.73        36.78 o                         
   6  14   4        437.76        499.10        35.90 o                         
   8  14   4          5.72         16.68        31.37 o                         
  10  14   4         20.08         30.05        40.51 o                         
 -11  15   4       1226.99       1171.36        63.12 o                         
  -9  15   4        167.48        171.82        35.32 o                         
  -7  15   4        280.64        151.59        37.74 o                         
  -5  15   4       1456.67       1540.30        27.23 o                         
  -3  15   4       2217.10       1994.62        74.87 o                         
  -1  15   4        213.73        342.42        37.48 o                         
   1  15   4       4610.22       4456.62        42.25 o                         
   3  15   4      17035.01      16453.77       109.10 o                         
   5  15   4        385.21        436.23        25.26 o                         
   7  15   4       9756.35      10142.05       359.05 o                         
   9  15   4        844.60        897.34        36.63 o                         
 -12  16   4       3124.48       3345.55        72.47 o                         
 -10  16   4         54.26          2.53        34.33 o                         
  -8  16   4         67.05         25.75        29.26 o                         
  -6  16   4          1.89         -7.56        21.43 o                         
  -4  16   4        317.11        225.76        20.67 o                         
  -2  16   4      11285.48      11540.62       544.02 o                         
   0  16   4       1113.76        937.69       127.02 o                         
   2  16   4      39573.35      38324.45      1345.41 o                         
   4  16   4       1542.96       1778.53        18.97 o                         
   6  16   4       8055.99       8643.61       447.12 o                         
   8  16   4       9745.66      10213.20       395.41 o                         
 -11  17   4         91.41        164.53        50.22 o                         
  -9  17   4        345.93        412.41       112.86 o                         
  -7  17   4       5513.84       5414.26       214.68 o                         
  -5  17   4       3008.50       3421.35        71.78 o                         
  -3  17   4       7607.85       7507.82       116.16 o                         
  -1  17   4        214.05        226.25        11.14 o                         
   1  17   4       2054.61       2086.51        42.64 o                         
   3  17   4      19090.01      18807.16       126.24 o                         
   5  17   4       2616.80       2723.27        81.06 o                         
   7  17   4       5812.23       6236.87       142.74 o                         
   9  17   4        557.73        592.96        68.99 o                         
 -10  18   4        631.65        645.52       105.72 o                         
  -8  18   4       1203.75       1250.73        72.12 o                         
  -6  18   4         96.71         75.58        35.45 o                         
  -4  18   4        488.07        582.79        22.87 o                         
  -2  18   4         53.68         20.75        14.20 o                         
   0  18   4          4.62        -32.69        32.69 o                         
   2  18   4         28.01         34.34        37.07 o                         
   4  18   4          4.38        -23.90        67.80 o                         
   6  18   4        270.94        314.97        16.86 o                         
   8  18   4        110.99         96.27        24.79 o                         
 -11  19   4        358.01        311.83        48.98 o                         
  -9  19   4        105.49         39.79        42.83 o                         
  -7  19   4        741.88        775.28        40.55 o                         
  -5  19   4         23.22         34.42        19.88 o                         
  -3  19   4       2988.97       3115.63        44.43 o                         
  -1  19   4       4510.03       4683.17       119.42 o                         
   1  19   4       1710.18       1698.09        40.54 o                         
   3  19   4       8105.86       7736.07        85.72 o                         
   5  19   4          2.30          5.20        58.96 o                         
   7  19   4       5112.66       5477.50       174.43 o                         
 -10  20   4          2.82         42.87        38.90 o                         
  -8  20   4        785.70        765.45        31.60 o                         
  -6  20   4        146.74        154.20        22.76 o                         
  -4  20   4       2521.22       2539.46        97.97 o                         
  -2  20   4      10996.35      11761.24       329.56 o                         
   0  20   4        421.02        481.75        32.91 o                         
   2  20   4      18266.02      17436.43       122.61 o                         
   4  20   4       3468.28       3339.95        75.59 o                         
   6  20   4       5478.91       4933.56       117.93 o                         
   8  20   4       4488.19       4754.70        55.26 o                         
  -9  21   4         48.79         73.16        39.32 o                         
  -7  21   4       1309.07       1429.28        34.33 o                         
  -5  21   4        487.23        481.49        21.60 o                         
  -3  21   4       1464.17       1461.42        45.63 o                         
  -1  21   4        593.97        533.79        23.32 o                         
   1  21   4       3696.71       3639.42        98.84 o                         
   3  21   4      16065.63      15785.67       131.18 o                         
   5  21   4        416.40        483.41        58.96 o                         
   7  21   4       2489.86       2564.84       107.28 o                         
 -10  22   4         10.80         65.53        39.79 o                         
  -8  22   4          4.33        -26.64        26.64 o                         
  -6  22   4         92.46         81.39        22.89 o                         
  -4  22   4        108.45        131.61        19.35 o                         
  -2  22   4        250.91        296.96        20.75 o                         
   0  22   4        140.20        152.21        74.94 o                         
   2  22   4          2.45         51.69        45.20 o                         
   4  22   4         22.21         23.64        52.73 o                         
   6  22   4         21.22         40.78        69.87 o                         
  -9  23   4         11.51          7.53        36.03 o                         
  -7  23   4        169.51        172.84        33.07 o                         
  -5  23   4         20.06         13.29        24.83 o                         
  -3  23   4       2685.24       2728.27        88.50 o                         
  -1  23   4       1998.69       1853.89        90.01 o                         
   1  23   4       3818.19       3808.64       241.70 o                         
   3  23   4       4464.96       4233.25        89.62 o                         
   5  23   4         27.19        -22.08        82.86 o                         
   7  23   4       1865.57       2178.06        95.59 o                         
  -8  24   4        114.64        119.97        27.39 o                         
  -6  24   4          1.83         36.18        22.77 o                         
  -4  24   4        241.89        208.34        20.06 o                         
  -2  24   4       5966.56       6508.40       137.86 o                         
   0  24   4         79.87        100.92        40.03 o                         
   2  24   4      11147.89      10980.69       103.12 o                         
   4  24   4       3351.18       3383.07        94.29 o                         
   6  24   4       1710.63       1649.97        84.94 o                         
  -9  25   4          2.74        -13.22        35.18 o                         
  -7  25   4        492.29        449.67        26.45 o                         
  -5  25   4        152.77        123.60        21.59 o                         
  -3  25   4       1302.47       1404.09        37.98 o                         
  -1  25   4        676.09        690.58        51.95 o                         
   1  25   4       1218.87       1214.36        50.13 o                         
   3  25   4       5274.36       5239.55        97.93 o                         
   5  25   4        508.20        617.44        88.58 o                         
  -8  26   4         15.66         93.68        37.82 o                         
  -6  26   4          0.58         19.51        23.09 o                         
  -4  26   4         58.69         63.16        19.68 o                         
  -2  26   4        274.33        325.79        20.86 o                         
   0  26   4        193.17        163.13        55.85 o                         
   2  26   4         88.49        120.27        56.89 o                         
   4  26   4         16.01         47.02        78.97 o                         
   6  26   4         12.67         -5.45        93.77 o                         
  -7  27   4        205.32        246.91        24.99 o                         
  -5  27   4          0.03         27.56        22.31 o                         
  -3  27   4       1159.84       1069.12        37.19 o                         
  -1  27   4        351.94        324.39        80.78 o                         
   1  27   4        367.44        413.53        56.11 o                         
   3  27   4       2963.33       2995.77        89.88 o                         
   5  27   4        112.98         32.73        92.47 o                         
  -6  28   4         82.73         79.57        23.88 o                         
  -4  28   4         68.98         48.22        20.59 o                         
  -2  28   4       1710.63       1875.37        96.58 o                         
   0  28   4         48.64         22.60        53.77 o                         
   2  28   4       3939.60       4154.29        81.82 o                         
   4  28   4        818.28        795.37        94.81 o                         
  -5  29   4        253.26        272.94        23.80 o                         
  -3  29   4        509.63        454.98        26.43 o                         
  -1  29   4        153.17        173.52        49.35 o                         
   1  29   4         40.87         -1.82        61.82 o                         
   3  29   4       3200.04       3039.67       102.60 o                         
  -4  30   4          0.11          4.32        20.86 o                         
  -2  30   4         73.83         70.13        50.13 o                         
   0  30   4          3.93         -3.38        54.29 o                         
   2  30   4         60.15         23.38        63.90 o                         
  -3  31   4        466.56        440.23        19.31 o                         
  -1  31   4        174.70        110.14        55.59 o                         
   1  31   4        290.02        146.50        67.80 o                         
 -13   1   5        407.71        418.37        96.24 o                         
 -11   1   5        141.77        183.92        51.95 o                         
  -9   1   5        127.43         88.37        68.32 o                         
  -7   1   5       7483.64       7532.07       204.63 o                         
  -5   1   5        235.49        202.16        17.66 o                         
  -3   1   5      53117.25      54314.48       796.42 o                         
  -1   1   5        163.63        133.88        11.96 o                         
   1   1   5      80279.06      81383.44      2028.16 o                         
   3   1   5      23121.53      21577.02       305.49 o                         
   5   1   5         34.07         41.23        51.56 o                         
   7   1   5      15758.23      14895.95       301.84 o                         
   9   1   5         98.94         70.83        60.73 o                         
 -14   2   5       2295.03       2250.05        84.15 o                         
 -12   2   5          3.49          6.05       112.09 o                         
 -10   2   5       2480.55       2489.81        58.32 o                         
  -8   2   5        161.26        221.80        28.53 o                         
  -6   2   5      19577.34      20276.22       504.35 o                         
  -4   2   5      31212.68      31700.48       371.19 o                         
  -2   2   5      33795.11      32533.83       368.10 o                         
   0   2   5        265.15        305.21        14.01 o                         
   2   2   5     126723.31     119446.63      3775.55 o                         
   4   2   5        149.76        258.24        31.20 o                         
   6   2   5      22873.50      22284.29       431.46 o                         
   8   2   5       7960.59       7291.09        82.47 o                         
  10   2   5       1165.99       1231.99        86.76 o                         
 -13   3   5       1555.67       1514.55        60.04 o                         
 -11   3   5         14.17        -40.55        44.03 o                         
  -9   3   5       1025.31       1035.56        37.13 o                         
  -7   3   5        987.88        926.13        44.93 o                         
  -5   3   5       3576.15       3671.86        41.28 o                         
  -3   3   5      28896.76      29050.62       220.12 o                         
  -1   3   5         85.05        139.07        20.10 o                         
   1   3   5      87490.80      80848.43      1775.88 o                         
   3   3   5      23208.69      22352.05       223.72 o                         
   5   3   5       1691.81       1504.87        46.26 o                         
   7   3   5      14103.84      13926.46       189.10 o                         
   9   3   5        264.21        290.85        70.13 o                         
 -14   4   5        478.92        317.40       118.71 o                         
 -12   4   5        128.02        118.98        46.91 o                         
 -10   4   5         16.38        -11.89        38.07 o                         
  -8   4   5        369.06        428.53        31.61 o                         
  -6   4   5         10.72         80.02        32.62 o                         
  -4   4   5       6701.68       7791.99       114.20 o                         
  -2   4   5        257.94        531.52        49.96 o                         
   0   4   5       3799.97       3679.36       126.65 o                         
   2   4   5         77.34        119.46        22.35 o                         
   4   4   5       1138.59       1230.64        40.63 o                         
   6   4   5         71.83         37.72        79.36 o                         
   8   4   5        366.48        427.72        42.50 o                         
  10   4   5         82.24        120.29        49.80 o                         
 -13   5   5        501.33        452.71        51.10 o                         
 -11   5   5        533.75        447.51        39.31 o                         
  -9   5   5        419.50        641.41        56.11 o                         
  -7   5   5      14323.37      15402.39       162.95 o                         
  -5   5   5        414.58        549.74        16.49 o                         
  -3   5   5      15663.69      14780.51       210.30 o                         
  -1   5   5       8582.77       8502.80       187.22 o                         
   1   5   5      42224.93      37112.05       943.13 o                         
   3   5   5      13718.32      11047.13       124.95 o                         
   5   5   5        904.27        899.28        44.71 o                         
   7   5   5      12488.82      11541.24       595.23 o                         
   9   5   5        476.43        441.40        47.13 o                         
 -14   6   5       1325.59       1160.73       116.24 o                         
 -12   6   5          4.77        -40.82        40.82 o                         
 -10   6   5       4139.61       3966.53        75.20 o                         
  -8   6   5        493.80        408.01        28.29 o                         
  -6   6   5      17702.32      17267.92       512.75 o                         
  -4   6   5      40408.76      41601.00       423.97 o                         
  -2   6   5      20572.53      18800.69       489.80 o                         
   0   6   5        837.73        676.64        17.28 o                         
   2   6   5      95243.29      87445.55      2584.49 o                         
   4   6   5        744.56        907.40        42.60 o                         
   6   6   5      19478.60      19244.61       272.61 o                         
   8   6   5       3092.47       2942.32        65.45 o                         
  10   6   5       4218.26       3845.63        87.80 o                         
 -13   7   5        571.29        566.17        52.07 o                         
 -11   7   5          8.20         24.80        41.42 o                         
  -9   7   5        260.40        204.95        30.31 o                         
  -7   7   5       4231.88       4426.30        56.77 o                         
  -5   7   5       2320.05       2734.71       106.25 o                         
  -3   7   5      46276.08      51332.87      1666.70 o                         
  -1   7   5      19446.52      18915.63       462.85 o                         
   1   7   5      47901.20      41978.47       814.11 o                         
   3   7   5      21131.44      20077.03       485.74 o                         
   5   7   5       2108.40       2192.83        50.26 o                         
   7   7   5      10970.39      10327.62        77.55 o                         
   9   7   5          2.70         37.96        56.09 o                         
 -12   8   5         73.40        124.04        69.74 o                         
 -10   8   5         53.39         73.91        58.83 o                         
  -8   8   5        108.64        124.62        28.04 o                         
  -6   8   5        484.98        510.59        21.17 o                         
  -4   8   5       8437.36      10078.22       215.43 o                         
  -2   8   5       1979.63       2731.05        86.26 o                         
   0   8   5        562.78        415.33        34.68 o                         
   2   8   5         50.24        101.66        14.28 o                         
   4   8   5        594.33        636.37        72.34 o                         
   6   8   5         98.26         81.98        38.63 o                         
   8   8   5          6.16         78.71        47.31 o                         
  10   8   5         20.22         21.66        48.86 o                         
 -13   9   5       1134.64       1237.53       116.37 o                         
 -11   9   5         98.16         51.40        44.43 o                         
  -9   9   5        553.94        584.62        27.01 o                         
  -7   9   5       5716.83       6340.69       299.57 o                         
  -5   9   5       3594.92       3427.88        55.87 o                         
  -3   9   5      14727.03      15559.98       652.87 o                         
  -1   9   5       8400.50       8363.41       304.00 o                         
   1   9   5      34003.38      33446.85      1215.34 o                         
   3   9   5       7819.97       8533.19       478.52 o                         
   5   9   5       5622.20       5824.86       110.27 o                         
   7   9   5       9920.01      10164.05       147.54 o                         
   9   9   5        149.72        142.69        50.28 o                         
 -12  10   5         33.74         33.70        45.71 o                         
 -10  10   5       1140.72       1187.59        43.39 o                         
  -8  10   5        898.73        959.08        34.85 o                         
  -6  10   5      14986.36      16114.68       582.29 o                         
  -4  10   5      46160.68      47031.64      1552.77 o                         
  -2  10   5      17235.60      18082.22       496.04 o                         
   0  10   5       1166.44       1355.31        54.30 o                         
   2  10   5      95828.98      94334.95      3599.53 o                         
   4  10   5          9.85         31.40        45.20 o                         
   6  10   5      11369.97      11189.64       241.57 o                         
   8  10   5       3372.41       3436.49        81.17 o                         
  10  10   5       2635.17       2523.57        54.42 o                         
 -13  11   5        153.34         78.08        52.49 o                         
 -11  11   5         12.99        -20.73        53.00 o                         
  -9  11   5         21.92         58.44        40.65 o                         
  -7  11   5       8874.61       8496.60       270.24 o                         
  -5  11   5       2767.48       3048.99        52.85 o                         
  -3  11   5      33150.70      34832.89       831.60 o                         
  -1  11   5       9333.72       9243.05       432.07 o                         
   1  11   5      35885.15      37794.66      1643.58 o                         
   3  11   5      16385.69      16392.74       595.91 o                         
   5  11   5       1924.85       1856.58        37.29 o                         
   7  11   5      11278.34      10929.46       217.29 o                         
   9  11   5          1.61         28.72        36.19 o                         
 -12  12   5         62.35        119.83        43.01 o                         
 -10  12   5         18.63        -26.69        40.13 o                         
  -8  12   5        242.42        211.11        25.69 o                         
  -6  12   5         51.88         36.03        19.74 o                         
  -4  12   5          0.08        -12.17        21.93 o                         
  -2  12   5        872.91        992.42        35.02 o                         
   0  12   5         88.27         63.41         9.36 o                         
   2  12   5         62.48         57.28        22.07 o                         
   4  12   5         44.21          9.07        22.94 o                         
   6  12   5        230.30        251.18        34.02 o                         
   8  12   5         52.45         88.13        35.55 o                         
 -13  13   5        597.24        620.68        54.66 o                         
 -11  13   5         12.06         10.96        46.35 o                         
  -9  13   5        162.13        140.43        43.51 o                         
  -7  13   5       2370.11       2391.45        35.17 o                         
  -5  13   5         12.77         19.13        20.94 o                         
  -3  13   5      21674.74      21705.46       582.79 o                         
  -1  13   5        700.61        610.09        13.61 o                         
   1  13   5      40403.38      44187.45      3625.88 o                         
   3  13   5       5158.13       5607.60       233.69 o                         
   5  13   5        307.10        208.02        27.13 o                         
   7  13   5       7746.24       7778.30       228.58 o                         
   9  13   5         72.79         86.44        36.11 o                         
 -12  14   5         16.23         65.56        55.46 o                         
 -10  14   5        332.37        290.96        50.00 o                         
  -8  14   5        272.67        412.69        28.01 o                         
  -6  14   5      12297.81      12772.75       319.47 o                         
  -4  14   5      22651.95      22164.80       572.52 o                         
  -2  14   5      17189.96      15285.91       367.96 o                         
   0  14   5       1165.48        994.80        15.29 o                         
   2  14   5      73487.26      84796.35      6533.79 o                         
   4  14   5         44.38         38.68        22.05 o                         
   6  14   5       8477.06       8730.62       473.99 o                         
   8  14   5       4055.66       4042.85       158.02 o                         
 -11  15   5        119.12        156.09        41.16 o                         
  -9  15   5        211.81        225.56        30.47 o                         
  -7  15   5        387.79        418.62        29.67 o                         
  -5  15   5       1372.23       1471.67        60.52 o                         
  -3  15   5      17436.43      16567.75       769.22 o                         
  -1  15   5       2455.75       2349.64        47.24 o                         
   1  15   5      30088.72      29115.59       407.04 o                         
   3  15   5       5193.08       6404.40       334.46 o                         
   5  15   5        613.73        619.05        18.91 o                         
   7  15   5       8630.70       9085.20       162.30 o                         
   9  15   5         34.59         24.92        36.13 o                         
 -12  16   5         11.50        -38.12        54.74 o                         
 -10  16   5         57.75         91.43        42.13 o                         
  -8  16   5       2269.05       2012.57       108.85 o                         
  -6  16   5        119.99        162.49        29.72 o                         
  -4  16   5       2017.28       2331.38        60.81 o                         
  -2  16   5          1.43         -1.47        16.39 o                         
   0  16   5        289.79        440.61        36.50 o                         
   2  16   5        147.54        182.78        46.38 o                         
   4  16   5        207.57        220.59        31.03 o                         
   6  16   5        643.30        707.20        63.77 o                         
   8  16   5        156.45        102.70        41.12 o                         
 -11  17   5         30.25         66.96        48.27 o                         
  -9  17   5        190.97        200.66        32.48 o                         
  -7  17   5       2933.33       2967.27        34.96 o                         
  -5  17   5         85.45        120.22        29.58 o                         
  -3  17   5       5514.75       5907.64       119.02 o                         
  -1  17   5        487.78        520.10        23.37 o                         
   1  17   5      14991.05      14492.23       252.87 o                         
   3  17   5       4256.82       3968.30        78.45 o                         
   5  17   5         74.14        104.63        13.71 o                         
   7  17   5       4854.65       5222.11       127.89 o                         
 -12  18   5         43.25        118.45        88.06 o                         
 -10  18   5         87.73         52.76        69.10 o                         
  -8  18   5        423.79        436.46        27.82 o                         
  -6  18   5       1222.92       1226.25        70.76 o                         
  -4  18   5      11739.15      12321.95       293.42 o                         
  -2  18   5      16646.03      16905.65       679.88 o                         
   0  18   5        638.44        648.12        56.37 o                         
   2  18   5      26824.80      26607.56      1109.94 o                         
   4  18   5         29.91        137.41        53.77 o                         
   6  18   5      11202.82      11858.61       307.40 o                         
   8  18   5       1148.63       1232.91        27.61 o                         
 -11  19   5          3.63        -28.66        47.30 o                         
  -9  19   5         12.87          1.96        34.08 o                         
  -7  19   5        239.87        222.74        25.72 o                         
  -5  19   5       3199.72       3193.98       127.90 o                         
  -3  19   5       5915.60       6398.07       192.13 o                         
  -1  19   5       6664.41       6287.12        61.16 o                         
   1  19   5      12258.81      12057.26       471.59 o                         
   3  19   5       6879.70       6702.24        89.10 o                         
   5  19   5        335.52        520.03        79.49 o                         
   7  19   5       4457.59       4534.00        29.41 o                         
 -10  20   5        104.06         82.65        50.09 o                         
  -8  20   5         10.81         44.55        30.72 o                         
  -6  20   5        233.47        273.31        24.90 o                         
  -4  20   5       3977.77       3902.30       124.40 o                         
  -2  20   5          6.35          0.15        14.48 o                         
   0  20   5        162.60        112.13        67.80 o                         
   2  20   5        846.01        885.02        39.57 o                         
   4  20   5        131.46        187.54        75.07 o                         
   6  20   5          2.79         68.84        73.51 o                         
   8  20   5        131.84        121.05        26.75 o                         
 -11  21   5          4.19        -14.45        52.21 o                         
  -9  21   5         30.81         50.34        33.62 o                         
  -7  21   5       1503.60       1596.57        32.63 o                         
  -5  21   5         80.20         60.15        24.51 o                         
  -3  21   5       5701.00       5876.57       118.55 o                         
  -1  21   5       2128.15       2142.41        39.31 o                         
   1  21   5       6283.86       6314.45       216.51 o                         
   3  21   5        915.23       1020.32        81.04 o                         
   5  21   5        716.34        713.81        73.51 o                         
   7  21   5       1969.23       2099.09       124.42 o                         
 -10  22   5        207.04        249.07        45.31 o                         
  -8  22   5        345.35        326.80        31.19 o                         
  -6  22   5       2024.04       2125.40        74.04 o                         
  -4  22   5       6013.74       6180.20       161.86 o                         
  -2  22   5      15565.83      15504.62       401.10 o                         
   0  22   5        470.00        379.42        37.59 o                         
   2  22   5       9384.94       9703.73       112.21 o                         
   4  22   5        297.61        244.95        55.85 o                         
   6  22   5       4389.08       4434.57       125.20 o                         
  -9  23   5         97.23         88.40        30.72 o                         
  -7  23   5       1865.94       1876.89        33.35 o                         
  -5  23   5        363.46        378.02        21.13 o                         
  -3  23   5       5967.69       6330.45       120.35 o                         
  -1  23   5       3568.45       3451.36       301.71 o                         
   1  23   5       9568.04       9842.43       410.42 o                         
   3  23   5       3174.07       2989.28        83.12 o                         
   5  23   5        470.01        430.94        87.02 o                         
  -8  24   5          2.39         15.15        27.85 o                         
  -6  24   5        182.63        206.28        25.34 o                         
  -4  24   5        221.08        197.56        20.71 o                         
  -2  24   5         75.13         79.81        13.26 o                         
   0  24   5         35.35         63.58        43.77 o                         
   2  24   5         46.39        -26.75        63.38 o                         
   4  24   5         70.53        111.70        84.42 o                         
   6  24   5          0.94         41.04        74.29 o                         
  -9  25   5        202.32        230.80        33.45 o                         
  -7  25   5        400.20        386.59        38.47 o                         
  -5  25   5        153.84        122.79        23.83 o                         
  -3  25   5       3016.67       3054.49        94.22 o                         
  -1  25   5       1415.63       1401.89       134.16 o                         
   1  25   5       2408.70       2517.04        66.50 o                         
   3  25   5       1279.10       1280.60        65.20 o                         
   5  25   5        582.52        468.34        93.77 o                         
  -8  26   5        286.36        295.92        39.35 o                         
  -6  26   5       1655.43       1699.28        66.96 o                         
  -4  26   5       4627.03       4856.13       123.16 o                         
  -2  26   5       4652.41       4382.97       112.74 o                         
   0  26   5        299.32        290.66        40.31 o                         
   2  26   5       9308.52       9563.46       112.47 o                         
   4  26   5          6.65         74.03        86.50 o                         
  -7  27   5        363.22        335.21        28.76 o                         
  -5  27   5         72.10         52.19        22.58 o                         
  -3  27   5       2821.64       2997.27       105.60 o                         
  -1  27   5        590.40        590.38        43.78 o                         
   1  27   5       4880.19       4712.25        94.03 o                         
   3  27   5       1161.87       1197.74        81.30 o                         
  -6  28   5         62.62         24.90        27.27 o                         
  -4  28   5          2.99         -3.19        21.57 o                         
  -2  28   5          9.04         61.78        40.05 o                         
   0  28   5          6.67         20.52        54.29 o                         
   2  28   5         19.94          4.16        57.93 o                         
  -5  29   5         19.94         35.52        26.42 o                         
  -3  29   5       1707.96       1710.99        45.67 o                         
  -1  29   5        188.38        178.27        41.89 o                         
   1  29   5       1635.95       1635.69        84.68 o                         
   3  29   5        631.93        125.20        81.82 o                         
  -4  30   5       2471.79       2447.08        96.27 o                         
  -2  30   5       1615.17       1661.46       141.57 o                         
   0  30   5        346.28        334.83        55.59 o                         
  -3  31   5       1119.95        870.91       177.92 o                         
  -1  31   5        488.87        393.27        62.86 o                         
 -14   0   6        289.47         30.91       102.86 o                         
 -12   0   6       3070.57       2928.24        82.86 o                         
 -10   0   6       6218.38       6006.61        80.26 o                         
  -8   0   6      54545.88      55874.24      2195.59 o                         
  -6   0   6       1247.24       1392.93        38.83 o                         
  -4   0   6      87865.37      87335.86      3205.14 o                         
  -2   0   6       6606.22       5552.33       311.19 o                         
   0   0   6      28560.72      25035.39      1059.29 o                         
   2   0   6      53396.13      48462.97      2963.17 o                         
   4   0   6        325.49        246.51        54.81 o                         
   6   0   6      10502.47      10592.62       117.15 o                         
   8   0   6       1029.52        968.11        79.49 o                         
  10   0   6         98.36          9.35        76.63 o                         
 -13   1   6       1969.16       1967.58        62.37 o                         
 -11   1   6        176.67        163.32        40.63 o                         
  -9   1   6       4167.22       4193.08        48.35 o                         
  -7   1   6      14092.18      14613.66       373.84 o                         
  -5   1   6      22503.74      25904.25       275.68 o                         
  -3   1   6      48327.16      46816.97       928.54 o                         
  -1   1   6        353.20        293.93        14.32 o                         
   1   1   6      50917.93      47073.18      1369.08 o                         
   3   1   6       5510.87       5334.74       102.35 o                         
   5   1   6        935.44        936.39        55.20 o                         
   7   1   6         12.80         76.71        87.80 o                         
   9   1   6        182.88        131.39        53.08 o                         
 -14   2   6         69.70         48.71        67.02 o                         
 -12   2   6        238.35        248.17        58.23 o                         
 -10   2   6       1236.17       1141.76        69.36 o                         
  -8   2   6          0.05        -11.63        22.49 o                         
  -6   2   6        634.66        658.22        43.12 o                         
  -4   2   6       4215.01       5000.30        88.78 o                         
  -2   2   6         68.76         44.28        25.64 o                         
   0   2   6        763.03       1233.72        16.60 o                         
   2   2   6          0.60         -7.87        22.36 o                         
   4   2   6        121.78        347.20        28.98 o                         
   6   2   6        269.30        194.50        44.83 o                         
   8   2   6        303.84        283.64        49.04 o                         
  10   2   6         84.74         43.51        62.85 o                         
 -13   3   6       3201.10       3090.17        80.65 o                         
 -11   3   6         76.97         84.82        58.32 o                         
  -9   3   6       2009.13       2159.74        69.15 o                         
  -7   3   6      11933.65      11289.54       155.86 o                         
  -5   3   6      13060.54      13075.97       356.18 o                         
  -3   3   6      42018.51      41874.08       753.34 o                         
  -1   3   6       5279.07       5863.69       103.70 o                         
   1   3   6      47908.01      45437.31      1512.94 o                         
   3   3   6       1161.95       1079.45        32.99 o                         
   5   3   6       1330.41       1096.72        53.77 o                         
   7   3   6         63.86        102.05        50.78 o                         
   9   3   6          4.56          8.02        56.82 o                         
 -14   4   6        513.52        394.14        70.90 o                         
 -12   4   6       1659.56       1664.94        54.63 o                         
 -10   4   6       3127.70       3035.18        49.31 o                         
  -8   4   6      44161.08      42105.94       264.39 o                         
  -6   4   6         15.72         25.00        16.78 o                         
  -4   4   6      90845.74      95029.54       266.27 o                         
  -2   4   6      39817.98      39349.72       696.24 o                         
   0   4   6      65056.77      61160.28      2114.96 o                         
   2   4   6      26753.74      24120.69       846.58 o                         
   4   4   6        163.43        204.32        28.69 o                         
   6   4   6      15414.51      16032.96       317.94 o                         
   8   4   6         47.02         81.77        96.50 o                         
  10   4   6          9.74         10.70        66.50 o                         
 -13   5   6       1212.71       1358.94        67.66 o                         
 -11   5   6        347.59        380.11        68.97 o                         
  -9   5   6       1943.41       1892.67        37.00 o                         
  -7   5   6      24574.79      24450.47       394.54 o                         
  -5   5   6      25952.18      25182.02       599.67 o                         
  -3   5   6      40499.88      39425.07       894.68 o                         
  -1   5   6        735.29        794.37        20.92 o                         
   1   5   6      39983.63      32358.77       907.43 o                         
   3   5   6       1236.27       1422.36        22.28 o                         
   5   5   6       1948.20       1688.57        38.67 o                         
   7   5   6        328.20        335.74        49.09 o                         
   9   5   6         19.31        -50.46        50.62 o                         
 -14   6   6         48.41         98.62        69.96 o                         
 -12   6   6        312.82        310.25        44.55 o                         
 -10   6   6        898.94       1043.61        41.98 o                         
  -8   6   6         14.30         62.70        25.71 o                         
  -6   6   6       7583.31       8361.57       112.25 o                         
  -4   6   6       1831.77       2296.82        95.79 o                         
  -2   6   6       1132.28       1530.01        31.09 o                         
   0   6   6        188.84        145.35        31.83 o                         
   2   6   6          0.16        -10.50        18.78 o                         
   4   6   6        146.56        155.66        46.64 o                         
   6   6   6          9.01         30.18        39.49 o                         
   8   6   6        251.70        247.19        57.82 o                         
  10   6   6         11.02          4.40        68.81 o                         
 -13   7   6        881.04        897.16       119.36 o                         
 -11   7   6         26.11         43.51        45.44 o                         
  -9   7   6       4023.21       3937.98        84.26 o                         
  -7   7   6      19159.90      20051.01       763.51 o                         
  -5   7   6      18534.38      18822.98       444.40 o                         
  -3   7   6      27975.44      27065.75       847.03 o                         
  -1   7   6       1457.66       1418.27        48.40 o                         
   1   7   6      45385.68      43661.04       973.61 o                         
   3   7   6        550.18        776.85        31.76 o                         
   5   7   6       5396.86       5872.62       149.49 o                         
   7   7   6       1030.18       1064.40        75.72 o                         
   9   7   6         10.88         13.38        56.46 o                         
 -12   8   6       1376.57       1232.87        53.36 o                         
 -10   8   6        988.57       1019.23        68.22 o                         
  -8   8   6      35386.09      36004.30       766.65 o                         
  -6   8   6         41.82         30.35        16.92 o                         
  -4   8   6      28971.94      29246.52       967.38 o                         
  -2   8   6      43241.75      40877.42      1288.07 o                         
   0   8   6      62317.84      58293.99      2787.33 o                         
   2   8   6      10331.29      10723.87       167.37 o                         
   4   8   6        216.25        196.54        27.92 o                         
   6   8   6      14827.82      14338.75       454.05 o                         
   8   8   6        214.62        207.14        49.67 o                         
 -13   9   6       1984.47       2096.24       234.69 o                         
 -11   9   6         49.74         64.58        51.39 o                         
  -9   9   6       1646.38       1798.95        34.48 o                         
  -7   9   6      22457.41      21839.90       579.48 o                         
  -5   9   6      13171.06      13853.44       426.32 o                         
  -3   9   6      14467.45      14042.40       383.16 o                         
  -1   9   6       1731.44       1984.76        35.53 o                         
   1   9   6      24732.91      24523.36       641.12 o                         
   3   9   6       1858.96       1883.09        92.60 o                         
   5   9   6       2723.62       3019.20       101.69 o                         
   7   9   6        149.12        113.94        45.78 o                         
   9   9   6         16.21        -23.32        45.34 o                         
 -12  10   6         53.23        -43.23        51.61 o                         
 -10  10   6        111.32        111.49        51.63 o                         
  -8  10   6        113.02         56.87        28.35 o                         
  -6  10   6        182.80        141.71        23.89 o                         
  -4  10   6          0.80         64.53        17.66 o                         
  -2  10   6        989.29       1310.03        55.55 o                         
   0  10   6        749.03        709.76        36.02 o                         
   2  10   6          0.32         30.34        16.58 o                         
   4  10   6        116.38         71.10        33.26 o                         
   6  10   6          5.08         24.82        67.54 o                         
   8  10   6         40.96        -25.86        52.56 o                         
 -13  11   6        209.61        152.76        68.39 o                         
 -11  11   6          1.43         18.72        47.28 o                         
  -9  11   6       2073.08       2238.80        57.81 o                         
  -7  11   6      13016.34      13216.31       138.64 o                         
  -5  11   6       6573.15       6570.29       108.19 o                         
  -3  11   6      21058.46      20957.35       778.25 o                         
  -1  11   6         11.71          6.78        12.04 o                         
   1  11   6      38223.38      38119.62      1503.66 o                         
   3  11   6        878.37        747.28        39.07 o                         
   5  11   6        863.63        864.35        43.64 o                         
   7  11   6        856.95        806.98        51.56 o                         
   9  11   6         51.32          1.40        38.97 o                         
 -12  12   6        945.32        997.54        60.35 o                         
 -10  12   6        892.70        869.57        52.43 o                         
  -8  12   6      21219.55      22419.47       500.73 o                         
  -6  12   6        289.70        361.88        24.89 o                         
  -4  12   6      29775.06      28602.33       729.76 o                         
  -2  12   6      32620.60      31901.70      1715.16 o                         
   0  12   6      30276.20      28156.19      1320.71 o                         
   2  12   6      11304.47      10950.56       343.11 o                         
   4  12   6        126.45        174.56        30.65 o                         
   6  12   6       8356.99       8555.20       273.91 o                         
   8  12   6        555.43        591.55        62.73 o                         
 -13  13   6       1132.31       1076.26        65.85 o                         
 -11  13   6          1.91         33.44        51.15 o                         
  -9  13   6       2317.53       2616.86       107.47 o                         
  -7  13   6       9250.98       9354.00        73.92 o                         
  -5  13   6      11694.49      11636.60       415.72 o                         
  -3  13   6      28269.62      28675.22       568.95 o                         
  -1  13   6        546.46        653.09        34.57 o                         
   1  13   6      22715.75      24453.64      1042.26 o                         
   3  13   6        532.46        523.43        27.13 o                         
   5  13   6       1690.62       1716.31        98.45 o                         
   7  13   6        562.96        570.96        99.23 o                         
   9  13   6         41.89         74.18        40.52 o                         
 -12  14   6         42.77        107.93        90.27 o                         
 -10  14   6         93.51         81.08        31.08 o                         
  -8  14   6        154.63        200.33        28.55 o                         
  -6  14   6        257.54        232.58        28.53 o                         
  -4  14   6        801.27        792.71        19.15 o                         
  -2  14   6        245.85        267.90        23.95 o                         
   0  14   6          5.36         33.43        21.71 o                         
   2  14   6         13.19         10.82        15.59 o                         
   4  14   6        273.43        227.33        47.54 o                         
   6  14   6         66.42         20.27        55.20 o                         
   8  14   6          0.40         22.33        36.17 o                         
 -11  15   6          3.12         21.38        61.04 o                         
  -9  15   6        743.70        845.18        33.15 o                         
  -7  15   6       1730.52       1923.72        32.92 o                         
  -5  15   6       7270.88       7109.61       121.43 o                         
  -3  15   6      16411.58      15477.07       151.22 o                         
  -1  15   6         52.52         54.11        15.02 o                         
   1  15   6      18626.88      21793.23      1328.44 o                         
   3  15   6        712.01        733.81        45.49 o                         
   5  15   6        432.97        481.83        34.90 o                         
   7  15   6        190.70        212.23        35.64 o                         
 -12  16   6        552.63        525.54        54.29 o                         
 -10  16   6       1037.34       1141.54        76.75 o                         
  -8  16   6      20772.51      22536.61       143.67 o                         
  -6  16   6        427.96        500.27        35.75 o                         
  -4  16   6      30868.73      32415.24       987.18 o                         
  -2  16   6      18190.23      18570.72       592.40 o                         
   0  16   6      22682.10      21242.39       482.39 o                         
   2  16   6      11275.04      11584.62       167.41 o                         
   4  16   6         76.29         71.28        13.97 o                         
   6  16   6       8326.18       9329.44       204.85 o                         
   8  16   6        238.59        243.34        32.88 o                         
 -11  17   6         75.81         60.10        48.53 o                         
  -9  17   6       4272.30       4258.29       139.31 o                         
  -7  17   6       5545.24       5694.14       126.24 o                         
  -5  17   6      10296.20      11090.14       306.10 o                         
  -3  17   6      18436.27      18552.79       639.79 o                         
  -1  17   6          0.87          4.69        30.49 o                         
   1  17   6      14533.08      13495.69        75.08 o                         
   3  17   6        480.55        438.14        39.20 o                         
   5  17   6        506.01        614.79        42.29 o                         
   7  17   6        337.41        363.87        31.09 o                         
 -12  18   6         65.89        -14.29        87.54 o                         
 -10  18   6        312.71        276.80        34.14 o                         
  -8  18   6        449.15        472.47        43.59 o                         
  -6  18   6       1408.40       1399.01        28.69 o                         
  -4  18   6       1437.84       1511.19        43.98 o                         
  -2  18   6       1774.33       1506.32        24.72 o                         
   0  18   6         86.48         63.07        42.35 o                         
   2  18   6        101.01        115.94        43.16 o                         
   4  18   6        101.16         49.09        74.03 o                         
   6  18   6          3.56          9.42        17.51 o                         
 -11  19   6          0.69         -6.03        41.16 o                         
  -9  19   6       1087.15       1128.91        32.76 o                         
  -7  19   6       2488.97       2488.43        60.60 o                         
  -5  19   6       5115.32       5168.61       212.20 o                         
  -3  19   6       9612.32       9642.05       241.51 o                         
  -1  19   6       1285.42       1221.92        23.73 o                         
   1  19   6      12470.03      12241.50        75.95 o                         
   3  19   6        793.74        825.51        77.15 o                         
   5  19   6       2607.52       2399.63        87.02 o                         
   7  19   6        102.38         64.71        25.46 o                         
 -10  20   6        556.82        548.19        38.24 o                         
  -8  20   6      15038.15      15325.72       215.59 o                         
  -6  20   6         32.64         28.15        28.12 o                         
  -4  20   6      12287.16      12799.11       462.40 o                         
  -2  20   6      10778.19      11012.37       228.74 o                         
   0  20   6      14455.73      14692.73        87.40 o                         
   2  20   6       3022.93       3217.07        61.84 o                         
   4  20   6        251.13        306.25        88.06 o                         
   6  20   6       5329.93       5075.65       127.02 o                         
 -11  21   6         50.74         17.66        79.75 o                         
  -9  21   6       1511.07       1547.50        39.80 o                         
  -7  21   6       5109.30       5737.20       350.59 o                         
  -5  21   6       5360.33       5567.94       259.24 o                         
  -3  21   6       6876.79       6818.06       245.75 o                         
  -1  21   6        503.19        492.43        43.62 o                         
   1  21   6       4538.65       4620.02        61.70 o                         
   3  21   6        386.05        271.19        74.55 o                         
   5  21   6       1799.60       1672.83       113.77 o                         
 -10  22   6          3.97        -13.21        30.54 o                         
  -8  22   6        251.99        251.22        50.21 o                         
  -6  22   6        181.46        169.46        29.62 o                         
  -4  22   6          0.20          1.76        22.55 o                         
  -2  22   6       1137.34       1097.25        37.08 o                         
   0  22   6         16.90         -0.57        35.75 o                         
   2  22   6         94.07         50.85        43.29 o                         
   4  22   6          3.10         90.40        64.42 o                         
   6  22   6         48.90         76.89       108.32 o                         
  -9  23   6       1061.97        929.37        38.04 o                         
  -7  23   6       2865.56       3075.96        65.59 o                         
  -5  23   6       1911.84       2038.76        74.83 o                         
  -3  23   6       6509.61       6466.30       203.44 o                         
  -1  23   6        187.99        136.15        42.43 o                         
   1  23   6       4618.91       4720.70       375.87 o                         
   3  23   6          4.43         56.11        53.77 o                         
   5  23   6       1903.74       1992.07       101.31 o                         
  -8  24   6       4438.17       4510.18       201.30 o                         
  -6  24   6         47.04         46.26        29.87 o                         
  -4  24   6       6113.34       6689.21       124.03 o                         
  -2  24   6       6946.43       6195.38       225.09 o                         
   0  24   6       8128.74       7876.68       587.57 o                         
   2  24   6        629.93        805.25        75.59 o                         
   4  24   6        264.86        221.57        91.95 o                         
  -9  25   6        272.39        274.83        33.10 o                         
  -7  25   6       2593.92       2841.49        95.19 o                         
  -5  25   6       2146.67       2271.93       113.18 o                         
  -3  25   6       4471.51       4440.55       119.34 o                         
  -1  25   6         19.04          9.23        40.68 o                         
   1  25   6       5189.75       5588.42       494.32 o                         
   3  25   6        375.05        209.88        89.10 o                         
   5  25   6        639.35        599.52       104.68 o                         
  -8  26   6         24.25         49.20        28.79 o                         
  -6  26   6          0.73         27.13        26.15 o                         
  -4  26   6         66.56         40.70        21.37 o                         
  -2  26   6        142.50        109.66        52.21 o                         
   0  26   6        342.42        395.20        86.37 o                         
   2  26   6         15.70         -6.75        67.02 o                         
   4  26   6        108.96        133.51        70.65 o                         
  -7  27   6        501.48        503.06        36.86 o                         
  -5  27   6       1451.48       1545.28        60.14 o                         
  -3  27   6       1696.00       1801.75        49.55 o                         
  -1  27   6          6.37         77.59        46.98 o                         
   1  27   6       2567.46       2382.75        94.29 o                         
   3  27   6         43.52         55.59        78.19 o                         
  -6  28   6         49.57         81.35        28.46 o                         
  -4  28   6       4752.19       5108.53       197.06 o                         
  -2  28   6       3099.44       3125.47       370.02 o                         
   0  28   6       4122.82       4206.28       153.78 o                         
   2  28   6       2977.50       2766.93        92.73 o                         
  -5  29   6       1731.90       1888.66        39.56 o                         
  -3  29   6       1842.05       1756.73        55.04 o                         
  -1  29   6         30.38         39.80        56.76 o                         
   1  29   6       2931.27       2432.10        99.49 o                         
  -4  30   6          2.80          4.39        28.50 o                         
  -2  30   6        122.48        120.31        40.93 o                         
   0  30   6          1.90        -29.09        72.99 o                         
 -13   1   7       2553.00       2449.00       103.77 o                         
 -11   1   7        172.88        219.21        54.16 o                         
  -9   1   7      13198.06      14280.32       331.43 o                         
  -7   1   7       2163.04       2133.32        28.77 o                         
  -5   1   7      17484.72      18997.13       534.08 o                         
  -3   1   7      42328.84      44947.77       681.62 o                         
  -1   1   7       6681.56       5903.08        95.91 o                         
   1   1   7      13633.97      13848.80       374.03 o                         
   3   1   7         84.19         38.34        22.11 o                         
   5   1   7        402.39        492.32        46.42 o                         
   7   1   7       1019.29        971.53        59.39 o                         
   9   1   7         76.39        136.09        72.17 o                         
 -14   2   7       5472.11       5217.14       215.60 o                         
 -12   2   7       5725.11       5739.38        93.90 o                         
 -10   2   7       8518.51       8458.16       156.42 o                         
  -8   2   7      62230.93      63608.01      1282.85 o                         
  -6   2   7       1950.49       1887.67        24.22 o                         
  -4   2   7      83869.02      81797.12      1533.90 o                         
  -2   2   7        550.03        386.32        18.45 o                         
   0   2   7      17286.97      15056.18       203.51 o                         
   2   2   7       8038.15       7038.93       157.69 o                         
   4   2   7       1556.40       1683.69        54.44 o                         
   6   2   7        224.79        238.94        41.49 o                         
   8   2   7         14.12        -18.71        53.71 o                         
 -13   3   7       3902.61       3762.33       106.11 o                         
 -11   3   7        744.10        810.38       107.80 o                         
  -9   3   7      16152.49      16443.52       216.82 o                         
  -7   3   7       1889.30       1579.41        49.94 o                         
  -5   3   7      17024.90      17746.35       471.78 o                         
  -3   3   7      42825.72      43261.38       561.98 o                         
  -1   3   7         28.15         36.64        15.39 o                         
   1   3   7       5922.57       4519.45        77.65 o                         
   3   3   7        196.33         84.35        23.92 o                         
   5   3   7        723.18        614.37        44.21 o                         
   7   3   7        601.34        508.40        44.04 o                         
   9   3   7        428.58        372.39        61.72 o                         
 -14   4   7        356.64        316.34       105.46 o                         
 -12   4   7         10.41        154.43       122.35 o                         
 -10   4   7       2827.23       2583.03        92.51 o                         
  -8   4   7        594.63        522.85        42.78 o                         
  -6   4   7        491.08        751.27        29.51 o                         
  -4   4   7       3740.03       3068.72        85.03 o                         
  -2   4   7        165.49        164.01        15.00 o                         
   0   4   7          2.46         30.84        18.70 o                         
   2   4   7         99.79        123.63        23.12 o                         
   4   4   7        666.18        931.42        36.24 o                         
   6   4   7        244.23        284.86        43.76 o                         
   8   4   7         12.47        -56.97        56.97 o                         
 -13   5   7       2993.16       2869.16        69.53 o                         
 -11   5   7         33.62         20.39        40.92 o                         
  -9   5   7      15098.34      15540.45       656.45 o                         
  -7   5   7        352.01        382.29        25.22 o                         
  -5   5   7      22026.11      19477.36       408.87 o                         
  -3   5   7      56881.30      55554.77      1381.98 o                         
  -1   5   7      19131.70      17362.01       492.99 o                         
   1   5   7       7778.33       7352.25       311.56 o                         
   3   5   7        765.53        986.42        27.86 o                         
   5   5   7       2902.50       2648.77       138.45 o                         
   7   5   7       1349.01       1300.40        51.90 o                         
   9   5   7        658.02        557.51        69.92 o                         
 -14   6   7       6763.82       6253.19       280.80 o                         
 -12   6   7       5472.95       5099.48       151.57 o                         
 -10   6   7       3682.80       3657.23        45.89 o                         
  -8   6   7      46036.68      46529.47       916.81 o                         
  -6   6   7       3244.27       2746.04        64.34 o                         
  -4   6   7      47207.73      43419.27      1170.78 o                         
  -2   6   7      10030.18       9662.52       249.43 o                         
   0   6   7      19412.41      18328.73       490.15 o                         
   2   6   7       3871.88       4698.13       132.05 o                         
   4   6   7        579.09        571.17        29.82 o                         
   6   6   7        233.89        263.57        40.35 o                         
   8   6   7       1284.83       1305.86        65.89 o                         
 -13   7   7       2823.85       2671.20        73.63 o                         
 -11   7   7         93.12         56.08        31.37 o                         
  -9   7   7      22112.06      23599.86       373.25 o                         
  -7   7   7        536.18        589.99        21.65 o                         
  -5   7   7      13746.73      12853.38       234.13 o                         
  -3   7   7      19932.92      17959.42       596.87 o                         
  -1   7   7      33158.28      30935.44       990.40 o                         
   1   7   7       2359.48       2244.94        56.42 o                         
   3   7   7        399.84        653.67        24.61 o                         
   5   7   7       2889.26       2868.11       156.63 o                         
   7   7   7       1567.56       1618.04        59.35 o                         
   9   7   7        640.86        597.89        63.09 o                         
 -12   8   7        155.76        144.19        44.67 o                         
 -10   8   7         27.67         26.06        34.05 o                         
  -8   8   7        393.19        387.28        30.34 o                         
  -6   8   7       1600.37       1795.37        45.48 o                         
  -4   8   7        754.54       1095.27        43.72 o                         
  -2   8   7        361.31        436.31        23.37 o                         
   0   8   7         35.97          3.57        17.94 o                         
   2   8   7         70.35         39.00        22.86 o                         
   4   8   7        180.50        123.22        27.98 o                         
   6   8   7        193.23        246.10        47.53 o                         
   8   8   7        113.30        135.90        51.39 o                         
 -13   9   7       2016.60       1955.27        72.95 o                         
 -11   9   7        135.57        118.89        36.62 o                         
  -9   9   7      19413.38      19900.49       127.78 o                         
  -7   9   7       1716.67       1643.18        48.40 o                         
  -5   9   7       4168.04       4639.18        60.59 o                         
  -3   9   7      20522.65      21331.56       460.73 o                         
  -1   9   7       8423.89       9528.46       374.27 o                         
   1   9   7       7150.54       7179.75       237.13 o                         
   3   9   7       4611.20       4269.65       170.63 o                         
   5   9   7       1904.78       1838.49        38.82 o                         
   7   9   7       1119.41       1144.79        50.75 o                         
   9   9   7        836.31        793.36        97.67 o                         
 -12  10   7       3296.20       3155.93       197.42 o                         
 -10  10   7       6454.40       6920.10        57.02 o                         
  -8  10   7      34637.00      35339.82       155.19 o                         
  -6  10   7       9067.25       9488.82       162.87 o                         
  -4  10   7      35025.36      35435.20      1118.44 o                         
  -2  10   7         62.01         18.39        14.86 o                         
   0  10   7      19812.67      19372.16      1074.36 o                         
   2  10   7       3198.51       2862.34       111.45 o                         
   4  10   7       1792.50       1825.53        63.79 o                         
   6  10   7        282.05        320.76        77.93 o                         
   8  10   7        154.19        105.03        98.84 o                         
 -13  11   7       1554.46       1472.80       192.48 o                         
 -11  11   7          4.20         50.37        33.49 o                         
  -9  11   7      17154.65      18062.21       395.28 o                         
  -7  11   7        198.16        285.25        28.08 o                         
  -5  11   7      11126.52      11461.79       373.62 o                         
  -3  11   7      22620.13      22183.29       689.32 o                         
  -1  11   7      13041.66      14558.15       698.02 o                         
   1  11   7       1569.13       1686.91        96.82 o                         
   3  11   7        881.50        761.37        36.19 o                         
   5  11   7       3083.18       3349.15       180.01 o                         
   7  11   7        903.72        974.27       104.29 o                         
 -12  12   7         12.58          8.56        51.34 o                         
 -10  12   7        127.19         76.22        35.86 o                         
  -8  12   7          0.45         15.08        37.59 o                         
  -6  12   7          1.70         -1.62        25.65 o                         
  -4  12   7        156.44        128.69        16.78 o                         
  -2  12   7        292.20        311.44        16.31 o                         
   0  12   7       2157.22       2253.50       125.82 o                         
   2  12   7          5.65          1.15        26.67 o                         
   4  12   7        687.28        589.18        32.13 o                         
   6  12   7         20.57         36.21        40.81 o                         
   8  12   7         16.10         15.70        54.84 o                         
 -13  13   7       1218.53       1225.98       216.25 o                         
 -11  13   7         81.60         74.34        32.84 o                         
  -9  13   7       9985.51      10371.97       183.70 o                         
  -7  13   7        249.19        311.11        22.83 o                         
  -5  13   7       9479.61       9433.22        43.77 o                         
  -3  13   7      23819.91      24994.08      1095.92 o                         
  -1  13   7       5841.80       5482.48       285.15 o                         
   1  13   7       2461.79       2564.85       132.20 o                         
   3  13   7        149.59         79.27        39.62 o                         
   5  13   7        108.35        194.70        34.43 o                         
   7  13   7        454.96        514.93        95.33 o                         
 -12  14   7       1736.08       1814.74        77.28 o                         
 -10  14   7       4514.07       4699.56        67.79 o                         
  -8  14   7      25929.17      27139.96       403.55 o                         
  -6  14   7       2567.75       2664.04        78.67 o                         
  -4  14   7      53297.54      53908.27      1314.86 o                         
  -2  14   7        822.50        925.01        59.13 o                         
   0  14   7       8455.09       8951.29       478.73 o                         
   2  14   7        841.32        799.02        22.46 o                         
   4  14   7       1326.58       1290.70        61.56 o                         
   6  14   7          2.53         58.31        76.50 o                         
   8  14   7         25.45         27.84        37.47 o                         
 -11  15   7         30.76         33.05        60.93 o                         
  -9  15   7      11947.42      12388.85       390.38 o                         
  -7  15   7       3973.69       3951.36        88.55 o                         
  -5  15   7       4746.47       5328.98       158.04 o                         
  -3  15   7      20281.55      19912.17       551.03 o                         
  -1  15   7       3041.47       2857.00       137.47 o                         
   1  15   7       1460.11       1519.40        91.09 o                         
   3  15   7        182.21        193.73        31.40 o                         
   5  15   7        144.56        168.97        41.82 o                         
   7  15   7        202.43        184.47        45.13 o                         
 -12  16   7         15.58          4.22        54.62 o                         
 -10  16   7        507.15        433.92        36.42 o                         
  -8  16   7          2.25        -12.30        30.38 o                         
  -6  16   7       4064.18       3705.01        37.42 o                         
  -4  16   7         13.37        -14.20        20.00 o                         
  -2  16   7        125.70        106.93        20.42 o                         
   0  16   7         11.86         43.96        19.16 o                         
   2  16   7          2.03        -13.73        18.50 o                         
   4  16   7        311.23        453.81        30.52 o                         
   6  16   7        126.30         83.71        29.65 o                         
 -11  17   7          0.31        -20.24        36.56 o                         
  -9  17   7       7714.85       8404.60       278.31 o                         
  -7  17   7         27.58         16.31        26.09 o                         
  -5  17   7       8606.89       8837.73       127.46 o                         
  -3  17   7      17568.92      17468.58       253.95 o                         
  -1  17   7       1723.06       1580.88        76.10 o                         
   1  17   7       3001.19       3084.39        58.06 o                         
   3  17   7         69.55        143.55        28.20 o                         
   5  17   7        458.29        510.70        53.38 o                         
   7  17   7        293.93        271.73        27.32 o                         
 -10  18   7       3692.73       3977.78       108.46 o                         
  -8  18   7      25112.97      25855.38       455.03 o                         
  -6  18   7        376.02        367.96        23.00 o                         
  -4  18   7      14143.47      14137.72       173.25 o                         
  -2  18   7       1671.78       1688.62        22.93 o                         
   0  18   7       9037.44       8844.42       210.40 o                         
   2  18   7       3029.26       3264.04       193.13 o                         
   4  18   7        178.69        183.92         8.96 o                         
   6  18   7         64.39         63.45        19.39 o                         
 -11  19   7         76.65         54.22        36.52 o                         
  -9  19   7      10183.30       9993.30       194.77 o                         
  -7  19   7        935.75        840.64        45.47 o                         
  -5  19   7       3566.37       3640.17        79.06 o                         
  -3  19   7       5006.48       4783.89        87.44 o                         
  -1  19   7       2863.64       2866.74       102.29 o                         
   1  19   7        910.74        830.79        47.49 o                         
   3  19   7        191.12        107.07        56.54 o                         
   5  19   7        825.40        675.37        96.11 o                         
 -10  20   7         86.09         56.92        49.60 o                         
  -8  20   7          0.56         27.91        29.28 o                         
  -6  20   7        554.72        590.11        27.96 o                         
  -4  20   7        278.07        311.31        28.63 o                         
  -2  20   7          0.06         14.77        18.11 o                         
   0  20   7        141.93        169.12        41.61 o                         
   2  20   7         51.64         81.71        54.74 o                         
   4  20   7        695.42        546.27        95.07 o                         
   6  20   7          6.51         42.60       116.63 o                         
  -9  21   7       3886.17       3836.84       247.22 o                         
  -7  21   7       1452.63       1399.02        47.44 o                         
  -5  21   7       2077.62       2320.43       102.01 o                         
  -3  21   7       7826.73       7520.64       134.96 o                         
  -1  21   7       2223.29       2153.18        48.16 o                         
   1  21   7       3740.16       3711.59       101.82 o                         
   3  21   7        462.12        399.25        92.99 o                         
   5  21   7        319.61        388.08       100.79 o                         
 -10  22   7       1660.62       1525.30        42.14 o                         
  -8  22   7       9291.36       9379.25       388.67 o                         
  -6  22   7       1584.74       1746.15        35.78 o                         
  -4  22   7       7217.62       7021.04        83.22 o                         
  -2  22   7        869.01        878.62        26.69 o                         
   0  22   7      10016.78      10383.38       245.99 o                         
   2  22   7        306.98        305.43        51.85 o                         
   4  22   7        547.32        568.61        74.03 o                         
  -9  23   7       4317.13       4169.48        68.54 o                         
  -7  23   7         27.11         57.31        44.30 o                         
  -5  23   7       3299.62       3336.13        80.62 o                         
  -3  23   7       5678.50       5585.57       185.14 o                         
  -1  23   7       3603.82       3520.93       187.41 o                         
   1  23   7         99.32         89.21        52.24 o                         
   3  23   7        110.59         -2.86        81.82 o                         
   5  23   7        824.25        670.17        86.76 o                         
  -8  24   7        203.23        205.55        31.14 o                         
  -6  24   7          5.66         35.92        30.39 o                         
  -4  24   7         58.36         24.69        24.54 o                         
  -2  24   7         22.12         40.90        33.54 o                         
   0  24   7         28.67         25.40        40.99 o                         
   2  24   7        101.91        142.87        47.50 o                         
   4  24   7         31.39         97.41        87.02 o                         
  -7  25   7        319.21        288.11        49.11 o                         
  -5  25   7       2141.99       2245.94       100.37 o                         
  -3  25   7       2431.15       2544.74        69.31 o                         
  -1  25   7        676.31        734.74        62.08 o                         
   1  25   7       1182.53       1252.59        60.52 o                         
   3  25   7         43.80        -17.14        66.50 o                         
  -8  26   7       5032.33       5262.60       210.57 o                         
  -6  26   7       1176.43       1190.57        71.61 o                         
  -4  26   7       6105.79       6114.87       196.10 o                         
  -2  26   7        407.63        511.57        67.02 o                         
   0  26   7       4085.78       4293.52       321.97 o                         
   2  26   7        431.53        462.37        90.66 o                         
  -7  27   7        114.47         88.48        28.90 o                         
  -5  27   7       1227.55       1301.67        29.35 o                         
  -3  27   7       3297.51       3120.58       129.42 o                         
  -1  27   7       1605.43       1528.72       147.41 o                         
   1  27   7        213.67        203.60        64.09 o                         
  -6  28   7         27.97         49.28        27.40 o                         
  -4  28   7          8.68         28.90        18.12 o                         
  -2  28   7          0.30         58.60        50.01 o                         
   0  28   7          2.19         41.68        47.00 o                         
  -5  29   7        989.16        870.25        32.67 o                         
  -3  29   7       1501.26       1645.38       122.09 o                         
  -1  29   7        482.44        401.66        46.06 o                         
 -14   0   8       4261.58       3831.15       128.84 o                         
 -12   0   8       2041.27       1962.20        78.45 o                         
 -10   0   8      32580.94      31106.79       170.53 o                         
  -8   0   8       3181.33       3238.32        43.84 o                         
  -6   0   8       3801.96       4309.20        43.70 o                         
  -4   0   8      20228.34      20090.01      1554.12 o                         
  -2   0   8      20672.35      19578.13       814.73 o                         
   0   0   8         47.46        -16.93        30.73 o                         
   2   0   8         21.44         14.34        30.62 o                         
   4   0   8        120.69        143.65        45.96 o                         
   6   0   8       2988.78       3077.34        81.30 o                         
   8   0   8       2268.58       2289.76        90.91 o                         
 -13   1   8       3085.97       2998.03        69.82 o                         
 -11   1   8       1496.90       1330.33        83.25 o                         
  -9   1   8       8138.07       8390.05       140.67 o                         
  -7   1   8        156.06        113.92        24.47 o                         
  -5   1   8      10045.41      10096.99       158.89 o                         
  -3   1   8       1990.70       1972.07       101.76 o                         
  -1   1   8       6790.08       7269.71       240.40 o                         
   1   1   8        100.77        299.12        19.90 o                         
   3   1   8         41.36        213.72        24.32 o                         
   5   1   8       4279.32       4458.98        61.67 o                         
   7   1   8        278.76        304.46        51.11 o                         
 -14   2   8         35.52         65.06        54.48 o                         
 -12   2   8       1028.37        926.37        54.98 o                         
 -10   2   8        189.90        193.23        27.87 o                         
  -8   2   8        358.36        359.56        23.94 o                         
  -6   2   8          5.53         -9.92        21.84 o                         
  -4   2   8         70.42         24.68        16.84 o                         
  -2   2   8       2894.51       3019.26        88.41 o                         
   0   2   8        324.39        505.96        23.52 o                         
   2   2   8          4.98        -23.31        23.31 o                         
   4   2   8        398.30        538.88        28.74 o                         
   6   2   8         20.23         21.79        55.68 o                         
   8   2   8        278.01        213.68        77.02 o                         
 -13   3   8       1891.65       1845.88       160.53 o                         
 -11   3   8       6523.61       6304.51       137.03 o                         
  -9   3   8      13408.19      13275.38       113.68 o                         
  -7   3   8       1344.86       1339.24        26.43 o                         
  -5   3   8      14597.59      12428.47       234.79 o                         
  -3   3   8       5403.11       5698.94       174.90 o                         
  -1   3   8         11.65         16.62        25.12 o                         
   1   3   8        219.49        129.60        18.30 o                         
   3   3   8         88.16         55.80        29.32 o                         
   5   3   8       3248.60       3356.57        74.55 o                         
   7   3   8          3.84         -0.83        61.10 o                         
 -14   4   8       4045.67       3307.04        84.91 o                         
 -12   4   8       3013.38       3039.41        70.35 o                         
 -10   4   8      13878.40      13583.37       365.35 o                         
  -8   4   8       2570.32       2427.12        49.55 o                         
  -6   4   8       2814.79       2335.08        53.88 o                         
  -4   4   8      28621.48      28994.46       607.80 o                         
  -2   4   8      11923.74      12567.17       292.71 o                         
   0   4   8       2135.68       2068.53        75.25 o                         
   2   4   8         24.21        -10.72        23.09 o                         
   4   4   8        469.38        580.07        73.23 o                         
   6   4   8       4429.93       4497.80        70.34 o                         
   8   4   8       4619.10       4554.98       378.47 o                         
 -13   5   8       2946.64       2959.35        69.50 o                         
 -11   5   8        430.64        475.52        38.52 o                         
  -9   5   8       7269.97       7198.16       110.93 o                         
  -7   5   8        351.79        410.41        26.48 o                         
  -5   5   8      26111.43      27370.35       931.92 o                         
  -3   5   8        866.76        728.91        32.25 o                         
  -1   5   8        363.81        318.51        19.23 o                         
   1   5   8        119.06         98.30        19.66 o                         
   3   5   8        146.83        100.16        24.09 o                         
   5   5   8       4738.09       5311.27       113.12 o                         
   7   5   8        239.75        210.55        59.85 o                         
 -14   6   8          0.32         74.25        64.76 o                         
 -12   6   8        157.70        147.71        51.42 o                         
 -10   6   8        192.52        197.60        40.21 o                         
  -8   6   8         74.99         97.09        22.66 o                         
  -6   6   8       2853.55       3117.71        69.28 o                         
  -4   6   8         61.98         26.76        20.34 o                         
  -2   6   8       5092.77       5845.67        82.41 o                         
   0   6   8       1211.96       1280.72        45.03 o                         
   2   6   8        458.65        383.79        23.12 o                         
   4   6   8         74.80         27.04        37.81 o                         
   6   6   8         30.43        -18.42        73.25 o                         
   8   6   8         28.76         49.84        64.43 o                         
 -13   7   8       2071.23       1922.80        66.40 o                         
 -11   7   8       1710.20       1654.02        76.13 o                         
  -9   7   8      10493.77      10985.17       170.07 o                         
  -7   7   8        594.43        725.36        24.65 o                         
  -5   7   8      11055.15      11765.81       276.28 o                         
  -3   7   8       1594.12       1161.45        29.98 o                         
  -1   7   8          9.63          2.96        13.79 o                         
   1   7   8        209.11        189.33        31.98 o                         
   3   7   8        166.30        219.98        23.67 o                         
   5   7   8       3356.05       3727.78        59.90 o                         
   7   7   8         61.77         90.90        51.82 o                         
 -12   8   8       3386.85       3507.59        67.03 o                         
 -10   8   8      14524.04      14842.10       248.91 o                         
  -8   8   8       3885.59       4204.35       126.84 o                         
  -6   8   8       3203.91       3640.47       128.07 o                         
  -4   8   8      27295.79      26750.22       799.19 o                         
  -2   8   8       6807.43       6313.73       203.95 o                         
   0   8   8        619.51        765.64        30.63 o                         
   2   8   8       2304.41       2660.61       144.14 o                         
   4   8   8         47.81          8.23        37.37 o                         
   6   8   8       4873.70       5257.79       156.89 o                         
   8   8   8       4512.16       4397.81        81.07 o                         
 -13   9   8       1782.41       1773.66        99.75 o                         
 -11   9   8       3641.11       3653.01       127.52 o                         
  -9   9   8      14739.62      15212.79       193.08 o                         
  -7   9   8         36.32         16.25        24.76 o                         
  -5   9   8      17928.05      17252.22       314.75 o                         
  -3   9   8        551.31        482.52        19.48 o                         
  -1   9   8       1271.02       1203.20        39.52 o                         
   1   9   8       3242.15       3177.24       133.44 o                         
   3   9   8          5.36          4.07        29.83 o                         
   5   9   8       3808.52       4056.50       118.58 o                         
   7   9   8         79.18         61.26        65.59 o                         
 -12  10   8        136.04         70.39        49.24 o                         
 -10  10   8          7.05         -8.59        39.30 o                         
  -8  10   8        104.16         91.54        28.22 o                         
  -6  10   8        107.66         37.33        32.32 o                         
  -4  10   8          4.71         74.87        26.15 o                         
  -2  10   8          6.34          1.28        18.30 o                         
   0  10   8        216.42        233.66        19.95 o                         
   2  10   8        457.60        390.23        21.37 o                         
   4  10   8        387.20        367.33        43.72 o                         
   6  10   8          2.14        -32.75        45.05 o                         
   8  10   8        189.10        127.97        62.52 o                         
 -13  11   8        939.84        916.04        64.04 o                         
 -11  11   8        359.05        352.44        80.44 o                         
  -9  11   8       7641.83       7888.39        58.74 o                         
  -7  11   8        324.80        500.90        30.14 o                         
  -5  11   8       7790.19       7891.61       242.82 o                         
  -3  11   8       1206.90       1467.45        72.39 o                         
  -1  11   8        178.16        162.97        27.33 o                         
   1  11   8       1124.55       1101.00        64.15 o                         
   3  11   8        139.31        168.10        29.46 o                         
   5  11   8       3570.22       3535.36        65.33 o                         
   7  11   8         75.69        117.74        46.15 o                         
 -12  12   8       1722.89       1600.13        46.88 o                         
 -10  12   8      16662.58      17351.97       217.91 o                         
  -8  12   8       2561.66       2621.18        61.48 o                         
  -6  12   8       2568.74       2601.04        68.39 o                         
  -4  12   8      27061.99      27773.40      1339.64 o                         
  -2  12   8       4039.32       4358.11       231.19 o                         
   0  12   8         34.37         47.58        26.54 o                         
   2  12   8        271.45        282.17        21.21 o                         
   4  12   8         13.71        -13.90        31.58 o                         
   6  12   8       1722.23       1803.65       105.72 o                         
 -13  13   8       1626.44       1512.00        68.05 o                         
 -11  13   8       1769.46       1861.17        43.15 o                         
  -9  13   8       6934.94       7476.71        99.40 o                         
  -7  13   8        113.53        135.72        38.05 o                         
  -5  13   8       5837.16       6333.17       173.64 o                         
  -3  13   8         92.70        200.21        21.17 o                         
  -1  13   8        599.93        538.52        34.83 o                         
   1  13   8        678.08        732.29        27.26 o                         
   3  13   8        174.57        247.86        24.25 o                         
   5  13   8       4673.73       4934.77        79.23 o                         
   7  13   8        218.32         68.96        49.05 o                         
 -12  14   8          0.75        -38.61        45.12 o                         
 -10  14   8         13.10         22.03        37.53 o                         
  -8  14   8        156.26        113.08        31.20 o                         
  -6  14   8         41.46         30.80        27.75 o                         
  -4  14   8        708.07        588.96        22.52 o                         
  -2  14   8        908.39        866.08        48.63 o                         
   0  14   8         67.13         58.78        32.27 o                         
   2  14   8         30.44         -6.11        22.45 o                         
   4  14   8        716.88        692.08        33.27 o                         
   6  14   8         80.40         28.03        38.98 o                         
 -11  15   8        597.16        686.94        45.66 o                         
  -9  15   8       7513.77       7747.04       254.50 o                         
  -7  15   8        393.79        356.77        30.71 o                         
  -5  15   8       5595.83       4948.39        57.85 o                         
  -3  15   8       4709.10       5199.82       245.69 o                         
  -1  15   8        160.82        228.39        25.23 o                         
   1  15   8          6.00         22.96        15.74 o                         
   3  15   8        206.99        212.45        27.50 o                         
   5  15   8        529.85        633.23        34.04 o                         
   7  15   8          1.76         45.16        64.68 o                         
 -12  16   8       1137.15       1131.23        52.34 o                         
 -10  16   8       9713.48      10138.27       355.34 o                         
  -8  16   8       2497.10       2534.23        37.98 o                         
  -6  16   8        360.12        317.30        30.34 o                         
  -4  16   8       6571.88       6257.11        50.43 o                         
  -2  16   8       2928.15       2843.22       124.83 o                         
   0  16   8        181.58        181.06        23.96 o                         
   2  16   8          0.01         -4.01        24.77 o                         
   4  16   8        710.08        827.24        31.95 o                         
   6  16   8       1115.32       1184.31        40.92 o                         
 -11  17   8        587.70        639.70        46.49 o                         
  -9  17   8       4727.49       5067.17       213.64 o                         
  -7  17   8        284.27        321.43        33.72 o                         
  -5  17   8       3666.77       3709.91        42.23 o                         
  -3  17   8        387.67        395.16        48.26 o                         
  -1  17   8        423.59        369.24        33.82 o                         
   1  17   8         62.88         79.94        21.14 o                         
   3  17   8         62.04         75.22        54.10 o                         
   5  17   8       3016.70       3303.46       139.62 o                         
 -10  18   8         50.01         62.68        34.81 o                         
  -8  18   8        645.33        659.40        33.69 o                         
  -6  18   8         71.89         87.76        26.94 o                         
  -4  18   8        391.12        390.27        25.27 o                         
  -2  18   8       1743.74       1633.75        65.05 o                         
   0  18   8        153.92        126.32        16.38 o                         
   2  18   8         44.37         58.39        47.34 o                         
   4  18   8        194.15        217.57        14.89 o                         
   6  18   8         26.36         22.36        21.08 o                         
 -11  19   8        833.55        860.01        87.60 o                         
  -9  19   8       5877.22       6078.31       229.35 o                         
  -7  19   8        535.18        579.40        38.61 o                         
  -5  19   8        558.43        584.06        35.42 o                         
  -3  19   8       1782.47       1717.85        27.11 o                         
  -1  19   8        194.46        205.17        20.99 o                         
   1  19   8         54.85        122.42        51.84 o                         
   3  19   8        278.83        207.78        49.96 o                         
   5  19   8        367.46        470.91        37.89 o                         
 -10  20   8       6797.74       6960.37       172.33 o                         
  -8  20   8       2381.40       2302.86        61.32 o                         
  -6  20   8       1170.41       1150.36        30.94 o                         
  -4  20   8       2550.42       2800.31       120.28 o                         
  -2  20   8       1381.81       1327.73        25.38 o                         
   0  20   8        111.12         74.38        52.39 o                         
   2  20   8        574.72        635.19        63.77 o                         
   4  20   8        874.07        849.14        96.37 o                         
  -9  21   8       3909.62       3817.36        54.66 o                         
  -7  21   8        229.60        241.04        30.46 o                         
  -5  21   8       5151.49       5178.26       194.20 o                         
  -3  21   8        274.05        335.06        29.50 o                         
  -1  21   8        865.02        835.38        75.98 o                         
   1  21   8          9.70         -5.60        56.50 o                         
   3  21   8         62.36        -13.25        56.94 o                         
   5  21   8        837.34        768.62       119.49 o                         
 -10  22   8         69.06         42.38        42.16 o                         
  -8  22   8        150.90        135.38        37.58 o                         
  -6  22   8         77.19         56.69        30.49 o                         
  -4  22   8          5.40          1.48        24.39 o                         
  -2  22   8        109.74        130.19        16.64 o                         
   0  22   8          0.66         27.62        49.42 o                         
   2  22   8        177.62        144.20        63.01 o                         
   4  22   8        238.97         65.46        79.23 o                         
  -9  23   8       2166.23       2225.30       168.05 o                         
  -7  23   8          0.05        -15.73        31.63 o                         
  -5  23   8       1443.27       1577.26        31.66 o                         
  -3  23   8        688.76        688.86        26.12 o                         
  -1  23   8        377.99        413.77        38.55 o                         
   1  23   8          9.01         24.78        49.24 o                         
   3  23   8        720.75        631.47        98.45 o                         
  -8  24   8       1135.43       1089.73        63.14 o                         
  -6  24   8        974.58        958.02        45.91 o                         
  -4  24   8       5619.56       5677.69        89.19 o                         
  -2  24   8        398.93        465.59        95.72 o                         
   0  24   8         80.57         40.52        51.67 o                         
   2  24   8        282.73        399.18        66.21 o                         
  -7  25   8         17.49        -32.74        32.74 o                         
  -5  25   8       1648.32       1591.62        44.84 o                         
  -3  25   8        530.68        498.06        22.65 o                         
  -1  25   8        331.36        307.59        51.80 o                         
   1  25   8         27.78         25.42        46.78 o                         
   3  25   8         31.32        -36.63        88.32 o                         
  -6  26   8         79.37         98.97        33.99 o                         
  -4  26   8         34.93         17.57        20.49 o                         
  -2  26   8        305.74        341.81        52.86 o                         
   0  26   8          0.45         39.73        48.51 o                         
   2  26   8          2.11        -76.37        88.06 o                         
  -5  27   8        811.51        836.15        30.86 o                         
  -3  27   8         49.08         14.73        50.05 o                         
  -1  27   8         13.24        -14.40        71.56 o                         
   1  27   8        185.00        162.53        58.17 o                         
  -4  28   8       1424.01       1224.00        76.63 o                         
  -2  28   8        162.86        186.38        53.63 o                         
   0  28   8         32.27          9.04        55.64 o                         
 -13   1   9       1820.15       1792.17        63.24 o                         
 -11   1   9       8925.42       9083.29       286.52 o                         
  -9   1   9       4465.00       4188.82        67.34 o                         
  -7   1   9         64.49         38.42        40.69 o                         
  -5   1   9       5659.36       5102.37       128.82 o                         
  -3   1   9       3496.98       3224.74       110.04 o                         
  -1   1   9      15049.46      15085.13       437.50 o                         
   1   1   9       1115.60       1252.93        69.74 o                         
   3   1   9        265.57        276.71        30.06 o                         
   5   1   9       5222.85       5295.24       207.16 o                         
   7   1   9        853.45        890.04       238.46 o                         
 -14   2   9       5129.24       4491.35        88.80 o                         
 -12   2   9       1135.31       1072.86        55.03 o                         
 -10   2   9      11141.27      10929.73       227.43 o                         
  -8   2   9       1504.59       1668.54        31.06 o                         
  -6   2   9      10009.03       9807.69       291.99 o                         
  -4   2   9         21.40         16.77        19.35 o                         
  -2   2   9         52.82        100.80        19.49 o                         
   0   2   9        640.77        496.70        22.49 o                         
   2   2   9        390.34        374.94        51.85 o                         
   4   2   9      20761.91      21221.30       551.78 o                         
   6   2   9        104.13        116.36        57.04 o                         
   8   2   9       4518.56       4446.15        84.98 o                         
 -13   3   9       1250.65       1209.43       101.31 o                         
 -11   3   9       9951.15      10017.24       300.86 o                         
  -9   3   9         53.87         37.19        28.38 o                         
  -7   3   9          1.60         -9.63        22.08 o                         
  -5   3   9       7672.15       7478.25       276.65 o                         
  -3   3   9       3250.30       3891.10       159.76 o                         
  -1   3   9      15471.37      14201.68       701.53 o                         
   1   3   9        158.37         95.90        23.34 o                         
   3   3   9        315.64        432.52        40.34 o                         
   5   3   9       6397.49       7232.12       348.20 o                         
   7   3   9       1018.50       1068.68        61.45 o                         
 -14   4   9          1.84        -29.52        61.65 o                         
 -12   4   9         24.41         73.87        64.80 o                         
 -10   4   9         63.55        112.85        30.04 o                         
  -8   4   9       2074.81       2172.82        38.54 o                         
  -6   4   9       1019.91        847.23        43.12 o                         
  -4   4   9       1011.41       1089.83        38.95 o                         
  -2   4   9        252.02        282.87        26.40 o                         
   0   4   9       2800.20       2847.51       135.27 o                         
   2   4   9        341.35        469.29        31.78 o                         
   4   4   9        126.36         88.02        52.09 o                         
   6   4   9          8.85        -53.07        53.07 o                         
   8   4   9        123.27         59.68        79.62 o                         
 -13   5   9       1308.21       1271.47        95.59 o                         
 -11   5   9       7266.09       7063.22       173.47 o                         
  -9   5   9       5249.30       5316.27       157.54 o                         
  -7   5   9        438.63        515.86        23.90 o                         
  -5   5   9       2229.95       2507.76        39.12 o                         
  -3   5   9        310.06        212.89        20.05 o                         
  -1   5   9       3190.56       2759.36       115.60 o                         
   1   5   9       1398.96       1350.36        29.02 o                         
   3   5   9       1102.32       1103.98        54.85 o                         
   5   5   9       4504.34       4559.45        69.42 o                         
   7   5   9        173.45        255.95        62.86 o                         
 -12   6   9       2029.31       1892.46        57.81 o                         
 -10   6   9       6299.89       6565.62       133.85 o                         
  -8   6   9        511.76        458.77        45.63 o                         
  -6   6   9       9793.17       9722.45       323.15 o                         
  -4   6   9        108.20         84.84        18.99 o                         
  -2   6   9       2544.97       2750.58       135.57 o                         
   0   6   9       1107.92       1355.57        41.66 o                         
   2   6   9        382.84        400.01        27.48 o                         
   4   6   9      21567.10      21866.28       581.26 o                         
   6   6   9        231.04        273.92        70.78 o                         
 -13   7   9       1000.23        985.81        72.73 o                         
 -11   7   9       8467.31       8214.49        64.65 o                         
  -9   7   9        120.10         81.48        28.83 o                         
  -7   7   9         56.60         30.21        25.63 o                         
  -5   7   9       4942.21       5345.12       218.16 o                         
  -3   7   9        598.57        514.68        19.04 o                         
  -1   7   9       6638.74       7173.35       347.03 o                         
   1   7   9        528.62        605.46        24.86 o                         
   3   7   9       1525.78       1456.62        45.60 o                         
   5   7   9       7499.61       7875.45       378.60 o                         
   7   7   9        489.79        387.04        63.15 o                         
 -12   8   9         91.22         63.63        48.84 o                         
 -10   8   9        128.47        157.41        36.06 o                         
  -8   8   9         75.83         68.27        27.41 o                         
  -6   8   9         22.90          1.26        25.90 o                         
  -4   8   9        648.40        621.72        20.81 o                         
  -2   8   9         96.90        141.42        31.61 o                         
   0   8   9         22.27         46.99        19.91 o                         
   2   8   9        515.59        377.04        41.39 o                         
   4   8   9        696.09        723.10        39.18 o                         
   6   8   9          7.90         47.08        72.73 o                         
 -13   9   9        847.35        934.94        71.81 o                         
 -11   9   9       6680.99       6335.61       357.04 o                         
  -9   9   9        674.89        723.63        53.38 o                         
  -7   9   9        790.17        779.79        49.49 o                         
  -5   9   9        373.72        415.71        22.88 o                         
  -3   9   9          9.28         63.45        18.67 o                         
  -1   9   9       6018.77       6196.02       338.31 o                         
   1   9   9       1074.76       1124.71        38.55 o                         
   3   9   9       2371.09       2296.64        70.41 o                         
   5   9   9       4148.32       4670.80       198.32 o                         
   7   9   9        132.39        241.99        84.42 o                         
 -12  10   9        634.35        645.83        43.12 o                         
 -10  10   9       8112.97       8174.63       224.29 o                         
  -8  10   9        841.08        817.42        37.72 o                         
  -6  10   9       6403.28       6418.31       131.07 o                         
  -4  10   9        453.32        388.24        21.73 o                         
  -2  10   9       6039.61       6477.47       332.09 o                         
   0  10   9        972.88       1048.06        44.26 o                         
   2  10   9        598.23        608.76        25.20 o                         
   4  10   9      16465.93      17118.94       805.03 o                         
   6  10   9         32.51         46.69        48.18 o                         
 -13  11   9       1563.46       1350.67       133.51 o                         
 -11  11   9       5662.83       5496.04        87.33 o                         
  -9  11   9       1486.41       1433.40        41.97 o                         
  -7  11   9          3.20         -8.42        25.02 o                         
  -5  11   9        571.39        605.01        37.46 o                         
  -3  11   9       1893.12       1926.34        68.50 o                         
  -1  11   9       6490.90       6344.70       261.70 o                         
   1  11   9        425.65        468.96        21.54 o                         
   3  11   9       1756.44       1934.87       143.25 o                         
   5  11   9       7626.73       8041.74       196.77 o                         
   7  11   9        183.68        122.69        53.76 o                         
 -12  12   9         13.53         22.21        46.06 o                         
 -10  12   9          3.35        -19.37        29.76 o                         
  -8  12   9        220.75        192.60        33.63 o                         
  -6  12   9        147.02        198.43        23.38 o                         
  -4  12   9         36.30          1.09        22.19 o                         
  -2  12   9          0.63         -3.32        21.77 o                         
   0  12   9         33.74         54.97        19.55 o                         
   2  12   9        371.04        325.15        36.37 o                         
   4  12   9          3.67         -9.36        32.21 o                         
   6  12   9          5.32        -23.03        43.41 o                         
 -11  13   9       3316.66       3270.28        73.12 o                         
  -9  13   9       1093.65       1124.09        35.99 o                         
  -7  13   9         83.23         66.94        33.35 o                         
  -5  13   9       1308.01       1134.11        56.58 o                         
  -3  13   9        269.85        267.36        22.62 o                         
  -1  13   9       4675.14       4886.55       252.66 o                         
   1  13   9       1431.25       1241.81        51.06 o                         
   3  13   9       1817.53       2085.01       102.60 o                         
   5  13   9       1818.07       1923.59        91.56 o                         
 -12  14   9        268.33        184.14        60.97 o                         
 -10  14   9       4507.17       4712.39       127.32 o                         
  -8  14   9        312.35        310.04        37.75 o                         
  -6  14   9       3228.31       3157.63       106.34 o                         
  -4  14   9        214.03        271.48        21.21 o                         
  -2  14   9          9.51        -16.05        24.82 o                         
   0  14   9        670.57        582.92        42.93 o                         
   2  14   9        784.86        786.41        57.09 o                         
   4  14   9      14874.50      16178.40       618.67 o                         
   6  14   9          8.82         14.68        76.37 o                         
 -11  15   9       2829.24       2699.32       127.55 o                         
  -9  15   9        205.15        226.78        31.25 o                         
  -7  15   9         25.89         55.84        30.00 o                         
  -5  15   9       2698.30       2593.10        97.32 o                         
  -3  15   9       2414.72       2536.11       178.05 o                         
  -1  15   9       1330.86       1349.54        82.10 o                         
   1  15   9        161.31        205.04        23.32 o                         
   3  15   9        814.33        950.83        73.50 o                         
   5  15   9       4700.91       4691.38        68.58 o                         
 -12  16   9          6.95         28.73        41.75 o                         
 -10  16   9          5.56         24.43        31.39 o                         
  -8  16   9        170.48        191.52        34.61 o                         
  -6  16   9        828.53        622.85        31.17 o                         
  -4  16   9         46.74          8.41        29.02 o                         
  -2  16   9         39.83         11.89        19.03 o                         
   0  16   9        565.78        628.08        41.20 o                         
   2  16   9          1.63         -6.98        25.58 o                         
   4  16   9        101.95         95.92        46.50 o                         
   6  16   9         93.42        166.14        62.73 o                         
 -11  17   9       2334.97       2228.92        56.56 o                         
  -9  17   9       2771.24       2593.82        68.91 o                         
  -7  17   9        366.29        398.43        32.71 o                         
  -5  17   9        123.02        169.04        27.49 o                         
  -3  17   9        178.74        212.85        19.97 o                         
  -1  17   9       1630.78       1655.73        96.74 o                         
   1  17   9        358.58        476.34        44.56 o                         
   3  17   9        582.08        681.84       122.38 o                         
   5  17   9        536.17        600.50        30.91 o                         
 -10  18   9       3711.25       3664.67        53.09 o                         
  -8  18   9          2.37        -15.49        35.59 o                         
  -6  18   9       2223.66       2212.55        49.67 o                         
  -4  18   9        222.79        190.98        29.33 o                         
  -2  18   9          2.63         13.86        17.18 o                         
   0  18   9        645.16        772.30        54.71 o                         
   2  18   9          0.17        -17.56        17.56 o                         
   4  18   9       7534.28       8496.15       941.23 o                         
 -11  19   9       2290.00       2087.78        52.50 o                         
  -9  19   9        219.02        238.45        35.73 o                         
  -7  19   9         46.78         40.23        29.79 o                         
  -5  19   9       2151.15       2121.54        38.49 o                         
  -3  19   9         76.57         76.24        26.11 o                         
  -1  19   9       1054.46        933.00        52.64 o                         
   1  19   9         30.77        116.42        50.97 o                         
   3  19   9        602.45        637.88        64.16 o                         
   5  19   9       2741.71       2689.42       116.05 o                         
 -10  20   9          0.19         -0.34        38.65 o                         
  -8  20   9        524.90        542.52        35.09 o                         
  -6  20   9        235.48        278.49        34.97 o                         
  -4  20   9        642.14        538.66        27.57 o                         
  -2  20   9        386.65        362.22        23.94 o                         
   0  20   9        136.03        121.91        53.07 o                         
   2  20   9        118.25         95.90        59.79 o                         
   4  20   9        435.10        135.33       119.49 o                         
  -9  21   9       1086.51        979.86        79.76 o                         
  -7  21   9        193.65        125.16        34.42 o                         
  -5  21   9        198.51        216.70        35.22 o                         
  -3  21   9          0.41         13.98        25.14 o                         
  -1  21   9        440.32        451.32        23.72 o                         
   1  21   9        683.29        727.72        52.42 o                         
   3  21   9        815.63        563.74       247.94 o                         
  -8  22   9        306.10        317.92        66.74 o                         
  -6  22   9       1126.59       1088.71        38.22 o                         
  -4  22   9         14.93          9.35        28.21 o                         
  -2  22   9        358.03        354.75        49.02 o                         
   0  22   9        772.43        815.32        63.81 o                         
   2  22   9         43.20         33.05        55.56 o                         
  -9  23   9        263.85        228.64        36.36 o                         
  -7  23   9         15.42         31.26        35.52 o                         
  -5  23   9        385.14        360.44        29.67 o                         
  -3  23   9         40.48         52.93        21.74 o                         
  -1  23   9        983.69       1087.57        53.28 o                         
   1  23   9        687.24        575.23        56.15 o                         
   3  23   9        896.46        837.97        88.58 o                         
  -8  24   9         18.19         12.56        32.71 o                         
  -6  24   9          2.20          4.73        31.58 o                         
  -4  24   9        183.92        198.80        40.92 o                         
  -2  24   9          5.70         27.62        42.17 o                         
   0  24   9          1.22        -21.55        66.38 o                         
   2  24   9         17.06         31.04        58.73 o                         
  -7  25   9          0.30         34.62        34.51 o                         
  -5  25   9        126.37        157.68        46.41 o                         
  -3  25   9         10.64          2.24        25.42 o                         
  -1  25   9        377.92        403.43        54.81 o                         
   1  25   9         50.92         30.61        59.63 o                         
  -6  26   9        371.28        362.31        35.68 o                         
  -4  26   9        299.24        313.88        38.57 o                         
  -2  26   9        256.55        194.56       152.09 o                         
   0  26   9        477.85        471.53        62.40 o                         
  -5  27   9         61.93         72.05        25.16 o                         
  -3  27   9        264.17        304.47        44.01 o                         
  -1  27   9        541.24        563.46        62.08 o                         
 -14   0  10       3255.62       3081.75       121.31 o                         
 -12   0  10       1768.83       1650.71        67.21 o                         
 -10   0  10        749.54        759.00        42.46 o                         
  -8   0  10       1427.09       1428.34        45.82 o                         
  -6   0  10       3181.89       3031.73        41.94 o                         
  -4   0  10       2580.01       2867.48       197.42 o                         
  -2   0  10      38510.98      39090.34      1809.34 o                         
   0   0  10       2125.84       2162.76       138.19 o                         
   2   0  10       2782.27       2569.89       237.03 o                         
   4   0  10      25069.58      25190.39      1764.01 o                         
   6   0  10          9.25         72.73        69.87 o                         
 -13   1  10          2.88        -15.68        68.06 o                         
 -11   1  10       3093.25       3221.85        53.58 o                         
  -9   1  10       1208.57       1263.62        33.21 o                         
  -7   1  10         97.21         46.91        23.39 o                         
  -5   1  10       4231.04       4817.12       130.55 o                         
  -3   1  10       1875.73       1786.58        61.26 o                         
  -1   1  10       9271.28       9792.46       377.59 o                         
   1   1  10        679.81        638.37        37.61 o                         
   3   1  10      10342.97      10251.52       420.22 o                         
   5   1  10        361.70        423.63        50.78 o                         
   7   1  10        924.39        892.30        71.04 o                         
 -14   2  10          9.36         14.00        62.33 o                         
 -12   2  10          0.01         29.03        37.03 o                         
 -10   2  10        155.73        200.92        29.99 o                         
  -8   2  10         16.96        -21.00        25.70 o                         
  -6   2  10        811.24        946.50        31.72 o                         
  -4   2  10         23.08         88.50        20.61 o                         
  -2   2  10        972.73       1013.58        28.79 o                         
   0   2  10         69.11        128.07        22.28 o                         
   2   2  10        108.26        123.90        36.74 o                         
   4   2  10        184.60        160.77        39.72 o                         
   6   2  10         20.66        -21.50        60.28 o                         
 -13   3  10         34.65         -7.82        63.40 o                         
 -11   3  10         64.86         18.34        35.19 o                         
  -9   3  10        979.15       1065.32        40.59 o                         
  -7   3  10        836.96        967.55        29.69 o                         
  -5   3  10       7617.54       7354.33       312.01 o                         
  -3   3  10       1993.34       2125.58       107.90 o                         
  -1   3  10       8800.03       8867.52       262.19 o                         
   1   3  10        845.46        770.03        29.23 o                         
   3   3  10      12306.06      12373.80       494.90 o                         
   5   3  10        239.06        243.78        49.55 o                         
   7   3  10       1027.96       1038.65        70.97 o                         
 -12   4  10       2822.83       2991.36        58.42 o                         
 -10   4  10         27.82         -1.36        27.67 o                         
  -8   4  10       3673.70       3520.93        95.40 o                         
  -6   4  10       1069.48       1059.70        29.70 o                         
  -4   4  10       2412.70       2447.00        65.91 o                         
  -2   4  10      20205.64      19604.13       888.43 o                         
   0   4  10       7785.23       7786.85       318.95 o                         
   2   4  10       4482.40       4992.89       328.74 o                         
   4   4  10      20943.85      21911.36       956.74 o                         
   6   4  10         48.44         -2.28        47.81 o                         
 -13   5  10        166.41        156.69        57.20 o                         
 -11   5  10       1853.69       1881.20        51.74 o                         
  -9   5  10       3101.22       3138.52        49.53 o                         
  -7   5  10          3.38         37.72        23.57 o                         
  -5   5  10       2126.79       1532.76        43.45 o                         
  -3   5  10       4183.94       4390.83       122.98 o                         
  -1   5  10       7481.60       7355.50       251.99 o                         
   1   5  10       3046.97       2842.81        91.79 o                         
   3   5  10      13513.89      13360.17       336.65 o                         
   5   5  10        664.77        704.17        60.41 o                         
   7   5  10       1057.31       1025.81       107.93 o                         
 -12   6  10          0.37         23.27        45.40 o                         
 -10   6  10        112.61        125.37        30.47 o                         
  -8   6  10         97.13        134.64        23.73 o                         
  -6   6  10       2541.09       2558.13        74.17 o                         
  -4   6  10         16.50         10.62        22.32 o                         
  -2   6  10        348.12        422.00        20.76 o                         
   0   6  10        389.46        602.86        23.92 o                         
   2   6  10         59.76         98.55        29.17 o                         
   4   6  10        429.58        534.63        41.40 o                         
   6   6  10         47.75         26.91        55.73 o                         
 -13   7  10         58.89         74.87        50.66 o                         
 -11   7  10        735.62        766.50        42.39 o                         
  -9   7  10       1747.84       1846.60        43.27 o                         
  -7   7  10          8.87         49.23        29.33 o                         
  -5   7  10       6076.48       5778.45       210.03 o                         
  -3   7  10       2337.66       2180.10        54.14 o                         
  -1   7  10       7493.30       7513.30       268.37 o                         
   1   7  10       1483.38       1487.26       105.17 o                         
   3   7  10      12177.00      12520.57       486.47 o                         
   5   7  10        466.56        543.02        46.15 o                         
 -12   8  10       1824.32       1762.62        57.33 o                         
 -10   8  10        440.99        459.45        30.86 o                         
  -8   8  10       1883.00       1861.58        30.67 o                         
  -6   8  10        454.20        553.76        31.63 o                         
  -4   8  10       1220.02       1204.24        53.35 o                         
  -2   8  10      15553.10      16026.40       950.44 o                         
   0   8  10      14452.85      14317.22       711.86 o                         
   2   8  10       4448.50       4362.29       169.37 o                         
   4   8  10       9500.06      10019.70       202.86 o                         
   6   8  10        207.28        129.96        56.24 o                         
 -13   9  10          1.62        -26.63        59.37 o                         
 -11   9  10         52.47         72.25        42.91 o                         
  -9   9  10        599.48        577.95        30.26 o                         
  -7   9  10        255.65        284.50        27.80 o                         
  -5   9  10       5967.37       6086.88       149.60 o                         
  -3   9  10       3534.63       3828.14       171.30 o                         
  -1   9  10       6367.66       6545.51       419.48 o                         
   1   9  10       3530.72       3646.76       122.98 o                         
   3   9  10       8483.60       8494.96       151.92 o                         
   5   9  10       1117.50       1079.86        56.86 o                         
 -12  10  10          6.82         25.81        44.51 o                         
 -10  10  10        269.09        241.07        39.86 o                         
  -8  10  10         35.61         37.99        24.60 o                         
  -6  10  10        169.90         79.53        24.57 o                         
  -4  10  10        342.18        310.45        23.79 o                         
  -2  10  10          1.46         12.53        19.87 o                         
   0  10  10        102.81         74.07        23.57 o                         
   2  10  10          8.17         37.45        25.01 o                         
   4  10  10        110.33         73.75        42.38 o                         
   6  10  10        138.48         97.46        66.89 o                         
 -13  11  10          7.68        -10.08        48.24 o                         
 -11  11  10        839.09        780.45        46.12 o                         
  -9  11  10        698.91        681.92        33.85 o                         
  -7  11  10         47.61         39.83        27.27 o                         
  -5  11  10       1565.21       1619.17        40.93 o                         
  -3  11  10        939.25        854.16        54.14 o                         
  -1  11  10       5126.43       5432.52       351.75 o                         
   1  11  10       3167.87       3434.71       163.00 o                         
   3  11  10       7525.63       8137.38       259.90 o                         
   5  11  10        197.55        171.09        45.36 o                         
 -12  12  10        963.41        904.93        59.01 o                         
 -10  12  10          2.73         22.32        38.03 o                         
  -8  12  10        853.79        869.19        36.22 o                         
  -6  12  10       1485.82       1405.29        49.57 o                         
  -4  12  10       1394.06       1501.59       115.20 o                         
  -2  12  10       9348.68       9385.51       546.11 o                         
   0  12  10       5758.91       5812.91       352.45 o                         
   2  12  10       3188.02       3351.20       197.72 o                         
   4  12  10      10729.86      11294.29       280.18 o                         
   6  12  10         32.32         65.07        55.04 o                         
 -11  13  10        344.43        403.99        41.32 o                         
  -9  13  10         46.83         -7.38        38.82 o                         
  -7  13  10          0.60          9.46        25.42 o                         
  -5  13  10       2971.53       2984.47       153.61 o                         
  -3  13  10        907.35        827.33        62.95 o                         
  -1  13  10       3726.81       3873.94       160.82 o                         
   1  13  10        492.11        594.29        66.39 o                         
   3  13  10       8499.03       9597.17       638.20 o                         
   5  13  10       1221.76       1276.62        52.35 o                         
 -12  14  10          0.05          2.65        47.63 o                         
 -10  14  10         73.36         79.21        39.43 o                         
  -8  14  10         82.15        121.14        37.51 o                         
  -6  14  10          8.26         16.75        24.56 o                         
  -4  14  10          2.04         14.36        22.83 o                         
  -2  14  10        835.00        794.44        57.06 o                         
   0  14  10          9.57         22.20        21.46 o                         
   2  14  10        167.11        162.95        30.31 o                         
   4  14  10        175.11        267.16        57.40 o                         
 -11  15  10        213.09        224.36        46.11 o                         
  -9  15  10        886.76        797.08        36.47 o                         
  -7  15  10        105.38         95.61        34.70 o                         
  -5  15  10       2911.54       2997.03       129.72 o                         
  -3  15  10        288.23        408.53        32.99 o                         
  -1  15  10       1816.29       1997.04       136.71 o                         
   1  15  10        242.50        217.28        24.14 o                         
   3  15  10       6274.05       6830.93       404.11 o                         
   5  15  10        100.35         40.01        83.25 o                         
 -10  16  10          1.92          5.42        36.07 o                         
  -8  16  10         34.88         24.88        36.55 o                         
  -6  16  10        168.51        201.09        31.66 o                         
  -4  16  10        527.95        582.24        22.71 o                         
  -2  16  10       7675.60       8379.14       567.58 o                         
   0  16  10       2423.01       2595.25       113.00 o                         
   2  16  10       2590.37       3140.86       226.01 o                         
   4  16  10      10664.04      11451.50      1553.47 o                         
 -11  17  10        374.64        370.96        46.54 o                         
  -9  17  10         27.32         -1.32        28.49 o                         
  -7  17  10         26.21         39.51        33.08 o                         
  -5  17  10        292.17        334.76        26.22 o                         
  -3  17  10       3188.24       3306.91       242.60 o                         
  -1  17  10       4977.13       5189.26       321.72 o                         
   1  17  10        595.01        553.78        23.81 o                         
   3  17  10       6012.48       6708.30       287.96 o                         
 -10  18  10         17.66         18.59        37.50 o                         
  -8  18  10          1.17         27.25        38.03 o                         
  -6  18  10        752.24        669.69        55.79 o                         
  -4  18  10        151.26        197.67        22.40 o                         
  -2  18  10        877.67        835.83        50.39 o                         
   0  18  10        475.68        527.28        21.33 o                         
   2  18  10          0.73          0.13        24.74 o                         
   4  18  10        284.36        293.98        28.41 o                         
  -9  19  10        426.17        344.56        42.09 o                         
  -7  19  10         53.72         68.48        31.09 o                         
  -5  19  10       2080.40       1895.35       104.49 o                         
  -3  19  10       1226.15       1105.17        78.15 o                         
  -1  19  10       2427.63       2548.86       146.03 o                         
   1  19  10        272.86        332.12        66.28 o                         
   3  19  10       3561.33       3739.84        39.27 o                         
 -10  20  10          3.49         49.01        38.06 o                         
  -8  20  10         24.16         -2.12        39.04 o                         
  -6  20  10        135.87        124.11        33.38 o                         
  -4  20  10        230.96        235.25        27.29 o                         
  -2  20  10       7271.04       6846.98       264.72 o                         
   0  20  10       3458.17       3258.29        83.25 o                         
   2  20  10       1544.44       1714.59        78.03 o                         
  -9  21  10        133.57        108.32        38.31 o                         
  -7  21  10          0.33        -12.07        33.34 o                         
  -5  21  10       2428.80       2346.08        49.60 o                         
  -3  21  10       1756.87       1543.31        32.41 o                         
  -1  21  10       1897.80       1592.51        81.50 o                         
   1  21  10       1350.22       1515.37        84.55 o                         
   3  21  10       3316.12       3543.20        98.79 o                         
  -8  22  10        100.26         -9.32        39.42 o                         
  -6  22  10         31.07         42.21        31.49 o                         
  -4  22  10        367.99        276.82        26.87 o                         
  -2  22  10         17.31         18.96        21.08 o                         
   0  22  10         84.91         -2.14        96.50 o                         
   2  22  10         23.30         75.62        66.55 o                         
  -7  23  10         14.93         -2.03        30.60 o                         
  -5  23  10        607.09        651.47        60.55 o                         
  -3  23  10        238.86        210.07        36.90 o                         
  -1  23  10       1286.32       1245.23        97.02 o                         
   1  23  10        438.66        359.60        72.11 o                         
  -6  24  10        227.91        239.97        38.76 o                         
  -4  24  10        461.63        484.33        56.90 o                         
  -2  24  10       1965.37       2081.94        73.09 o                         
   0  24  10       2347.57       2443.43        80.91 o                         
  -5  25  10       1406.34       1302.62        38.67 o                         
  -3  25  10        385.29        345.86        23.72 o                         
  -1  25  10        541.95        419.72        58.81 o                         
  -4  26  10          2.86         17.53        25.35 o                         
  -2  26  10          0.37          8.86        55.48 o                         
 -13   1  11          1.87        -21.94        46.55 o                         
 -11   1  11       1304.72       1223.36        44.62 o                         
  -9   1  11         38.49         32.35        26.84 o                         
  -7   1  11       2886.91       2892.16        98.46 o                         
  -5   1  11       6709.36       7261.30       379.31 o                         
  -3   1  11       3148.45       3068.03        97.86 o                         
  -1   1  11      15352.69      15817.94       802.83 o                         
   1   1  11        642.71        638.31        34.23 o                         
   3   1  11       9101.63       9318.56       316.66 o                         
   5   1  11        362.43        353.26        59.71 o                         
 -12   2  11        584.22        625.20        38.54 o                         
 -10   2  11       2829.26       2770.88        41.27 o                         
  -8   2  11         25.55         31.15        30.25 o                         
  -6   2  11      31587.70      30748.94      1300.17 o                         
  -4   2  11        459.01        585.22        33.93 o                         
  -2   2  11      26492.15      26732.71       983.66 o                         
   0   2  11      10141.88       9949.81       414.59 o                         
   2   2  11      18447.49      18458.74       820.41 o                         
   4   2  11       4728.65       4736.41       120.80 o                         
   6   2  11          6.58         66.08        63.69 o                         
 -13   3  11          2.00        -28.46        57.63 o                         
 -11   3  11         25.89         49.12        33.68 o                         
  -9   3  11        783.55        669.61        31.19 o                         
  -7   3  11      15350.30      15466.88       474.02 o                         
  -5   3  11       9119.13       8567.34       285.71 o                         
  -3   3  11       4630.30       4324.07       206.37 o                         
  -1   3  11      13713.99      14386.92       712.51 o                         
   1   3  11        448.02        400.90        51.62 o                         
   3   3  11       6227.09       6395.54       268.90 o                         
   5   3  11        644.30        672.35       305.73 o                         
 -12   4  11        107.72         95.04        38.82 o                         
 -10   4  11         28.69          4.48        27.93 o                         
  -8   4  11        787.73        654.53        53.52 o                         
  -6   4  11        217.42        107.79        25.05 o                         
  -4   4  11        255.05        176.76        29.57 o                         
  -2   4  11       1546.95       1403.37        46.38 o                         
   0   4  11        177.38        299.59        29.16 o                         
   2   4  11         56.21         36.25        29.56 o                         
   4   4  11          3.57         -0.56        48.53 o                         
   6   4  11         17.34        -22.48        56.01 o                         
 -13   5  11         18.73         -7.13        51.03 o                         
 -11   5  11       3749.04       3796.91       124.30 o                         
  -9   5  11         94.56         66.40        35.54 o                         
  -7   5  11       5391.23       5568.68       247.23 o                         
  -5   5  11      10800.90      11145.63       423.33 o                         
  -3   5  11       3432.20       3484.16       152.35 o                         
  -1   5  11      16391.64      15494.77       479.87 o                         
   1   5  11        722.77        847.47        36.56 o                         
   3   5  11       8909.37       9292.25       386.44 o                         
   5   5  11        760.72        720.22        58.40 o                         
 -12   6  11        441.69        411.15        46.84 o                         
 -10   6  11        609.88        590.67        33.46 o                         
  -8   6  11       1056.73        980.34        32.02 o                         
  -6   6  11      34068.34      35743.02      1229.94 o                         
  -4   6  11        795.60        787.74        27.32 o                         
  -2   6  11      11543.20      11939.75       437.20 o                         
   0   6  11      10109.79       9827.71       329.32 o                         
   2   6  11      14653.74      15461.06       596.27 o                         
   4   6  11       2083.51       2101.34        59.12 o                         
   6   6  11          7.27         33.87        66.64 o                         
 -13   7  11          0.61         -5.35        47.57 o                         
 -11   7  11       2456.10       2549.35       131.30 o                         
  -9   7  11          1.10          1.28        29.31 o                         
  -7   7  11      11876.08      12902.13       509.68 o                         
  -5   7  11       5530.09       5679.57       201.07 o                         
  -3   7  11       7178.04       7470.97       226.41 o                         
  -1   7  11      19610.92      19368.11       752.93 o                         
   1   7  11        592.81        626.38        42.78 o                         
   3   7  11       3558.29       3661.77        58.08 o                         
   5   7  11        587.78        601.62       210.92 o                         
 -12   8  11         66.05         26.08        41.06 o                         
 -10   8  11         17.31         28.46        30.17 o                         
  -8   8  11        391.34        323.41        42.67 o                         
  -6   8  11       1127.61       1091.92        33.45 o                         
  -4   8  11        128.35         87.69        26.36 o                         
  -2   8  11        118.08        122.51        23.54 o                         
   0   8  11        287.93        318.13        26.79 o                         
   2   8  11         74.89         58.43        33.55 o                         
   4   8  11        118.49         69.07        44.85 o                         
 -13   9  11         27.87         16.86        56.45 o                         
 -11   9  11        578.18        609.98        45.07 o                         
  -9   9  11          2.76          7.59        31.63 o                         
  -7   9  11       4715.47       4865.54       234.71 o                         
  -5   9  11       4638.94       4671.05       175.91 o                         
  -3   9  11       5481.58       5391.15       272.39 o                         
  -1   9  11       9228.60       9633.02       527.09 o                         
   1   9  11        341.13        320.89        30.78 o                         
   3   9  11       3407.57       3566.20       102.35 o                         
   5   9  11        325.78        339.79        96.89 o                         
 -12  10  11        731.47        676.13        53.20 o                         
 -10  10  11        891.70        965.70        48.08 o                         
  -8  10  11        117.43         91.27        28.48 o                         
  -6  10  11      26933.21      26577.98       897.22 o                         
  -4  10  11       1074.08       1120.87        76.41 o                         
  -2  10  11      16329.63      16664.06      1026.89 o                         
   0  10  11       5067.10       5270.60       304.03 o                         
   2  10  11      12355.32      12954.99       625.94 o                         
   4  10  11       1984.53       2079.14       122.34 o                         
 -11  11  11       1567.14       1503.15        61.18 o                         
  -9  11  11         75.99         61.65        46.23 o                         
  -7  11  11       2849.11       2756.15       180.53 o                         
  -5  11  11       4205.76       4547.52       146.41 o                         
  -3  11  11       4407.42       4403.06       210.43 o                         
  -1  11  11      12942.31      13107.86       817.16 o                         
   1  11  11       1071.10       1128.33       115.76 o                         
   3  11  11       2574.98       2920.34       149.43 o                         
   5  11  11        745.45        693.05       253.65 o                         
 -12  12  11          7.79         11.17        53.72 o                         
 -10  12  11          2.74         49.42        47.17 o                         
  -8  12  11        125.91         65.03        32.08 o                         
  -6  12  11         22.78        -11.33        30.48 o                         
  -4  12  11        140.81        173.74        31.94 o                         
  -2  12  11         24.50         25.02        24.07 o                         
   0  12  11         22.85         70.86        24.83 o                         
   2  12  11          5.53          1.02        34.91 o                         
   4  12  11          0.30          8.57        58.53 o                         
 -11  13  11        249.38        290.70        49.53 o                         
  -9  13  11         57.31         58.20        37.11 o                         
  -7  13  11       3604.38       3667.06       143.97 o                         
  -5  13  11       1792.03       1873.63        77.72 o                         
  -3  13  11       1902.51       2109.09       129.95 o                         
  -1  13  11       5229.56       5588.35       332.99 o                         
   1  13  11        692.15        750.38        37.55 o                         
   3  13  11       5245.73       5401.19       115.39 o                         
 -12  14  11        486.45        400.94        60.76 o                         
 -10  14  11        524.66        540.61        40.84 o                         
  -8  14  11        311.76        293.47        27.76 o                         
  -6  14  11      14701.78      15242.68       526.59 o                         
  -4  14  11        447.85        525.09        26.21 o                         
  -2  14  11      13362.26      14601.38       956.04 o                         
   0  14  11       4551.97       4798.75       333.57 o                         
   2  14  11      10765.88      11084.52       650.81 o                         
   4  14  11       3833.44       4056.84       331.59 o                         
 -11  15  11        609.76        629.87        44.66 o                         
  -9  15  11         25.00         -2.32        42.16 o                         
  -7  15  11       2793.62       2816.66        74.68 o                         
  -5  15  11       2441.85       2655.54        74.14 o                         
  -3  15  11       3901.40       4275.75       232.01 o                         
  -1  15  11      10496.38      11160.03       717.83 o                         
   1  15  11         13.22        -13.71        27.11 o                         
   3  15  11       3301.27       3560.58       194.05 o                         
 -10  16  11        122.03        101.71        41.22 o                         
  -8  16  11        285.20        216.44        35.11 o                         
  -6  16  11         32.71         49.58        26.79 o                         
  -4  16  11         75.96         65.02        33.48 o                         
  -2  16  11        387.92        401.12        32.88 o                         
   0  16  11        779.94        853.62        43.88 o                         
   2  16  11         72.29         67.57        33.51 o                         
   4  16  11         26.28         35.07        93.51 o                         
 -11  17  11        657.36        606.68        49.83 o                         
  -9  17  11         30.56         56.28        34.98 o                         
  -7  17  11       1537.53       1461.27        67.44 o                         
  -5  17  11       3074.70       3241.11       161.52 o                         
  -3  17  11       2242.54       2589.21       226.63 o                         
  -1  17  11       4555.26       4863.68       289.71 o                         
   1  17  11        509.73        534.08        71.65 o                         
   3  17  11       4674.38       5004.48       308.70 o                         
 -10  18  11        435.63        366.29        79.89 o                         
  -8  18  11         54.20        100.70        35.69 o                         
  -6  18  11       9600.97       9441.88       150.62 o                         
  -4  18  11       1320.33       1392.40        73.33 o                         
  -2  18  11       9359.54       9773.01       750.62 o                         
   0  18  11       6434.83       6812.85       366.59 o                         
   2  18  11       5618.24       5922.97       166.96 o                         
  -9  19  11         17.95         52.05        38.63 o                         
  -7  19  11       3133.26       2936.67        72.58 o                         
  -5  19  11       3724.69       3612.27        76.20 o                         
  -3  19  11       4416.12       4551.22       340.18 o                         
  -1  19  11       5856.25       6056.03       319.91 o                         
   1  19  11          1.56         11.87        29.34 o                         
  -8  20  11          0.24        -37.28        37.28 o                         
  -6  20  11          0.42          9.80        33.97 o                         
  -4  20  11         37.96         19.11        29.05 o                         
  -2  20  11          2.11          5.84        21.85 o                         
   0  20  11         63.91         68.63        38.31 o                         
   2  20  11         23.50         29.68        42.38 o                         
  -9  21  11         11.24         -3.77        46.67 o                         
  -7  21  11        349.95        381.21        74.11 o                         
  -5  21  11       1266.96       1269.27        40.45 o                         
  -3  21  11       1217.49       1099.74        36.40 o                         
  -1  21  11       2811.54       2374.82       177.46 o                         
   1  21  11          1.62        -63.63        63.63 o                         
  -8  22  11          5.77        -10.51        36.11 o                         
  -6  22  11       6571.84       6241.27        59.95 o                         
  -4  22  11        563.15        456.39        34.01 o                         
  -2  22  11       2917.85       2504.98       202.13 o                         
   0  22  11       4060.11       3781.76        92.31 o                         
  -7  23  11       1376.14       1291.68        42.59 o                         
  -5  23  11       1510.24       1403.28        59.13 o                         
  -3  23  11       1096.78        932.55        62.57 o                         
  -1  23  11       2168.59       2111.86        72.71 o                         
  -6  24  11         43.71         72.72        40.34 o                         
  -4  24  11        150.95         83.16        31.25 o                         
  -2  24  11         19.96         45.83        49.67 o                         
 -12   0  12       3430.31       3509.46        74.97 o                         
 -10   0  12       5460.90       5171.96       144.55 o                         
  -8   0  12       8876.85       9110.48        73.09 o                         
  -6   0  12      10471.79      10636.29       878.24 o                         
  -4   0  12       4901.93       5023.27       253.65 o                         
  -2   0  12      42910.60      43165.54      4067.01 o                         
   0   0  12        756.49        794.91        75.59 o                         
   2   0  12       2141.54       2401.49       186.38 o                         
   4   0  12       3040.59       2935.63       258.07 o                         
 -13   1  12       1796.21       1720.22        64.76 o                         
 -11   1  12       1590.57       1416.66        44.63 o                         
  -9   1  12         11.58         -9.97        27.18 o                         
  -7   1  12      16421.25      16405.02       593.81 o                         
  -5   1  12        193.99        195.17        26.34 o                         
  -3   1  12       1817.07       1930.85        38.28 o                         
  -1   1  12       3508.41       3403.24       145.21 o                         
   1   1  12       2370.97       2324.48       128.67 o                         
   3   1  12        331.12        250.11        33.18 o                         
   5   1  12        110.15         57.16       143.39 o                         
 -12   2  12          1.68         18.87        40.15 o                         
 -10   2  12        458.26        501.51        41.11 o                         
  -8   2  12        267.68        249.20        27.37 o                         
  -6   2  12        248.85        244.13        34.18 o                         
  -4   2  12       1032.28       1097.56        69.47 o                         
  -2   2  12        731.37        738.79        38.93 o                         
   0   2  12          3.10        -30.02        30.02 o                         
   2   2  12         50.86         31.91        31.50 o                         
   4   2  12          4.02         36.32        39.85 o                         
 -13   3  12        920.85       1047.65        59.85 o                         
 -11   3  12       4117.26       4130.65        84.55 o                         
  -9   3  12          2.96         -2.44        29.54 o                         
  -7   3  12      13530.04      13249.73       270.08 o                         
  -5   3  12        230.76        270.80        29.17 o                         
  -3   3  12       2573.28       2616.91       100.29 o                         
  -1   3  12       8213.90       8170.08       435.44 o                         
   1   3  12       2725.83       2728.95        66.17 o                         
   3   3  12       1104.73       1174.39        44.78 o                         
   5   3  12        186.27        163.67        69.33 o                         
 -12   4  12       3099.44       3290.16       164.71 o                         
 -10   4  12       2649.72       2678.27        86.87 o                         
  -8   4  12       7766.42       7881.47       232.23 o                         
  -6   4  12      10051.98       9868.34       436.69 o                         
  -4   4  12       1308.45       1293.72        44.02 o                         
  -2   4  12      24227.86      25087.37      1340.85 o                         
   0   4  12        718.82        687.40        37.37 o                         
   2   4  12       2850.15       2956.14       104.38 o                         
   4   4  12       1746.03       1830.73        71.26 o                         
 -13   5  12       1258.53       1187.66        57.50 o                         
 -11   5  12       2598.83       2859.55        50.09 o                         
  -9   5  12        113.42        125.47        33.36 o                         
  -7   5  12      16075.62      16290.33       480.00 o                         
  -5   5  12       3873.17       3730.64        94.37 o                         
  -3   5  12       1070.52       1091.29        63.31 o                         
  -1   5  12       5957.12       6124.18       372.19 o                         
   1   5  12       2334.42       2410.76        83.80 o                         
   3   5  12        487.55        512.86        41.27 o                         
   5   5  12          6.54         15.23        53.66 o                         
 -12   6  12         11.43         11.49        36.83 o                         
 -10   6  12        400.23        356.60        36.52 o                         
  -8   6  12        536.99        630.21        31.73 o                         
  -6   6  12        419.33        416.90        29.91 o                         
  -4   6  12        469.26        496.62        29.92 o                         
  -2   6  12        942.48        932.97        75.02 o                         
   0   6  12         13.02         20.33        26.72 o                         
   2   6  12         99.41         87.15        30.45 o                         
   4   6  12          0.43         17.85        50.16 o                         
 -13   7  12       1092.57        945.77       115.59 o                         
 -11   7  12       2401.90       2315.31        95.68 o                         
  -9   7  12        129.50        156.92        33.67 o                         
  -7   7  12      10283.13      10511.85       482.95 o                         
  -5   7  12        355.20        419.50        43.60 o                         
  -3   7  12       3002.23       3178.90       156.12 o                         
  -1   7  12       5084.86       4796.08       218.79 o                         
   1   7  12       2016.72       2174.07       166.24 o                         
   3   7  12        691.19        731.58        40.18 o                         
 -12   8  12       2146.17       2053.43       100.61 o                         
 -10   8  12       2121.94       1947.33        66.06 o                         
  -8   8  12       4811.88       5040.78       168.27 o                         
  -6   8  12      11765.78      12316.79       486.18 o                         
  -4   8  12        865.85        806.63        75.36 o                         
  -2   8  12      18542.18      18312.13       977.17 o                         
   0   8  12        680.13        665.89        47.84 o                         
   2   8  12       3674.12       3604.03       136.26 o                         
   4   8  12       1606.33       1791.02       203.63 o                         
 -11   9  12       2866.63       2896.49        53.19 o                         
  -9   9  12        299.21        335.60        58.23 o                         
  -7   9  12      11883.79      12888.50       407.10 o                         
  -5   9  12        505.07        520.63        37.85 o                         
  -3   9  12       4573.75       4678.40       213.83 o                         
  -1   9  12       7002.58       6832.54       320.80 o                         
   1   9  12       2240.39       2328.71        72.81 o                         
   3   9  12        343.87        333.37        33.77 o                         
 -12  10  12         86.46         81.15        46.26 o                         
 -10  10  12         32.10         24.03        32.10 o                         
  -8  10  12         16.99        -27.12        30.81 o                         
  -6  10  12        246.47        175.47        23.88 o                         
  -4  10  12        228.62        260.27        28.01 o                         
  -2  10  12          4.01         -6.49        26.21 o                         
   0  10  12        126.86        107.17        31.03 o                         
   2  10  12        178.49        162.74        33.59 o                         
   4  10  12         15.70        -10.18        47.63 o                         
 -11  11  12        987.66       1001.06        47.83 o                         
  -9  11  12          3.76        -11.93        29.54 o                         
  -7  11  12       7605.54       7867.40       273.03 o                         
  -5  11  12        144.95        156.73        26.58 o                         
  -3  11  12       3122.28       3131.72       179.84 o                         
  -1  11  12       2878.71       2882.73       159.37 o                         
   1  11  12       1040.12       1143.35        73.42 o                         
   3  11  12       1549.61       1699.98       120.09 o                         
 -12  12  12       1849.00       1764.69        57.34 o                         
 -10  12  12       1934.57       1761.01        58.57 o                         
  -8  12  12       6671.71       6996.86       163.17 o                         
  -6  12  12       9410.21       9969.43       559.16 o                         
  -4  12  12       1524.47       1768.65       107.18 o                         
  -2  12  12      20357.96      20312.93       901.91 o                         
   0  12  12         45.60         47.13        25.37 o                         
   2  12  12       3371.23       3288.44        71.12 o                         
 -11  13  12       1137.94       1125.52        52.93 o                         
  -9  13  12         14.68         56.16        53.93 o                         
  -7  13  12       9641.60       9891.64       205.80 o                         
  -5  13  12          3.55         29.77        28.42 o                         
  -3  13  12       2668.19       2699.81       119.39 o                         
  -1  13  12       4308.50       4239.26       232.61 o                         
   1  13  12        771.32        759.76        42.29 o                         
   3  13  12         63.27         37.03        63.16 o                         
 -10  14  12         23.29         66.53        43.35 o                         
  -8  14  12         88.88         56.95        36.80 o                         
  -6  14  12         24.23         12.93        28.99 o                         
  -4  14  12         40.43         18.17        25.92 o                         
  -2  14  12          0.71        -12.24        25.89 o                         
   0  14  12          6.83         16.27        26.66 o                         
   2  14  12        135.54        138.67        40.49 o                         
 -11  15  12        863.69        733.80        47.86 o                         
  -9  15  12         17.72          6.64        36.92 o                         
  -7  15  12       7795.35       8226.04       394.52 o                         
  -5  15  12         58.45         89.17        26.72 o                         
  -3  15  12       2220.05       2392.13       120.54 o                         
  -1  15  12       3431.13       3665.47       282.41 o                         
   1  15  12        956.90        969.70        93.40 o                         
   3  15  12       1688.45       1804.50       133.42 o                         
 -10  16  12        917.49        866.86        44.90 o                         
  -8  16  12       3971.20       3693.27       176.07 o                         
  -6  16  12       6097.08       6343.62       367.42 o                         
  -4  16  12       1809.80       2030.40       128.94 o                         
  -2  16  12      11875.28      12465.14       731.50 o                         
   0  16  12         25.16         30.85        27.41 o                         
   2  16  12       1059.84       1244.48       108.73 o                         
  -9  17  12         79.54         90.09        44.09 o                         
  -7  17  12       7918.32       8340.15       591.60 o                         
  -5  17  12        478.58        447.16        31.49 o                         
  -3  17  12       1078.05       1167.88        85.56 o                         
  -1  17  12       3103.31       3329.48       252.94 o                         
   1  17  12        670.60        710.68        29.42 o                         
 -10  18  12         32.68        -26.58        45.78 o                         
  -8  18  12        657.42        573.55        43.81 o                         
  -6  18  12         44.19         31.77        30.37 o                         
  -4  18  12        293.08        238.21        27.80 o                         
  -2  18  12         26.38         21.04        26.57 o                         
   0  18  12         23.39         13.19        24.67 o                         
  -9  19  12          5.21        -40.11        46.81 o                         
  -7  19  12       3505.34       3267.03       155.80 o                         
  -5  19  12          8.74         26.21        36.37 o                         
  -3  19  12       1305.02       1384.67        77.61 o                         
  -1  19  12       2240.11       2389.61       215.01 o                         
   1  19  12        870.79        925.79        32.62 o                         
  -8  20  12       1570.50       1479.80        85.46 o                         
  -6  20  12       4331.66       3976.60        61.60 o                         
  -4  20  12       1543.99       1376.17        87.50 o                         
  -2  20  12       5281.05       5333.28       348.37 o                         
   0  20  12         13.29          2.75        41.42 o                         
  -7  21  12       6249.80       5683.24       110.26 o                         
  -5  21  12        386.36        316.94        38.71 o                         
  -3  21  12       1073.31        974.90       112.95 o                         
  -1  21  12       1708.67       1359.33       116.78 o                         
  -6  22  12          8.75         30.26        38.44 o                         
  -4  22  12          0.44          7.00        32.34 o                         
  -2  22  12         59.47         31.34        27.53 o                         
  -5  23  12          2.72         49.86        35.42 o                         
  -3  23  12       1017.85        600.87       175.64 o                         
 -11   1  13       4098.95       3975.25       115.44 o                         
  -9   1  13       3401.32       3521.25        79.90 o                         
  -7   1  13       5249.30       5403.25       188.25 o                         
  -5   1  13          0.63         -6.04        32.07 o                         
  -3   1  13       9130.12       9181.83       394.99 o                         
  -1   1  13        345.05        381.88        30.48 o                         
   1   1  13          2.67        -34.61        34.61 o                         
   3   1  13        638.13        657.63        46.23 o                         
 -12   2  13       4060.26       4085.57        63.62 o                         
 -10   2  13       1120.14       1169.98        39.49 o                         
  -8   2  13      20171.61      19900.12       358.06 o                         
  -6   2  13        904.74       1042.77        31.47 o                         
  -4   2  13       3641.23       3875.78       271.56 o                         
  -2   2  13      17246.58      17362.79       942.57 o                         
   0   2  13       1316.35       1253.42        60.81 o                         
   2   2  13         20.45         43.08        41.28 o                         
   4   2  13          3.12          4.11        46.50 o                         
 -11   3  13       4501.15       4603.60        96.77 o                         
  -9   3  13       2843.86       2819.97        63.89 o                         
  -7   3  13       1711.94       1818.87       111.56 o                         
  -5   3  13          1.27         33.19        30.37 o                         
  -3   3  13       6761.52       7184.78       151.47 o                         
  -1   3  13       2791.25       2672.08       173.93 o                         
   1   3  13         10.36          6.65        31.15 o                         
   3   3  13        724.04        596.62        94.21 o                         
 -12   4  13         32.14         25.08        41.73 o                         
 -10   4  13        315.67        307.90        37.32 o                         
  -8   4  13         13.71         34.54        35.74 o                         
  -6   4  13        163.76        118.57        33.20 o                         
  -4   4  13         47.77         28.63        30.16 o                         
  -2   4  13        395.67        486.48        33.03 o                         
   0   4  13         24.53         34.50        30.15 o                         
   2   4  13         27.41         11.37        31.54 o                         
 -11   5  13       3329.63       3259.31       114.02 o                         
  -9   5  13       2584.63       2635.02        58.34 o                         
  -7   5  13       4469.53       4482.29       159.47 o                         
  -5   5  13        821.63        843.99        37.82 o                         
  -3   5  13       6788.23       7125.37       308.34 o                         
  -1   5  13         80.28        100.33        30.15 o                         
   1   5  13         88.25         46.35        32.78 o                         
   3   5  13        158.65        221.00        40.42 o                         
 -12   6  13       4424.82       4282.20        83.87 o                         
 -10   6  13        250.82        250.63        39.99 o                         
  -8   6  13      15196.16      15947.31       585.79 o                         
  -6   6  13        187.36        210.03        32.92 o                         
  -4   6  13       5289.33       5122.33       314.24 o                         
  -2   6  13       6236.27       6194.78       270.06 o                         
   0   6  13       1405.58       1368.31        73.71 o                         
   2   6  13        158.50        190.70        49.83 o                         
 -11   7  13       2916.93       2949.39        67.45 o                         
  -9   7  13       3303.77       3247.13       106.59 o                         
  -7   7  13       1999.77       2105.69        69.43 o                         
  -5   7  13          0.53         -6.23        28.42 o                         
  -3   7  13       4216.82       4050.95       194.49 o                         
  -1   7  13        510.97        559.11        43.98 o                         
   1   7  13        154.24        105.21        33.75 o                         
   3   7  13        428.54        373.37       104.27 o                         
 -12   8  13          0.85        -38.41        44.54 o                         
 -10   8  13        102.18         89.94        37.55 o                         
  -8   8  13        134.98        169.25        30.96 o                         
  -6   8  13          0.11         -8.43        32.99 o                         
  -4   8  13         30.25         67.62        41.73 o                         
  -2   8  13          6.21        -17.92        30.70 o                         
   0   8  13          0.86         29.42        29.86 o                         
   2   8  13         96.29         90.66        33.40 o                         
 -11   9  13       2549.53       2573.71        74.90 o                         
  -9   9  13       1920.43       1932.27        73.15 o                         
  -7   9  13       3630.92       3783.83       118.81 o                         
  -5   9  13        774.62        679.62        52.71 o                         
  -3   9  13       4541.85       4506.63       206.58 o                         
  -1   9  13        210.81        197.20        31.80 o                         
   1   9  13         89.59         89.38        32.99 o                         
   3   9  13         65.19         37.60        36.46 o                         
 -10  10  13        255.00        345.14        38.96 o                         
  -8  10  13      13305.89      13720.02       509.21 o                         
  -6  10  13       1362.25       1487.78        55.38 o                         
  -4  10  13       3235.60       3199.24       182.31 o                         
  -2  10  13       5086.75       5397.18       332.10 o                         
   0  10  13        542.60        542.54        31.67 o                         
   2  10  13        106.58        133.89        34.87 o                         
 -11  11  13       1546.59       1545.19        53.40 o                         
  -9  11  13       3100.00       3125.72       134.34 o                         
  -7  11  13       3752.36       3761.07       107.90 o                         
  -5  11  13         24.99         47.14        33.32 o                         
  -3  11  13       5798.13       5908.29       312.42 o                         
  -1  11  13         71.42         98.62        32.34 o                         
   1  11  13         15.78         25.42        30.48 o                         
 -10  12  13          6.79         28.04        38.77 o                         
  -8  12  13         45.98        102.43        35.98 o                         
  -6  12  13         18.45        -14.39        28.97 o                         
  -4  12  13         14.59         56.69        30.46 o                         
  -2  12  13         71.82         87.09        33.00 o                         
   0  12  13         75.72         84.17        33.91 o                         
   2  12  13        219.34        155.36        37.96 o                         
 -11  13  13       1889.69       1675.63        56.53 o                         
  -9  13  13       1477.84       1371.82       111.10 o                         
  -7  13  13       2827.35       2972.31        81.71 o                         
  -5  13  13          9.84         -6.46        29.78 o                         
  -3  13  13       2680.14       2930.25       197.23 o                         
  -1  13  13          7.25         52.76        29.33 o                         
   1  13  13         17.89         -1.39        38.31 o                         
 -10  14  13        140.98         80.55        47.34 o                         
  -8  14  13      11863.17      12616.49       749.25 o                         
  -6  14  13        690.77        750.04        59.01 o                         
  -4  14  13       1557.43       1721.95       128.46 o                         
  -2  14  13       6440.75       6500.57       375.50 o                         
   0  14  13        296.69        337.95        38.43 o                         
   2  14  13          3.17        -20.74        43.24 o                         
  -9  15  13       2256.38       2163.71       182.68 o                         
  -7  15  13       1697.62       1864.01        56.24 o                         
  -5  15  13         60.33        100.92        30.20 o                         
  -3  15  13       3051.03       2996.57       189.94 o                         
  -1  15  13        312.33        345.70        61.26 o                         
   1  15  13         24.81         79.24        35.79 o                         
 -10  16  13        224.78        169.95        56.17 o                         
  -8  16  13        474.06        540.08        38.35 o                         
  -6  16  13        126.14        160.33        31.36 o                         
  -4  16  13        417.97        451.29        51.09 o                         
  -2  16  13         13.20        -21.16        29.73 o                         
   0  16  13        176.49        197.62        33.43 o                         
  -9  17  13        806.11        786.52       100.29 o                         
  -7  17  13       3409.76       3421.74       170.70 o                         
  -5  17  13        115.49        117.31        31.19 o                         
  -3  17  13       2123.94       2205.63       133.47 o                         
  -1  17  13         44.54         58.13        30.89 o                         
  -8  18  13       8400.76       8039.92       132.51 o                         
  -6  18  13        744.76        808.46        35.11 o                         
  -4  18  13       2135.14       1999.89       155.56 o                         
  -2  18  13       2630.21       2491.58        97.82 o                         
   0  18  13        802.62        678.31        45.93 o                         
  -7  19  13       1873.24       1716.51        45.38 o                         
  -5  19  13        262.37        242.45        32.04 o                         
  -3  19  13       1923.01       2014.81       107.42 o                         
  -1  19  13        431.06        411.64        33.56 o                         
  -6  20  13         35.42         32.48        40.10 o                         
  -4  20  13          1.90        -31.91        31.91 o                         
  -2  20  13         19.94         58.34        54.86 o                         
  -5  21  13        229.31        157.75        37.37 o                         
 -12   0  14       2796.53       2588.24       159.88 o                         
 -10   0  14       2753.11       2715.57       336.64 o                         
  -8   0  14       4115.20       4018.51       221.96 o                         
  -6   0  14       1222.25       1132.78        95.07 o                         
  -4   0  14       2426.89       2346.42       214.69 o                         
  -2   0  14        591.25        518.26        51.43 o                         
   0   0  14       2718.47       2651.57        60.06 o                         
   2   0  14        153.78        151.03        48.66 o                         
 -11   1  14       2570.38       2530.24       112.33 o                         
  -9   1  14       3965.69       3895.76        91.09 o                         
  -7   1  14        728.60        769.16        41.20 o                         
  -5   1  14        178.35        156.23        31.16 o                         
  -3   1  14       1919.41       1867.68       122.83 o                         
  -1   1  14        176.65        133.70        37.30 o                         
   1   1  14        577.93        584.00        57.29 o                         
 -12   2  14        120.78         84.39        48.58 o                         
 -10   2  14         44.55         15.54        50.96 o                         
  -8   2  14          7.30         28.46        34.96 o                         
  -6   2  14        163.05        106.78        29.77 o                         
  -4   2  14        297.56        301.62        29.65 o                         
  -2   2  14         23.11          9.54        39.70 o                         
   0   2  14          8.13         15.20        39.31 o                         
   2   2  14          1.01         -7.61        45.52 o                         
 -11   3  14       1134.47       1125.27        56.01 o                         
  -9   3  14       4335.33       4200.57       117.76 o                         
  -7   3  14       1033.59       1121.07        62.54 o                         
  -5   3  14         77.59          6.67        30.23 o                         
  -3   3  14        319.02        360.25        36.30 o                         
  -1   3  14         19.59        -17.24        33.03 o                         
   1   3  14        867.44        898.51        54.85 o                         
 -12   4  14       5483.22       5110.17       123.76 o                         
 -10   4  14       2546.17       2432.76        48.21 o                         
  -8   4  14       3417.54       3399.25       110.87 o                         
  -6   4  14        721.27        671.31        45.43 o                         
  -4   4  14       5145.66       5232.23       228.14 o                         
  -2   4  14         53.35          6.07        30.60 o                         
   0   4  14       1770.96       1770.14        56.58 o                         
   2   4  14         60.86        101.59        38.15 o                         
 -11   5  14       1195.59       1115.28        54.87 o                         
  -9   5  14       3711.41       3725.75       115.29 o                         
  -7   5  14        206.63        126.35        34.80 o                         
  -5   5  14        510.55        524.70        30.51 o                         
  -3   5  14       2273.14       2313.72       152.63 o                         
  -1   5  14          0.78        -15.47        35.13 o                         
   1   5  14         64.48         54.06        37.74 o                         
 -10   6  14         66.87         20.15        39.43 o                         
  -8   6  14        113.17         99.98        34.80 o                         
  -6   6  14         16.91         26.26        29.07 o                         
  -4   6  14          6.37         35.00        33.66 o                         
  -2   6  14        103.09         70.43        29.84 o                         
   0   6  14        149.17        130.73        33.05 o                         
   2   6  14          6.52          0.47        40.31 o                         
 -11   7  14        700.83        634.98        48.70 o                         
  -9   7  14       2869.43       2779.90        47.51 o                         
  -7   7  14       1545.83       1458.66        58.94 o                         
  -5   7  14        889.44        794.30        35.95 o                         
  -3   7  14       1702.63       1923.23       105.54 o                         
  -1   7  14         22.47         40.69        30.91 o                         
   1   7  14        387.82        394.81        61.38 o                         
 -10   8  14       1820.35       1709.96        48.47 o                         
  -8   8  14       3836.34       3716.28        98.83 o                         
  -6   8  14       1136.08       1175.78        59.58 o                         
  -4   8  14       4771.91       4830.45       112.82 o                         
  -2   8  14         16.03         27.69        31.06 o                         
   0   8  14        640.16        660.31        53.54 o                         
   2   8  14        157.38         91.83        35.50 o                         
 -11   9  14        560.83        561.17        49.74 o                         
  -9   9  14       4406.37       4123.70       142.43 o                         
  -7   9  14       1596.44       1500.91        79.00 o                         
  -5   9  14        145.64        154.73        31.87 o                         
  -3   9  14        344.52        375.58        32.29 o                         
  -1   9  14         62.47        -29.90        35.36 o                         
   1   9  14        177.39        202.47        37.37 o                         
 -10  10  14         84.83         98.11        40.77 o                         
  -8  10  14         36.79         38.48        38.47 o                         
  -6  10  14         53.04         32.92        36.38 o                         
  -4  10  14          2.46         38.98        33.33 o                         
  -2  10  14        113.62        143.52        41.02 o                         
   0  10  14         18.70        -22.25        35.52 o                         
  -9  11  14       2244.00       2066.01        86.24 o                         
  -7  11  14       1034.10       1060.09        37.42 o                         
  -5  11  14        200.21        193.46        35.88 o                         
  -3  11  14        907.54        971.76        56.73 o                         
  -1  11  14         61.18         75.70        35.06 o                         
   1  11  14        134.45        164.65        39.23 o                         
 -10  12  14       1136.61       1143.83        45.51 o                         
  -8  12  14       2843.26       2923.31       175.99 o                         
  -6  12  14        520.20        571.89        91.48 o                         
  -4  12  14       1620.26       1627.80        97.33 o                         
  -2  12  14        106.18         67.60        32.33 o                         
   0  12  14        808.61        788.36        37.87 o                         
  -9  13  14       3884.54       3439.03       277.52 o                         
  -7  13  14        600.15        565.97        40.16 o                         
  -5  13  14         23.62         34.35        29.86 o                         
  -3  13  14        557.62        555.45        59.15 o                         
  -1  13  14        120.18         74.62        31.00 o                         
  -8  14  14         31.30         59.70        36.49 o                         
  -6  14  14          2.34          2.71        32.45 o                         
  -4  14  14          6.12        -33.09        33.09 o                         
  -2  14  14        193.12        250.64        34.34 o                         
   0  14  14          1.28        -34.12        34.12 o                         
  -9  15  14        870.75        760.73       106.67 o                         
  -7  15  14        659.49        627.99        92.08 o                         
  -5  15  14        328.20        279.03        30.12 o                         
  -3  15  14        148.79        206.19        34.24 o                         
  -1  15  14          0.37        -29.84        36.19 o                         
  -8  16  14       2788.97       2779.45       160.37 o                         
  -6  16  14        695.42        772.10        42.52 o                         
  -4  16  14       1746.79       1652.51       139.34 o                         
  -2  16  14        114.53        114.83        35.14 o                         
  -7  17  14         68.98         24.66        38.67 o                         
  -5  17  14         25.33         20.37        29.95 o                         
  -3  17  14        257.13        283.52        45.44 o                         
  -6  18  14          5.26          2.62        37.15 o                         
  -4  18  14         88.92         44.21        37.13 o                         
 -11   1  15        204.45        262.95        48.39 o                         
  -9   1  15         56.56         39.88        38.91 o                         
  -7   1  15        534.44        459.47        56.91 o                         
  -5   1  15         32.99         38.45        34.02 o                         
  -3   1  15       1505.71       1582.88       100.63 o                         
  -1   1  15        271.74        270.02        40.45 o                         
   1   1  15       1246.14       1101.17        47.74 o                         
 -10   2  15       3622.95       3658.96       150.72 o                         
  -8   2  15        455.40        481.49        48.37 o                         
  -6   2  15         32.06         -6.85        60.59 o                         
  -4   2  15       1620.89       1600.55        89.79 o                         
  -2   2  15        115.14         82.00        37.73 o                         
   0   2  15       2445.32       2383.97       143.15 o                         
 -11   3  15         71.76         32.47        47.33 o                         
  -9   3  15        109.31         81.74        40.67 o                         
  -7   3  15         41.37         -5.78        35.04 o                         
  -5   3  15          0.33         56.64        35.89 o                         
  -3   3  15        245.19        344.43        46.56 o                         
  -1   3  15       1420.34       1379.13        64.51 o                         
   1   3  15       2058.13       2008.66        78.21 o                         
 -10   4  15          0.88        -11.82        43.23 o                         
  -8   4  15         31.09         14.31        33.89 o                         
  -6   4  15          1.28        -27.15        35.26 o                         
  -4   4  15         34.02          7.10        33.62 o                         
  -2   4  15          5.57         17.78        37.31 o                         
   0   4  15         96.91         33.04        39.24 o                         
 -11   5  15        530.07        515.90        69.42 o                         
  -9   5  15          9.60         33.55        39.48 o                         
  -7   5  15        622.36        612.90        34.00 o                         
  -5   5  15         95.84         47.21        36.93 o                         
  -3   5  15       2512.02       2511.36       152.07 o                         
  -1   5  15        726.17        720.40        70.41 o                         
 -10   6  15       1269.30       1177.71        47.34 o                         
  -8   6  15        422.33        474.70        41.18 o                         
  -6   6  15        166.28         87.87        37.92 o                         
  -4   6  15       1201.88       1258.85        73.05 o                         
  -2   6  15        339.15        302.04        37.74 o                         
   0   6  15       3788.07       3601.22       174.19 o                         
  -9   7  15         60.34         31.30        40.47 o                         
  -7   7  15         57.93         18.71        33.58 o                         
  -5   7  15         57.71         23.20        33.90 o                         
  -3   7  15       1462.28       1472.28        82.86 o                         
  -1   7  15        962.74        982.63        57.07 o                         
 -10   8  15          0.44        -37.91        41.49 o                         
  -8   8  15         38.17         71.93        38.53 o                         
  -6   8  15        146.84         79.72        31.56 o                         
  -4   8  15          5.54        -26.21        35.51 o                         
  -2   8  15         21.25         44.40        34.17 o                         
   0   8  15        102.40        102.17        35.21 o                         
  -9   9  15        200.95        139.25        40.64 o                         
  -7   9  15        839.45        736.16        93.96 o                         
  -5   9  15          0.78         10.83        32.73 o                         
  -3   9  15        799.33        874.47        39.78 o                         
  -1   9  15       1035.65       1077.69       120.53 o                         
  -8  10  15        178.63        124.71        41.71 o                         
  -6  10  15         15.88         33.23        36.33 o                         
  -4  10  15        906.13        922.12        47.16 o                         
  -2  10  15         36.02         20.44        39.04 o                         
  -9  11  15         11.51         31.37        40.22 o                         
  -7  11  15        481.14        448.83        38.42 o                         
  -5  11  15          0.66         -1.35        38.59 o                         
  -3  11  15       1742.89       1736.78       125.86 o                         
  -1  11  15        289.49        277.87        41.18 o                         
  -8  12  15          9.33        -14.40        36.07 o                         
  -6  12  15          1.03        -22.39        33.55 o                         
  -4  12  15         10.11         25.31        36.48 o                         
  -2  12  15          0.15         27.93        39.14 o                         
  -7  13  15         61.45         26.06        37.19 o                         
  -5  13  15          0.75        -27.14        32.27 o                         
  -3  13  15        260.02        316.46        37.33 o                         
  -8  14  15         13.76        -19.22        89.62 o                         
  -6  14  15          0.39        -22.15        38.28 o                         
  -4  14  15        673.58        690.75        72.30 o                         
  -5  15  15          0.60         36.77        36.74 o                         
 -10   0  16          1.18         57.93        72.73 o                         
  -8   0  16         77.68         69.73        66.63 o                         
  -6   0  16        343.59        242.86       109.36 o                         
  -4   0  16       8308.52       8086.09       615.36 o                         
  -2   0  16          7.08         54.50        51.24 o                         
  -9   1  16         19.28         16.68        42.71 o                         
  -7   1  16         76.68         74.12        38.35 o                         
  -5   1  16       2361.22       2462.57        89.87 o                         
  -3   1  16         19.62         42.55        43.30 o                         
  -1   1  16        560.44        593.36        41.62 o                         
  -8   2  16         13.67        -20.59        39.89 o                         
  -6   2  16         41.76         43.35        38.53 o                         
  -4   2  16          6.39        -38.14        41.61 o                         
  -2   2  16        299.28        292.51        39.58 o                         
  -9   3  16         98.90         51.00        44.88 o                         
  -7   3  16         66.67         46.35        40.23 o                         
  -5   3  16       2179.06       2223.15       190.05 o                         
  -3   3  16        177.74        133.64        70.19 o                         
  -1   3  16        113.27        164.14        64.43 o                         
  -8   4  16          3.53         19.05        47.69 o                         
  -6   4  16        628.94        609.11        81.48 o                         
  -4   4  16       9018.75       8769.66       484.29 o                         
  -2   4  16        232.86        222.09        44.73 o                         
  -9   5  16        186.56        169.59        45.10 o                         
  -7   5  16        315.33        260.08        44.02 o                         
  -5   5  16       2311.07       2248.34       155.29 o                         
  -3   5  16        350.61        387.49        41.36 o                         
  -8   6  16        108.26         83.35        42.87 o                         
  -6   6  16        235.54        157.71        36.86 o                         
  -4   6  16          1.54         15.67        38.15 o                         
  -2   6  16         56.93         22.08        39.87 o                         
  -9   7  16        180.02         88.78        45.94 o                         
  -7   7  16         17.17         -6.02        42.12 o                         
  -5   7  16       1918.39       1847.76       245.80 o                         
  -3   7  16        887.32        900.21        84.40 o                         
  -8   8  16          8.24         38.53        36.81 o                         
  -6   8  16        161.37        180.47        40.34 o                         
  -4   8  16       7035.43       6518.00       439.64 o                         
  -7   9  16        353.88        292.80        69.16 o                         
  -5   9  16       1383.14       1351.29       249.36 o                         
  -3   9  16        669.96        603.33        74.01 o                         
  -6  10  16          2.96         -3.61        40.28 o                         
  -4  10  16         29.61         54.94        37.45 o                         
  -5  11  16       1521.74       1477.65       163.13 o                         
  -5   1  17       3641.31       3308.72       179.06 o                         
  -6   2  17       6486.87       5503.15       604.27 o                         
                                                                                
